# Supplementary material for: Crystal structure of cafenstrole
Source: Acta Crystallogr E Crystallogr Commun. 2015 Jul 29;71(Pt 8):o614. doi: 10.1107/S2056989015013869 (PMC4571425; doi:10.1107/S2056989015013869)
Supplement: Supplementary file 1 [file e-71-0o614-sup1.cif]

##############################################################################
#                                                                            #
# This CIF contains the data in a paper accepted for publication in          #
# Acta Crystallographica Section E. It conforms to the requirements of       #
# Notes for Authors for Acta Crystallographica Section E, and has been       #
# peer reviewed under the auspices of the IUCr Commission on Journals.       #
#                                                                            #
# Full details of the Crystallographic Information File format               #
# are given in the paper "The Crystallographic Information File (CIF):       #
# a New Standard Archive File for Crystallography" by S. R. Hall, F. H.      #
# Allen and I. D. Brown [Acta Cryst. (1991), A47, 655-685].                  #
#                                                                            #
# The current version of the core CIF dictionary is obtainable from          #
# ftp://ftp.iucr.org/pub/cif_core.dic.                                       #
#                                                                            #
# Software is freely available for graphical display of the structure(s)     #
# in this CIF. For information consult the CIF software page                 #
# http://www.iucr.org/resources/cif/software.                                #
#                                                                            #
# This file may be used for bona fide research purposes within the           #
# scientific community so long as proper attribution is given to the journal # 
# article from which it was obtained.                                        #
#                                                                            #
##############################################################################
data_global
_audit_creation_method     'form.cif (version 2.0)'
_journal_data_validation_number     ?
_journal_date_recd_electronic     2015-07-14
_journal_date_accepted     2015-07-22
_journal_name_full     'Acta Crystallographica, Section E'
_journal_year     2015
_journal_volume     71
_journal_issue      8
_journal_page_first     o614
_journal_page_last     o614
_journal_paper_category     HO
_journal_paper_doi     10.1107/S2056989015013869
_journal_coeditor_code     HG5453
loop_
    _publ_contact_author_name
    _publ_contact_author_address
    _publ_contact_author_email
    'Kim, Tae Ho'
;\
Department of Chemistry and Research Institute of Natural Sciences, Gyeongsang \
National University, Jinju 660-701, Republic of Korea
;
;
thkim@gnu.ac.kr
;
    'Kim, Jineun'
;\
Department of Chemistry and Research Institute of Natural Sciences, Gyeongsang \
National University, Jinju 660-701, Republic of Korea
;
;
jekim@gnu.ac.kr
;
_publ_contact_author_fax     '+82-55-772-2789'
_publ_contact_author_phone     '+82-55-772-2789'
_publ_section_title
;
Crystal structure of cafenstrole
;
loop_
    _publ_author_name
    _publ_author_address
    'Kang, Gihaeng'
;\
Department of Chemistry and Research Institute of Natural Sciences, Gyeongsang \
National University, Jinju 660-701, Republic of Korea
;
    'Kim, Jineun'
;\
Department of Chemistry and Research Institute of Natural Sciences, Gyeongsang \
National University, Jinju 660-701, Republic of Korea
;
    'Park, Hyunjin'
;\
Department of Chemistry and Research Institute of Natural Sciences, Gyeongsang \
National University, Jinju 660-701, Republic of Korea
;
    'Kim, Tae Ho'
;\
Department of Chemistry and Research Institute of Natural Sciences, Gyeongsang \
National University, Jinju 660-701, Republic of Korea
;
_publ_section_synopsis     .
data_I
_audit_creation_method     SHELXL-2013
_chemical_name_systematic
;\
<i>N</i>,<i>N</i>-Diethyl-3-mesitylsulfonyl-1<i>H</i>-1,2,4-triazole-1-\
carboxamide
;
_chemical_name_common     cafenstrole
_chemical_formula_moiety     'C16 H22 N4 O3 S'
_chemical_formula_sum     'C16 H22 N4 O3 S'
_chemical_formula_iupac     'C16 H22 N4 O3 S'
_chemical_formula_weight     350.43
_chemical_melting_point     390
_shelx_space_group_comment
;
The symmetry employed for this shelxl refinement is uniquely defined
by the following loop, which should always be used as a source of
symmetry information in preference to the above space-group names.
They are only intended as comments.
;
_space_group_crystal_system     monoclinic
_space_group_name_H-M_alt     'P 21/c'
_space_group_name_Hall     '-P 2ybc'
loop_
    _space_group_symop_operation_xyz
    'x, y, z'
    '-x, y+1/2, -z+1/2'
    '-x, -y, -z'
    'x, -y-1/2, z-1/2'
_cell_length_a     7.2800(3)
_cell_length_b     8.0410(4)
_cell_length_c     30.1792(13)
_cell_angle_alpha     90
_cell_angle_beta     95.290(3)
_cell_angle_gamma     90
_cell_volume     1759.12(14)
_cell_formula_units_Z     4
_cell_measurement_reflns_used     3608
_cell_measurement_theta_min     2.62
_cell_measurement_theta_max     25.84
_cell_measurement_temperature     173(2)
_exptl_crystal_description     plate
_exptl_crystal_colour     colourless
_exptl_crystal_size_max     0.361
_exptl_crystal_size_mid     0.297
_exptl_crystal_size_min     0.020
_exptl_crystal_density_diffrn     1.323
_exptl_crystal_density_meas     ?
_exptl_crystal_density_method     ?
_exptl_crystal_F_000     744
_exptl_absorpt_coefficient_mu     0.206
_exptl_absorpt_correction_type     multi-scan
_exptl_absorpt_process_details
;
(SADABS; Bruker, 2013)
;
_shelx_estimated_absorpt_T_min     0.929
_shelx_estimated_absorpt_T_max     0.996
_exptl_absorpt_correction_T_min     0.929
_exptl_absorpt_correction_T_max     0.996
_exptl_special_details     ?
_diffrn_ambient_temperature     173(2)
_diffrn_radiation_type     MoK\a
_diffrn_radiation_wavelength     0.71073
_diffrn_measurement_device_type     'Bruker APEXII CCD'
_diffrn_measurement_method     '\f and \w scans'
_diffrn_detector_area_resol_mean     ?
_diffrn_reflns_number     11871
_diffrn_reflns_av_R_equivalents     0.0328
_diffrn_reflns_theta_min     1.355
_diffrn_reflns_theta_max     25.995
_diffrn_reflns_theta_full     25.242
_diffrn_measured_fraction_theta_max     0.982
_diffrn_measured_fraction_theta_full     0.988
_diffrn_reflns_limit_h_min     -8
_diffrn_reflns_limit_h_max     7
_diffrn_reflns_limit_k_min     -9
_diffrn_reflns_limit_k_max     9
_diffrn_reflns_limit_l_min     -37
_diffrn_reflns_limit_l_max     37
_refine_special_details     ?
_reflns_number_total     3385
_reflns_number_gt     2760
_reflns_threshold_expression     'I > 2\s(I)'
_refine_ls_structure_factor_coef     Fsqd
_refine_ls_matrix_type     full
_refine_ls_R_factor_all     0.0651
_refine_ls_R_factor_gt     0.0509
_refine_ls_wR_factor_gt     0.1132
_refine_ls_wR_factor_ref     0.1182
_refine_ls_goodness_of_fit_ref     1.120
_refine_ls_restrained_S_all     1.120
_refine_ls_number_reflns     3385
_refine_ls_number_parameters     222
_refine_ls_number_restraints     0
_refine_ls_hydrogen_treatment     constr
_refine_ls_weighting_scheme     calc
_refine_ls_weighting_details
              'w=1/[\s^2^(Fo^2^)+(0.0373P)^2^+1.5378P] where P=(Fo^2^+2Fc^2^)/3'
_atom_sites_solution_hydrogens     geom
_atom_sites_solution_primary     ?
_atom_sites_solution_secondary     ?
_refine_ls_shift/su_max     0.000
_refine_ls_shift/su_mean     0.000
_refine_diff_density_max     0.319
_refine_diff_density_min     -0.350
_refine_ls_extinction_method     none
_refine_ls_extinction_coef     .
loop_
    _atom_type_symbol
    _atom_type_description
    _atom_type_scat_dispersion_real
    _atom_type_scat_dispersion_imag
    _atom_type_scat_source
    'C' 'C' 0.0033 0.0016
                         'International Tables Vol C Tables 4.2.6.8 and 6.1.1.4'
    'H' 'H' 0.0000 0.0000
                         'International Tables Vol C Tables 4.2.6.8 and 6.1.1.4'
    'N' 'N' 0.0061 0.0033
                         'International Tables Vol C Tables 4.2.6.8 and 6.1.1.4'
    'O' 'O' 0.0106 0.0060
                         'International Tables Vol C Tables 4.2.6.8 and 6.1.1.4'
    'S' 'S' 0.1246 0.1234
                         'International Tables Vol C Tables 4.2.6.8 and 6.1.1.4'
_computing_data_collection
;
APEX2 (Bruker, 2013)
;
_computing_cell_refinement
;
SAINT (Bruker, 2013)
;
_computing_data_reduction
;
SAINT (Bruker, 2013)
;
_computing_structure_solution
;
SHELXS97 (Sheldrick, 2008)
;
_computing_structure_refinement
;
SHELXL2013 (Sheldrick, 2015)
;
_computing_molecular_graphics
;
DIAMOND (Brandenburg, 2010)
;
_computing_publication_material
;
SHELXTL (Sheldrick, 2008)
;
loop_
    _atom_site_type_symbol
    _atom_site_label
    _atom_site_fract_x
    _atom_site_fract_y
    _atom_site_fract_z
    _atom_site_U_iso_or_equiv
    _atom_site_adp_type
    _atom_site_calc_flag
    _atom_site_occupancy
    _atom_site_disorder_assembly
    _atom_site_disorder_group
    S S1 0.41370(9) 0.41398(9) 0.10060(2) 0.03098(19) Uani d 1 . .
    O O1 0.3991(3) 0.2440(2) 0.08694(6) 0.0440(5) Uani d 1 . .
    O O2 0.5862(2) 0.4698(3) 0.12191(6) 0.0426(5) Uani d 1 . .
    O O3 -0.0331(3) 0.6067(3) 0.24940(6) 0.0450(5) Uani d 1 . .
    N N1 0.0629(3) 0.4287(3) 0.12755(6) 0.0321(5) Uani d 1 . .
    N N2 0.2960(3) 0.4724(3) 0.18146(6) 0.0280(5) Uani d 1 . .
    N N3 0.1290(3) 0.4783(3) 0.19847(6) 0.0262(5) Uani d 1 . .
    N N4 0.2305(3) 0.4731(3) 0.27538(6) 0.0265(5) Uani d 1 . .
    C C1 0.3372(3) 0.5499(3) 0.05661(7) 0.0243(5) Uani d 1 . .
    C C2 0.2701(3) 0.4890(3) 0.01447(7) 0.0250(5) Uani d 1 . .
    C C3 0.2198(3) 0.6048(3) -0.01847(7) 0.0262(5) Uani d 1 . .
    H H3 0.1760 0.5657 -0.0472 0.031 Uiso calc 1 . .
    C C4 0.2303(3) 0.7740(3) -0.01148(8) 0.0275(6) Uani d 1 . .
    C C5 0.2917(3) 0.8308(3) 0.03064(8) 0.0293(6) Uani d 1 . .
    H H5 0.2964 0.9472 0.0360 0.035 Uiso calc 1 . .
    C C6 0.3468(3) 0.7227(3) 0.06518(7) 0.0272(6) Uani d 1 . .
    C C7 0.2494(4) 0.3081(3) 0.00170(8) 0.0348(6) Uani d 1 . .
    H H7A 0.1922 0.2994 -0.0289 0.052 Uiso calc 1 . .
    H H7B 0.1713 0.2521 0.0219 0.052 Uiso calc 1 . .
    H H7C 0.3711 0.2552 0.0038 0.052 Uiso calc 1 . .
    C C8 0.1789(4) 0.8928(4) -0.04883(8) 0.0389(7) Uani d 1 . .
    H H8A 0.2902 0.9482 -0.0574 0.058 Uiso calc 1 . .
    H H8B 0.0931 0.9763 -0.0391 0.058 Uiso calc 1 . .
    H H8C 0.1199 0.8317 -0.0744 0.058 Uiso calc 1 . .
    C C9 0.4143(4) 0.7991(4) 0.10936(8) 0.0456(8) Uani d 1 . .
    H H9A 0.5462 0.7758 0.1159 0.068 Uiso calc 1 . .
    H H9B 0.3459 0.7514 0.1328 0.068 Uiso calc 1 . .
    H H9C 0.3947 0.9196 0.1081 0.068 Uiso calc 1 . .
    C C10 0.2465(3) 0.4418(3) 0.13928(7) 0.0263(5) Uani d 1 . .
    C C11 -0.0062(3) 0.4550(3) 0.16559(8) 0.0302(6) Uani d 1 . .
    H H11 -0.1343 0.4573 0.1694 0.036 Uiso calc 1 . .
    C C12 0.1025(3) 0.5235(3) 0.24394(8) 0.0293(6) Uani d 1 . .
    C C13 0.3683(3) 0.3424(3) 0.27089(8) 0.0253(5) Uani d 1 . .
    H H13A 0.3367 0.2817 0.2427 0.030 Uiso calc 1 . .
    H H13B 0.3635 0.2621 0.2956 0.030 Uiso calc 1 . .
    C C14 0.5623(3) 0.4096(4) 0.27125(9) 0.0364(6) Uani d 1 . .
    H H14A 0.5731 0.4752 0.2443 0.055 Uiso calc 1 . .
    H H14B 0.6499 0.3169 0.2723 0.055 Uiso calc 1 . .
    H H14C 0.5896 0.4803 0.2975 0.055 Uiso calc 1 . .
    C C15 0.2014(4) 0.5244(4) 0.32107(8) 0.0371(7) Uani d 1 . .
    H H15A 0.1512 0.6389 0.3205 0.045 Uiso calc 1 . .
    H H15B 0.3214 0.5253 0.3394 0.045 Uiso calc 1 . .
    C C16 0.0700(4) 0.4095(5) 0.34227(9) 0.0528(9) Uani d 1 . .
    H H16A -0.0498 0.4096 0.3245 0.079 Uiso calc 1 . .
    H H16B 0.0542 0.4480 0.3725 0.079 Uiso calc 1 . .
    H H16C 0.1204 0.2964 0.3435 0.079 Uiso calc 1 . .
loop_
    _atom_site_aniso_label
    _atom_site_aniso_U_11
    _atom_site_aniso_U_22
    _atom_site_aniso_U_33
    _atom_site_aniso_U_12
    _atom_site_aniso_U_13
    _atom_site_aniso_U_23
    S1 0.0289(4) 0.0379(4) 0.0261(3) 0.0080(3) 0.0024(2) 0.0056(3)
    O1 0.0604(13) 0.0328(11) 0.0394(10) 0.0158(10) 0.0082(9) 0.0063(9)
    O2 0.0237(10) 0.0704(15) 0.0327(9) 0.0075(10) -0.0024(7) 0.0098(10)
    O3 0.0377(11) 0.0587(14) 0.0388(10) 0.0233(10) 0.0043(8) 0.0019(10)
    N1 0.0265(11) 0.0399(14) 0.0290(10) -0.0012(10) -0.0020(9) 0.0017(10)
    N2 0.0220(11) 0.0345(12) 0.0275(10) 0.0021(9) 0.0020(8) 0.0046(10)
    N3 0.0213(11) 0.0306(12) 0.0264(10) 0.0019(9) 0.0000(8) 0.0035(9)
    N4 0.0290(11) 0.0244(11) 0.0251(10) 0.0033(9) -0.0031(8) -0.0011(9)
    C1 0.0214(12) 0.0284(13) 0.0230(11) 0.0013(11) 0.0018(9) 0.0029(11)
    C2 0.0173(12) 0.0319(14) 0.0261(11) -0.0003(10) 0.0037(9) -0.0022(11)
    C3 0.0241(12) 0.0326(14) 0.0215(11) 0.0007(11) 0.0003(9) -0.0030(11)
    C4 0.0233(13) 0.0316(14) 0.0276(12) 0.0018(11) 0.0026(10) 0.0034(11)
    C5 0.0321(14) 0.0252(13) 0.0309(12) -0.0004(11) 0.0043(11) -0.0005(11)
    C6 0.0272(13) 0.0318(14) 0.0226(11) -0.0017(11) 0.0016(10) -0.0004(11)
    C7 0.0390(16) 0.0295(15) 0.0353(13) 0.0013(13) 0.0002(11) -0.0050(12)
    C8 0.0479(17) 0.0350(16) 0.0328(13) 0.0050(14) -0.0023(12) 0.0057(13)
    C9 0.066(2) 0.0384(17) 0.0306(14) -0.0064(16) -0.0051(13) -0.0052(13)
    C10 0.0267(13) 0.0270(13) 0.0246(11) 0.0018(11) -0.0011(10) 0.0046(11)
    C11 0.0256(13) 0.0338(15) 0.0299(12) 0.0007(11) -0.0034(10) 0.0067(12)
    C12 0.0253(14) 0.0319(14) 0.0306(13) 0.0029(12) 0.0022(10) 0.0014(11)
    C13 0.0276(13) 0.0210(12) 0.0265(11) 0.0040(10) -0.0014(10) 0.0047(10)
    C14 0.0278(14) 0.0360(15) 0.0441(15) -0.0003(12) -0.0026(11) 0.0088(13)
    C15 0.0461(17) 0.0354(15) 0.0281(13) 0.0066(13) -0.0057(12) -0.0099(12)
    C16 0.0481(18) 0.083(3) 0.0285(13) -0.0110(18) 0.0087(13) -0.0122(16)
_geom_special_details
;
All e.s.d.'s (except the e.s.d. in the dihedral angle between two l.s. planes)
are estimated using the full covariance matrix. The cell e.s.d.'s are taken
into account individually in the estimation of e.s.d.'s in distances, angles
and torsion angles; correlations between e.s.d.'s in cell parameters are only
used when they are defined by crystal symmetry. An approximate (isotropic)
treatment of cell e.s.d.'s is used for estimating e.s.d.'s involving l.s.
planes.
;
loop_
    _geom_bond_atom_site_label_1
    _geom_bond_atom_site_label_2
    _geom_bond_site_symmetry_2
    _geom_bond_distance
    _geom_bond_publ_flag
    S1 O1 . 1.429(2) ?
    S1 O2 . 1.4293(19) ?
    S1 C1 . 1.769(2) ?
    S1 C10 . 1.777(2) ?
    O3 C12 . 1.216(3) ?
    N1 C11 . 1.313(3) ?
    N1 C10 . 1.355(3) ?
    N2 C10 . 1.314(3) ?
    N2 N3 . 1.364(3) ?
    N3 C11 . 1.345(3) ?
    N3 C12 . 1.450(3) ?
    N4 C12 . 1.331(3) ?
    N4 C13 . 1.468(3) ?
    N4 C15 . 1.473(3) ?
    C1 C2 . 1.408(3) ?
    C1 C6 . 1.414(4) ?
    C2 C3 . 1.387(3) ?
    C2 C7 . 1.509(3) ?
    C3 C4 . 1.378(4) ?
    C3 H3 . 0.9500 ?
    C4 C5 . 1.385(3) ?
    C4 C8 . 1.499(3) ?
    C5 C6 . 1.387(3) ?
    C5 H5 . 0.9500 ?
    C6 C9 . 1.509(3) ?
    C7 H7A . 0.9800 ?
    C7 H7B . 0.9800 ?
    C7 H7C . 0.9800 ?
    C8 H8A . 0.9800 ?
    C8 H8B . 0.9800 ?
    C8 H8C . 0.9800 ?
    C9 H9A . 0.9800 ?
    C9 H9B . 0.9800 ?
    C9 H9C . 0.9800 ?
    C11 H11 . 0.9500 ?
    C13 C14 . 1.511(3) ?
    C13 H13A . 0.9900 ?
    C13 H13B . 0.9900 ?
    C14 H14A . 0.9800 ?
    C14 H14B . 0.9800 ?
    C14 H14C . 0.9800 ?
    C15 C16 . 1.513(4) ?
    C15 H15A . 0.9900 ?
    C15 H15B . 0.9900 ?
    C16 H16A . 0.9800 ?
    C16 H16B . 0.9800 ?
    C16 H16C . 0.9800 ?
loop_
    _geom_angle_atom_site_label_1
    _geom_angle_atom_site_label_2
    _geom_angle_atom_site_label_3
    _geom_angle_site_symmetry_1
    _geom_angle_site_symmetry_3
    _geom_angle
    _geom_angle_publ_flag
    O1 S1 O2 . . 118.01(13) ?
    O1 S1 C1 . . 111.37(11) ?
    O2 S1 C1 . . 110.25(12) ?
    O1 S1 C10 . . 105.83(12) ?
    O2 S1 C10 . . 106.94(11) ?
    C1 S1 C10 . . 103.17(11) ?
    C11 N1 C10 . . 101.98(19) ?
    C10 N2 N3 . . 101.33(18) ?
    C11 N3 N2 . . 109.55(19) ?
    C11 N3 C12 . . 125.5(2) ?
    N2 N3 C12 . . 124.48(19) ?
    C12 N4 C13 . . 126.3(2) ?
    C12 N4 C15 . . 115.5(2) ?
    C13 N4 C15 . . 116.46(19) ?
    C2 C1 C6 . . 120.9(2) ?
    C2 C1 S1 . . 121.47(19) ?
    C6 C1 S1 . . 117.58(17) ?
    C3 C2 C1 . . 117.4(2) ?
    C3 C2 C7 . . 116.8(2) ?
    C1 C2 C7 . . 125.8(2) ?
    C4 C3 C2 . . 123.1(2) ?
    C4 C3 H3 . . 118.4 ?
    C2 C3 H3 . . 118.4 ?
    C3 C4 C5 . . 118.3(2) ?
    C3 C4 C8 . . 120.5(2) ?
    C5 C4 C8 . . 121.1(2) ?
    C4 C5 C6 . . 122.0(2) ?
    C4 C5 H5 . . 119.0 ?
    C6 C5 H5 . . 119.0 ?
    C5 C6 C1 . . 118.2(2) ?
    C5 C6 C9 . . 117.2(2) ?
    C1 C6 C9 . . 124.6(2) ?
    C2 C7 H7A . . 109.5 ?
    C2 C7 H7B . . 109.5 ?
    H7A C7 H7B . . 109.5 ?
    C2 C7 H7C . . 109.5 ?
    H7A C7 H7C . . 109.5 ?
    H7B C7 H7C . . 109.5 ?
    C4 C8 H8A . . 109.5 ?
    C4 C8 H8B . . 109.5 ?
    H8A C8 H8B . . 109.5 ?
    C4 C8 H8C . . 109.5 ?
    H8A C8 H8C . . 109.5 ?
    H8B C8 H8C . . 109.5 ?
    C6 C9 H9A . . 109.5 ?
    C6 C9 H9B . . 109.5 ?
    H9A C9 H9B . . 109.5 ?
    C6 C9 H9C . . 109.5 ?
    H9A C9 H9C . . 109.5 ?
    H9B C9 H9C . . 109.5 ?
    N2 C10 N1 . . 116.4(2) ?
    N2 C10 S1 . . 121.10(18) ?
    N1 C10 S1 . . 122.51(17) ?
    N1 C11 N3 . . 110.7(2) ?
    N1 C11 H11 . . 124.6 ?
    N3 C11 H11 . . 124.6 ?
    O3 C12 N4 . . 126.5(2) ?
    O3 C12 N3 . . 116.5(2) ?
    N4 C12 N3 . . 116.9(2) ?
    N4 C13 C14 . . 112.9(2) ?
    N4 C13 H13A . . 109.0 ?
    C14 C13 H13A . . 109.0 ?
    N4 C13 H13B . . 109.0 ?
    C14 C13 H13B . . 109.0 ?
    H13A C13 H13B . . 107.8 ?
    C13 C14 H14A . . 109.5 ?
    C13 C14 H14B . . 109.5 ?
    H14A C14 H14B . . 109.5 ?
    C13 C14 H14C . . 109.5 ?
    H14A C14 H14C . . 109.5 ?
    H14B C14 H14C . . 109.5 ?
    N4 C15 C16 . . 112.1(2) ?
    N4 C15 H15A . . 109.2 ?
    C16 C15 H15A . . 109.2 ?
    N4 C15 H15B . . 109.2 ?
    C16 C15 H15B . . 109.2 ?
    H15A C15 H15B . . 107.9 ?
    C15 C16 H16A . . 109.5 ?
    C15 C16 H16B . . 109.5 ?
    H16A C16 H16B . . 109.5 ?
    C15 C16 H16C . . 109.5 ?
    H16A C16 H16C . . 109.5 ?
    H16B C16 H16C . . 109.5 ?
loop_
    _geom_torsion_atom_site_label_1
    _geom_torsion_atom_site_label_2
    _geom_torsion_atom_site_label_3
    _geom_torsion_atom_site_label_4
    _geom_torsion_site_symmetry_1
    _geom_torsion_site_symmetry_2
    _geom_torsion_site_symmetry_3
    _geom_torsion_site_symmetry_4
    _geom_torsion
    _geom_torsion_publ_flag
    C10 N2 N3 C11 . . . . -1.4(3) ?
    C10 N2 N3 C12 . . . . -174.3(2) ?
    O1 S1 C1 C2 . . . . 0.7(2) ?
    O2 S1 C1 C2 . . . . 133.7(2) ?
    C10 S1 C1 C2 . . . . -112.4(2) ?
    O1 S1 C1 C6 . . . . -178.97(18) ?
    O2 S1 C1 C6 . . . . -46.0(2) ?
    C10 S1 C1 C6 . . . . 67.9(2) ?
    C6 C1 C2 C3 . . . . 2.1(3) ?
    S1 C1 C2 C3 . . . . -177.58(17) ?
    C6 C1 C2 C7 . . . . -178.5(2) ?
    S1 C1 C2 C7 . . . . 1.8(3) ?
    C1 C2 C3 C4 . . . . -1.0(4) ?
    C7 C2 C3 C4 . . . . 179.6(2) ?
    C2 C3 C4 C5 . . . . -0.9(4) ?
    C2 C3 C4 C8 . . . . 178.2(2) ?
    C3 C4 C5 C6 . . . . 1.7(4) ?
    C8 C4 C5 C6 . . . . -177.4(2) ?
    C4 C5 C6 C1 . . . . -0.6(4) ?
    C4 C5 C6 C9 . . . . 178.9(2) ?
    C2 C1 C6 C5 . . . . -1.3(4) ?
    S1 C1 C6 C5 . . . . 178.35(18) ?
    C2 C1 C6 C9 . . . . 179.2(2) ?
    S1 C1 C6 C9 . . . . -1.2(3) ?
    N3 N2 C10 N1 . . . . 0.4(3) ?
    N3 N2 C10 S1 . . . . -177.87(17) ?
    C11 N1 C10 N2 . . . . 0.7(3) ?
    C11 N1 C10 S1 . . . . 178.95(19) ?
    O1 S1 C10 N2 . . . . 113.2(2) ?
    O2 S1 C10 N2 . . . . -13.4(2) ?
    C1 S1 C10 N2 . . . . -129.7(2) ?
    O1 S1 C10 N1 . . . . -65.0(2) ?
    O2 S1 C10 N1 . . . . 168.3(2) ?
    C1 S1 C10 N1 . . . . 52.1(2) ?
    C10 N1 C11 N3 . . . . -1.5(3) ?
    N2 N3 C11 N1 . . . . 2.0(3) ?
    C12 N3 C11 N1 . . . . 174.8(2) ?
    C13 N4 C12 O3 . . . . 164.5(3) ?
    C15 N4 C12 O3 . . . . 0.2(4) ?
    C13 N4 C12 N3 . . . . -17.0(4) ?
    C15 N4 C12 N3 . . . . 178.7(2) ?
    C11 N3 C12 O3 . . . . -29.9(4) ?
    N2 N3 C12 O3 . . . . 141.9(3) ?
    C11 N3 C12 N4 . . . . 151.5(2) ?
    N2 N3 C12 N4 . . . . -36.8(3) ?
    C12 N4 C13 C14 . . . . 110.4(3) ?
    C15 N4 C13 C14 . . . . -85.5(3) ?
    C12 N4 C15 C16 . . . . 82.9(3) ?
    C13 N4 C15 C16 . . . . -83.0(3) ?
loop_
    _geom_hbond_atom_site_label_D
    _geom_hbond_atom_site_label_H
    _geom_hbond_atom_site_label_A
    _geom_hbond_site_symmetry_A
    _geom_hbond_distance_DH
    _geom_hbond_distance_HA
    _geom_hbond_distance_DA
    _geom_hbond_angle_DHA
    C11 H11 O2 1_455 0.95 2.38 3.136(3) 136.3
    C7 H7C Cg1 3_665 0.98 2.80 3.561(3) 135
_shelx_hkl_file
;
   1   0   0   38.12    1.05
   1   0   0   36.29    1.05
  -1   0   0   36.95    1.01
  -1   0   0   36.92    1.05
  -1   0   0   39.10    0.96
  -1   0   0   36.83    1.05
   2   0   0   59.91    1.70
  -2   0   0   59.09    1.54
  -2   0   0   57.71    1.71
  -2   0   0   57.67    1.69
   2   0   0   58.16    1.69
  -3   0   0   66.49    2.01
  -3   0   0   67.90    1.83
  -3   0   0   65.44    2.02
  -4   0   0    3.39    0.36
  -4   0   0    4.28    0.51
  -4   0   0    3.90    0.49
  -5   0   0   51.09    1.71
  -5   0   0   54.28    1.96
  -5   0   0   54.75    1.99
  -6   0   0   57.19    2.24
  -6   0   0   56.06    2.23
  -6   0   0   55.98    1.96
  -7   0   0    4.34    0.63
  -7   0   0    4.73    0.76
  -8   0   0    0.42    0.33
   0  -1   0   -0.65    0.02
  -1  -1   0    0.73    0.15
  -1  -1   0    1.39    0.15
  -1  -1   0    1.45    0.10
  -1  -1   0    2.14    0.14
   1   1   0    1.22    0.16
  -1   1   0    1.51    0.12
  -1   1   0    1.25    0.09
  -1   1   0    1.45    0.12
  -1   1   0    1.93    0.10
   1   1   0    1.28    0.12
   1   1   0    1.21    0.16
  -2  -1   0    1.21    0.16
  -2  -1   0    1.46    0.22
   2  -1   0    1.15    0.14
  -2  -1   0    1.33    0.21
  -2  -1   0    1.15    0.16
  -2   1   0    1.07    0.21
  -2   1   0    1.13    0.21
   2   1   0    0.88    0.16
  -2   1   0    1.35    0.15
  -3  -1   0   46.91    1.40
  -3  -1   0   47.49    1.51
   3  -1   0   47.36    1.43
   3  -1   0   46.54    1.42
  -3  -1   0   46.08    1.50
   3  -1   0   47.13    1.38
  -3  -1   0   48.38    1.39
   3   1   0   45.10    1.44
  -3   1   0   45.80    1.50
  -3   1   0   44.96    1.50
  -3   1   0   45.62    1.32
  -4  -1   0    1.79    0.33
   4  -1   0    1.90    0.30
   4  -1   0    1.28    0.23
  -4  -1   0    1.70    0.32
   4  -1   0    1.61    0.28
  -4  -1   0    1.71    0.28
  -4   1   0    1.52    0.34
  -4   1   0    1.27    0.31
  -4   1   0    1.38    0.23
  -5  -1   0    4.87    0.51
   5  -1   0    4.29    0.47
  -5  -1   0    4.68    0.59
  -5  -1   0    4.70    0.57
  -5   1   0    4.74    0.47
  -5   1   0    3.56    0.54
  -5   1   0    5.02    0.64
  -6  -1   0    2.84    0.54
  -6  -1   0    2.81    0.46
  -6  -1   0    2.78    0.53
   6  -1   0    3.29    0.47
  -6   1   0    3.03    0.58
  -6   1   0    3.89    0.51
  -6   1   0    3.08    0.59
  -7  -1   0    4.10    0.60
  -7   1   0    3.54    0.74
  -7   1   0    4.74    0.81
  -7   1   0    5.49    0.67
  -8  -1   0    3.50    0.74
  -8   1   0    3.69    0.63
   0  -2   0  452.89   11.18
  -1  -2   0   97.95    2.45
  -1   2   0   97.20    2.38
  -2  -2   0    0.44    0.07
  -2  -2   0    0.55    0.13
  -2  -2   0    0.46    0.13
  -2  -2   0    0.58    0.11
   2   2   0    0.24    0.11
  -2   2   0    0.26    0.12
  -2   2   0    0.90    0.12
  -2   2   0    0.39    0.12
   3  -2   0    2.61    0.18
  -3  -2   0    2.84    0.32
   3  -2   0    3.07    0.20
  -3  -2   0    2.36    0.30
   3  -2   0    3.08    0.20
  -3  -2   0    1.74    0.20
  -3  -2   0    2.77    0.31
  -3   2   0    3.33    0.37
   3   2   0    3.17    0.33
  -3   2   0    3.03    0.27
  -3   2   0    3.35    0.36
  -4  -2   0    3.74    0.42
   4  -2   0    3.13    0.25
  -4  -2   0    2.94    0.32
   4  -2   0    3.30    0.27
  -4  -2   0    3.13    0.37
  -4  -2   0    3.27    0.40
   4  -2   0    3.44    0.28
  -4   2   0    3.98    0.50
  -4   2   0    3.11    0.44
  -4   2   0    3.00    0.32
   4   2   0    3.02    0.37
  -5  -2   0    0.45    0.20
   5  -2   0    1.18    0.23
  -5  -2   0    1.06    0.30
  -5  -2   0    1.28    0.32
  -5   2   0    1.47    0.41
  -5   2   0    1.08    0.35
  -5   2   0    0.90    0.23
  -6  -2   0   10.23    0.83
  -6  -2   0    8.47    0.79
   6  -2   0   10.38    0.62
  -6  -2   0    9.61    0.78
  -6   2   0   11.80    1.08
  -6   2   0   10.82    1.05
  -6   2   0    9.39    0.66
  -7  -2   0    6.88    0.87
  -7  -2   0    7.73    0.83
  -7   2   0    8.39    0.83
  -8  -2   0    1.28    0.43
   0  -3   0    0.19    0.08
  -1  -3   0    4.50    0.28
   1  -3   0    4.77    0.23
  -1   3   0    4.54    0.24
  -2  -3   0    0.56    0.15
  -2   3   0    0.57    0.11
   2   3   0    0.55    0.11
  -3  -3   0    7.92    0.47
  -3   3   0    9.48    0.41
  -3   3   0    8.51    0.47
   3   3   0    8.27    0.46
  -3   3   0    9.34    0.48
  -4  -3   0   11.06    0.58
  -4  -3   0   12.99    0.61
  -4  -3   0   12.11    0.49
  -4  -3   0   12.11    0.65
  -4   3   0   11.43    0.70
   4   3   0   10.80    0.61
  -4   3   0   11.12    0.70
  -4   3   0   12.73    0.56
  -5  -3   0   15.29    0.83
  -5  -3   0   16.07    0.84
  -5  -3   0   15.97    0.84
  -5   3   0   16.15    0.74
   5   3   0   17.00    0.89
  -6  -3   0    1.46    0.38
  -6  -3   0    1.81    0.41
  -6  -3   0    1.47    0.37
  -6   3   0    1.26    0.31
  -7  -3   0    2.41    0.48
  -7  -3   0    3.16    0.58
  -7   3   0    3.00    0.50
  -8  -3   0    3.17    0.64
   0  -4   0   69.99    1.87
  -1  -4   0    5.32    0.33
   1  -4   0    5.65    0.29
  -1   4   0    5.15    0.30
  -2  -4   0   35.66    1.17
  -2   4   0   35.05    1.04
  -3  -4   0    0.32    0.17
  -3   4   0    0.34    0.11
   3   4   0    0.09    0.12
  -3   4   0    0.41    0.17
  -3   4   0    0.39    0.16
  -4  -4   0    0.17    0.17
  -4   4   0    0.15    0.13
  -5  -4   0    6.43    0.67
  -5   4   0    4.79    0.48
  -6  -4   0    0.42    0.27
  -6  -4   0    0.65    0.24
  -6   4   0    0.46    0.24
  -7  -4   0   -0.08    0.22
  -7  -4   0    0.61    0.33
  -7  -4   0    0.52    0.28
  -7   4   0    0.05    0.24
  -8  -4   0    2.47    0.48
  -8  -4   0    2.65    0.59
   0  -5   0    0.29    0.12
   1  -5   0    6.72    0.35
  -1  -5   0    6.08    0.39
  -1   5   0    5.93    0.36
  -2  -5   0    1.33    0.26
  -2   5   0    1.29    0.19
  -3  -5   0    0.60    0.21
  -3   5   0    0.24    0.12
  -4  -5   0    0.36    0.23
  -4   5   0    0.31    0.16
  -5  -5   0    6.81    0.69
  -5   5   0    7.50    0.53
  -6  -5   0    1.93    0.42
  -6   5   0    1.95    0.38
  -7  -5   0    0.91    0.36
  -7   5   0    1.07    0.38
   0  -6   0   17.97    0.73
  -1  -6   0    5.49    0.39
   1  -6   0    5.51    0.35
  -1   6   0    5.17    0.37
  -2  -6   0   23.35    0.95
  -2   6   0   21.80    0.82
  -3  -6   0    0.69    0.23
  -3   6   0    0.56    0.16
  -4  -6   0    2.44    0.40
  -4   6   0    1.49    0.27
  -5  -6   0   15.37    0.92
  -5   6   0   14.55    0.76
  -6  -6   0    4.98    0.69
  -6   6   0    5.33    0.62
  -7  -6   0    0.70    0.37
   0  -7   0    0.58    0.19
   0   7   0    0.70    0.22
   1  -7   0    1.33    0.24
  -1  -7   0    1.75    0.30
  -1   7   0    1.78    0.29
  -2  -7   0    7.90    0.55
  -2   7   0    7.13    0.45
  -3  -7   0   23.61    1.10
  -3   7   0   27.67    1.00
  -4  -7   0    0.40    0.25
  -4   7   0    0.44    0.20
  -5  -7   0    0.29    0.26
  -5   7   0    0.15    0.22
  -6  -7   0    0.27    0.29
   0  -8   0    0.70    0.21
   0   8   0    0.58    0.23
   1  -8   0    0.51    0.19
  -1  -8   0    0.71    0.24
  -1   8   0    0.57    0.22
  -2  -8   0    0.79    0.24
  -2   8   0    0.33    0.18
  -3  -8   0    0.95    0.30
  -3   8   0    1.16    0.26
  -4  -8   0    0.67    0.28
  -4   8   0    0.61    0.25
  -5  -8   0    0.15    0.24
  -6  -8   0    1.05    0.40
   0  -9   0   -0.03    0.15
   0   9   0   -0.04    0.18
   1  -9   0   -0.05    0.13
  -1  -9   0   -0.09    0.17
  -1   9   0   -0.03    0.16
   1   9   0    0.06    0.21
  -2  -9   0    0.20    0.21
  -2   9   0   -0.25    0.16
  -3  -9   0    1.51    0.35
  -4  -9   0    0.16    0.23
   0 -10   0    0.95    0.29
   0  10   0    1.07    0.34
  -1 -10   0   -0.06    0.18
   1  10   0   -0.10    0.26
  -1  10   0    0.22    0.24
  -2 -10   0    0.17    0.23
  -9   0   1    0.13    0.31
  -8   0   1    0.03    0.40
  -7   0   1    0.25    0.26
  -7   0   1    0.00    0.31
  -6   0   1    2.12    0.52
  -6   0   1    1.97    0.46
  -6   0   1    0.88    0.28
  -5   0   1    2.08    0.42
  -5   0   1    0.90    0.23
  -5   0   1    2.59    0.45
  -4   0   1    0.60    0.25
  -4   0   1    0.22    0.20
  -4   0   1    0.11    0.11
  -3   0   1    1.61    0.26
  -2   0   1    0.14    0.11
  -1   0   1   -1.42    0.05
   1   0  -1   -1.32    0.06
  -1   0   1   -1.40    0.06
   1   0  -1   -1.32    0.06
  -1   0   1   -1.41    0.03
  -1   0  -1   -0.03    0.10
  -1   0  -1    0.04    0.04
   1   0   1   -0.06    0.09
  -1   0  -1   -0.03    0.04
   1   0   1   -0.06    0.09
  -1   0  -1   -0.12    0.09
   1   0   1   -0.08    0.04
  -2   0  -1    0.24    0.19
   2   0   1    0.03    0.18
  -2   0  -1    0.16    0.18
   2   0   1   -0.11    0.16
   2   0   1    0.05    0.09
  -2   0  -1    0.09    0.08
  -3   0  -1    1.66    0.21
  -3   0  -1    2.58    0.31
  -4   0  -1   -0.05    0.20
  -4   0  -1    0.16    0.12
  -4   0  -1   -0.14    0.19
  -5   0  -1    0.85    0.31
  -5   0  -1    0.56    0.20
  -5   0  -1    0.84    0.30
  -6   0  -1    0.63    0.39
  -6   0  -1    1.35    0.45
  -6   0  -1    0.74    0.29
  -7   0  -1    0.06    0.25
  -7   0  -1    0.77    0.42
  -8   0  -1    0.11    0.42
  -8  -1   1    0.78    0.38
  -7  -1   1    0.43    0.30
  -7   1   1    0.37    0.27
  -7   1   1    0.18    0.36
  -7   1   1    0.22    0.36
   6  -1  -1   17.24    0.90
  -6  -1   1   15.98    0.90
  -6  -1   1   18.20    1.10
  -6  -1   1   17.76    1.07
  -6   1   1   14.53    1.07
  -6   1   1   14.37    0.82
  -6   1   1   16.50    1.11
  -5  -1   1    2.55    0.38
  -5  -1   1    3.24    0.50
   5  -1  -1    2.85    0.37
  -5  -1   1    2.67    0.43
  -5   1   1    3.19    0.52
  -5   1   1    1.87    0.32
  -5   1   1    2.87    0.48
   4  -1  -1    3.31    0.40
  -4  -1   1    3.83    0.46
  -4  -1   1    4.07    0.40
   4  -1  -1    3.84    0.41
  -4  -1   1    4.39    0.49
   4  -1  -1    4.16    0.39
  -4   1   1    3.07    0.44
  -4   1   1    3.86    0.38
  -4   1   1    4.17    0.50
   3  -1  -1    3.13    0.33
  -3  -1   1    5.01    0.36
  -3  -1   1    3.35    0.35
   3  -1  -1    3.00    0.28
  -3  -1   1    2.72    0.29
   3  -1  -1    3.09    0.31
  -3  -1   1    3.05    0.30
  -3   1   1    3.46    0.25
   3   1  -1    2.46    0.29
  -3   1   1    3.40    0.38
  -3   1   1    3.17    0.37
  -2  -1   1   41.95    1.31
  -2  -1   1   42.70    1.25
  -2  -1   1   44.96    1.24
   2  -1  -1   44.36    1.21
  -2  -1   1   42.45    1.30
  -2   1   1   42.36    1.31
   2   1  -1   48.36    1.30
  -2   1   1   43.03    1.32
  -2   1   1   44.98    1.18
  -1  -1   1  151.77    3.84
  -1  -1   1  150.41    3.68
  -1  -1   1  151.32    3.80
  -1  -1   1  152.95    3.82
  -1   1   1  149.46    3.82
   1   1  -1  152.39    3.85
  -1   1   1  150.18    3.84
   1   1  -1  156.04    3.87
   1   1  -1  160.71    3.83
  -1   1   1  153.22    3.78
  -1   1   1  156.65    3.64
   0  -1  -1  309.35    6.91
   0  -1   1  284.43    7.38
   0   1  -1  284.47    7.27
  -1  -1  -1  591.05   14.94
  -1  -1  -1  617.28   14.84
  -1  -1  -1  614.46   14.90
  -1  -1  -1  569.99   14.17
  -1   1  -1  576.88   14.82
   1   1   1  620.45   14.81
  -1   1  -1  591.48   15.01
   1   1   1  619.52   14.93
  -1   1  -1  621.48   14.86
   1   1   1  613.56   14.85
  -2  -1  -1   47.41    1.31
  -2  -1  -1   48.06    1.31
  -2  -1  -1   46.87    1.41
  -2  -1  -1   44.51    1.39
  -2   1  -1   45.75    1.38
   2   1   1   47.54    1.35
  -2   1  -1   48.81    1.25
  -2   1  -1   45.98    1.37
  -3  -1  -1   44.24    1.41
  -3  -1  -1   42.34    1.29
  -3  -1  -1   43.96    1.29
  -3  -1  -1   43.63    1.40
   3  -1   1   41.61    1.29
   3  -1   1   44.10    1.31
  -3   1  -1   42.19    1.40
  -3   1  -1   42.25    1.22
  -3   1  -1   42.03    1.40
   3   1   1   34.82    1.29
  -4  -1  -1    5.65    0.41
   4  -1   1    4.96    0.40
  -4  -1  -1    5.86    0.58
  -4  -1  -1    5.86    0.57
   4  -1   1    5.65    0.41
  -4   1  -1    5.37    0.37
   4   1   1    4.76    0.47
  -4   1  -1    6.07    0.59
  -4   1  -1    6.36    0.60
  -5  -1  -1    7.97    0.74
  -5  -1  -1    6.73    0.69
  -5  -1  -1    7.19    0.52
  -5   1  -1    8.02    0.80
  -5   1  -1    7.18    0.49
  -5   1  -1    8.59    0.80
   6  -1   1    9.86    0.70
  -6  -1  -1    9.38    0.69
  -6  -1  -1   11.41    0.89
  -6  -1  -1   10.00    0.94
  -6   1  -1   10.63    1.03
  -6   1  -1    9.61    0.68
  -6   1  -1   11.54    1.07
  -7  -1  -1   12.69    0.96
  -7   1  -1   19.33    1.34
  -7   1  -1   20.56    1.36
  -7   1  -1   19.54    1.07
  -8  -1  -1    1.96    0.49
  -9  -2   1    1.42    0.56
  -8  -2   1    8.28    0.99
  -8  -2   1    9.47    1.00
  -7  -2   1    7.58    0.90
  -7  -2   1    7.65    0.88
  -7   2   1    7.80    0.77
  -6  -2   1    9.30    0.87
  -6  -2   1    7.92    0.76
  -6  -2   1    8.62    0.83
   6  -2  -1    8.53    0.57
  -6   2   1    9.90    0.98
  -6   2   1    7.35    0.58
  -6   2   1    8.37    0.92
  -5  -2   1    1.57    0.36
  -5  -2   1    1.25    0.28
   5  -2  -1    1.15    0.23
  -5  -2   1    1.50    0.33
  -5   2   1    1.33    0.38
  -5   2   1    1.32    0.27
  -5   2   1    1.53    0.40
  -4  -2   1    0.36    0.19
   4  -2  -1    0.27    0.11
  -4  -2   1    0.07    0.09
   4  -2  -1    0.23    0.13
   4  -2  -1    0.27    0.14
  -4  -2   1    0.16    0.14
  -4  -2   1    0.43    0.18
   4   2  -1    0.03    0.11
  -4   2   1    0.19    0.12
  -4   2   1    0.16    0.22
  -4   2   1    0.26    0.23
  -3  -2   1    0.09    0.11
  -3  -2   1   -0.05    0.12
   3  -2  -1    0.11    0.07
   3  -2  -1    0.12    0.08
   3  -2  -1    0.02    0.08
  -3  -2   1   -0.03    0.07
  -3  -2   1    0.03    0.12
   3   2  -1   -0.01    0.11
  -3   2   1    0.09    0.16
  -3   2   1   -0.10    0.14
  -3   2   1    0.19    0.09
  -2  -2   1   14.97    0.46
  -2  -2   1   16.38    0.52
  -2  -2   1   15.98    0.52
  -2  -2   1   14.78    0.57
  -2   2   1   15.47    0.50
  -2   2   1   14.13    0.54
  -2   2   1   13.93    0.54
   2   2  -1   14.11    0.53
  -1  -2   1  265.64    6.40
  -1   2   1  270.72    6.35
   0  -2   1  253.61    6.00
   0  -2  -1  252.67    6.00
  -1  -2  -1    0.13    0.07
  -1   2  -1    0.31    0.06
  -2  -2  -1    0.10    0.09
  -2  -2  -1    0.04    0.08
  -2  -2  -1   -0.11    0.08
  -2  -2  -1    0.06    0.05
  -2   2  -1    0.17    0.07
  -2   2  -1    0.14    0.10
  -2   2  -1   -0.12    0.09
   2   2   1   -0.08    0.07
  -3  -2  -1    4.47    0.36
   3  -2   1    4.87    0.24
   3  -2   1    4.89    0.24
   3  -2   1    4.62    0.24
  -3  -2  -1    5.11    0.37
  -3  -2  -1    4.37    0.33
   3   2   1    3.99    0.32
  -3   2  -1    4.74    0.38
  -3   2  -1    4.53    0.28
  -3   2  -1    3.92    0.39
  -4  -2  -1   20.09    0.90
  -4  -2  -1   18.51    0.75
  -4  -2  -1   20.64    0.90
  -4  -2  -1   20.97    0.85
   4  -2   1   20.30    0.72
   4  -2   1   19.90    0.72
   4  -2   1   20.13    0.73
  -4   2  -1   21.19    0.96
   4   2   1   17.31    0.82
  -4   2  -1   20.74    0.77
  -4   2  -1   19.19    0.92
  -5  -2  -1   21.38    1.05
  -5  -2  -1   20.45    1.05
   5  -2   1   21.39    0.84
  -5  -2  -1   20.85    0.95
  -5   2  -1   20.47    0.88
  -5   2  -1   20.25    1.10
  -5   2  -1   21.32    1.11
   5   2   1   20.29    0.98
  -6  -2  -1   22.73    1.24
   6  -2   1   22.49    1.00
  -6  -2  -1   20.65    1.07
  -6  -2  -1   25.37    1.28
  -6   2  -1   23.06    1.05
  -6   2  -1   23.80    1.34
  -6   2  -1   21.67    1.33
  -7  -2  -1    0.45    0.35
  -7  -2  -1    0.97    0.38
  -9  -3   1    0.13    0.38
  -8  -3   1    0.67    0.35
  -8  -3   1    0.32    0.36
  -7  -3   1    4.14    0.64
  -7  -3   1    3.99    0.57
  -7   3   1    3.34    0.53
  -6  -3   1    4.65    0.58
  -6  -3   1    4.63    0.58
  -6  -3   1    4.29    0.59
  -6   3   1    4.93    0.56
  -5  -3   1    0.86    0.26
  -5  -3   1    0.51    0.25
  -5  -3   1    0.82    0.25
  -5   3   1    0.40    0.19
   5   3  -1    0.23    0.20
  -4  -3   1    1.01    0.16
  -4  -3   1    1.47    0.26
  -4  -3   1    1.96    0.27
  -4  -3   1    1.40    0.27
  -4   3   1    2.04    0.36
  -4   3   1    1.57    0.34
  -4   3   1    1.01    0.20
   4   3  -1    1.35    0.26
  -3  -3   1    0.98    0.21
  -3   3   1    0.92    0.16
  -3   3   1    1.02    0.22
  -3   3   1    0.71    0.19
   3   3  -1    0.26    0.15
  -2  -3   1   25.21    0.86
  -2   3   1   24.48    0.76
   2   3  -1   24.52    0.76
   1  -3  -1   31.16    0.87
  -1  -3   1   29.42    0.92
  -1   3   1   30.80    0.90
   0  -3  -1   95.04    2.40
   0  -3   1   95.45    2.39
   1  -3   1   89.07    2.22
  -1  -3  -1   87.89    2.32
  -1   3  -1   90.55    2.24
  -2  -3  -1   38.76    1.19
  -2   3  -1   38.83    1.06
   2   3   1   37.09    1.08
  -3  -3  -1   30.19    1.07
  -3   3  -1   31.99    1.04
   3   3   1   29.61    1.02
  -3   3  -1   30.08    0.93
  -3   3  -1   30.46    1.04
  -4  -3  -1    3.20    0.24
  -4  -3  -1    3.31    0.40
  -4  -3  -1    3.81    0.39
  -4  -3  -1    3.62    0.40
  -4   3  -1    3.27    0.33
  -4   3  -1    3.70    0.47
  -4   3  -1    3.60    0.46
   4   3   1    3.74    0.43
  -5  -3  -1    6.80    0.63
  -5  -3  -1    6.97    0.64
  -5  -3  -1    7.99    0.58
  -5   3  -1    7.39    0.49
   5   3   1    6.85    0.66
  -6  -3  -1    1.44    0.37
  -6  -3  -1    2.84    0.48
  -6  -3  -1    1.85    0.41
  -6   3  -1    2.20    0.39
  -7  -3  -1    5.01    0.73
  -7  -3  -1    3.61    0.60
  -8  -3  -1    0.10    0.32
  -8  -3  -1    0.16    0.31
  -8  -4   1    1.74    0.54
  -8  -4   1    2.52    0.48
  -7  -4   1    7.43    0.83
  -7  -4   1    6.67    0.66
  -7   4   1    6.04    0.68
  -6  -4   1    6.80    0.77
  -6  -4   1    6.77    0.52
  -6   4   1    7.71    0.70
  -5  -4   1    2.38    0.42
  -5   4   1    2.54    0.35
  -4  -4   1    6.24    0.59
  -4   4   1    5.95    0.40
  -3  -4   1   15.74    0.71
  -3   4   1   13.98    0.61
   3   4  -1   13.60    0.60
  -3   4   1   14.79    0.58
  -3   4   1   15.88    0.63
  -2  -4   1    5.44    0.37
  -2   4   1    5.44    0.30
  -1  -4   1    0.64    0.15
   1  -4  -1    0.62    0.13
  -1   4   1    0.47    0.12
   0  -4   1   66.56    1.77
   0  -4  -1   65.51    1.78
   1  -4   1    1.88    0.20
  -1  -4  -1    1.91    0.24
  -1   4  -1    2.27    0.23
  -2  -4  -1    0.78    0.19
  -2   4  -1    0.61    0.12
  -3  -4  -1   13.64    0.67
  -3   4  -1   13.42    0.54
  -3   4  -1   12.57    0.55
   3   4   1   13.08    0.57
  -3   4  -1   13.95    0.57
  -4  -4  -1    0.19    0.19
  -4   4  -1    0.39    0.15
  -5  -4  -1    2.93    0.46
  -5   4  -1    2.32    0.34
  -6  -4  -1    5.93    0.70
  -6  -4  -1    5.75    0.53
  -7  -4  -1    3.14    0.48
  -7  -4  -1    3.09    0.57
  -8  -4  -1    1.23    0.47
  -8  -4  -1    0.96    0.36
  -8  -5   1    0.68    0.40
  -7  -5   1    0.72    0.38
  -6  -5   1    0.78    0.33
  -6   5   1    2.44    0.42
  -5  -5   1    9.94    0.71
  -5   5   1   10.31    0.63
  -4  -5   1    5.32    0.57
  -4   5   1    5.29    0.39
  -3  -5   1    4.10    0.46
  -3   5   1    3.85    0.30
  -2  -5   1    3.23    0.37
  -2   5   1    2.75    0.28
   1  -5  -1   23.92    0.80
  -1  -5   1   22.92    0.85
  -1   5   1   22.78    0.82
   0  -5  -1    5.04    0.34
   0  -5   1    5.03    0.32
   1  -5   1    0.11    0.09
  -1  -5  -1    0.09    0.12
  -1   5  -1    0.21    0.10
  -2  -5  -1   23.78    0.93
  -2   5  -1   23.72    0.80
  -3  -5  -1    6.34    0.49
  -3   5  -1    6.97    0.38
  -4  -5  -1    0.72    0.26
  -4   5  -1    0.83    0.20
  -5  -5  -1    5.86    0.66
  -5   5  -1    7.44    0.52
  -6  -5  -1    6.62    0.75
  -6   5  -1    9.01    0.65
  -7  -5  -1    1.04    0.43
  -8  -5  -1    3.15    0.67
  -7  -6   1    6.42    0.80
  -6  -6   1    0.62    0.32
  -6   6   1    0.34    0.26
  -5  -6   1    5.70    0.66
  -5   6   1    5.86    0.56
  -4  -6   1    7.56    0.70
  -4   6   1    7.59    0.49
  -3  -6   1   11.12    0.67
  -3   6   1   11.71    0.57
  -2  -6   1    2.46    0.34
  -2   6   1    2.46    0.29
   1  -6  -1    0.19    0.12
  -1  -6   1   -0.05    0.11
  -1   6   1    0.27    0.14
   0  -6  -1   16.28    0.69
   0  -6   1   15.84    0.67
  -1  -6  -1    9.94    0.54
   1  -6   1   10.24    0.48
  -1   6  -1    9.34    0.50
  -2  -6  -1    4.07    0.45
  -2   6  -1    4.47    0.38
  -3  -6  -1    5.19    0.55
  -3   6  -1    4.52    0.34
  -4  -6  -1    3.06    0.46
  -4   6  -1    4.74    0.44
  -5  -6  -1   12.43    0.83
  -5   6  -1   12.57    0.73
  -6  -6  -1    0.85    0.33
  -6   6  -1    0.99    0.33
  -7  -6  -1    0.38    0.40
  -7  -7   1    0.10    0.33
  -6  -7   1   -0.01    0.29
  -6   7   1    0.33    0.27
  -5  -7   1    2.33    0.47
  -5   7   1    3.69    0.47
  -4  -7   1    1.44    0.36
  -4   7   1    0.57    0.21
  -3  -7   1    1.78    0.35
  -3   7   1    1.72    0.29
  -2  -7   1    0.51    0.21
  -2   7   1    0.22    0.15
   1  -7  -1    3.06    0.36
  -1  -7   1    2.26    0.32
  -1   7   1    2.50    0.36
   0  -7   1    5.13    0.39
   0  -7  -1    5.62    0.41
   0   7   1    6.73    0.60
   0   7  -1    5.61    0.53
   1  -7   1    0.32    0.16
  -1  -7  -1    0.42    0.18
  -1   7  -1    0.20    0.15
  -2  -7  -1    2.80    0.40
  -2   7  -1    2.80    0.33
  -3  -7  -1    0.62    0.24
  -3   7  -1    0.80    0.20
  -4  -7  -1    0.82    0.30
  -4   7  -1    0.58    0.21
  -5  -7  -1    0.06    0.22
  -5   7  -1    0.02    0.22
  -6  -7  -1    0.74    0.35
  -6  -8   1    2.14    0.49
  -5  -8   1   -0.01    0.23
  -4  -8   1    1.37    0.37
  -4   8   1    1.70    0.33
  -3  -8   1   11.71    0.76
  -3   8   1   13.13    0.69
  -2  -8   1    6.84    0.53
  -2   8   1    6.79    0.48
   1  -8  -1    1.77    0.30
  -1  -8   1    1.34    0.28
  -1   8   1    1.69    0.32
   0  -8   1    0.62    0.20
   0  -8  -1    0.44    0.19
   0   8   1    0.08    0.18
   0   8  -1    0.78    0.25
  -1  -8  -1    0.85    0.24
   1  -8   1    0.67    0.21
  -1   8  -1    0.69    0.23
  -2  -8  -1    0.09    0.18
  -2   8  -1    0.26    0.16
  -3  -8  -1    0.76    0.28
  -3   8  -1    0.79    0.23
  -4  -8  -1    7.12    0.75
  -5  -8  -1    1.47    0.40
  -6  -8  -1    0.21    0.30
  -4  -9   1    0.02    0.23
  -3  -9   1    0.10    0.20
  -3   9   1    0.25    0.20
  -2  -9   1    0.07    0.18
  -2   9   1    0.12    0.18
   1  -9  -1    1.07    0.25
  -1  -9   1    0.89    0.27
  -1   9   1    1.44    0.31
   0  -9  -1    0.38    0.20
   0  -9   1    0.14    0.17
   0   9  -1    0.27    0.20
   0   9   1    0.25    0.21
   1  -9   1   -0.02    0.15
  -1  -9  -1    0.13    0.18
  -1   9  -1    0.03    0.18
   1   9   1   -0.07    0.20
  -2  -9  -1    1.24    0.33
  -2   9  -1    1.67    0.33
  -3  -9  -1    1.11    0.32
  -4  -9  -1   -0.14    0.23
  -2 -10   1    4.17    0.54
  -1 -10   1    1.16    0.30
   1  10  -1    1.61    0.41
  -1  10   1    1.51    0.34
   0 -10   1    1.72    0.36
   0 -10  -1    1.32    0.32
   0  10   1    1.44    0.36
   0  10  -1    1.47    0.37
  -1 -10  -1    0.23    0.21
   1  10   1   -0.05    0.25
  -2 -10  -1    0.51    0.26
  -9   0   2    3.18    0.70
  -8   0   2    2.88    0.59
  -7   0   2    4.18    0.71
  -7   0   2    4.20    0.61
  -6   0   2    9.29    0.93
  -6   0   2    9.83    1.00
   6   0  -2    7.27    0.71
  -6   0   2    8.65    0.77
  -5   0   2    6.87    0.72
  -5   0   2    7.01    0.71
  -5   0   2    5.58    0.52
  -4   0   2   17.56    0.85
  -4   0   2   15.21    0.81
  -4   0   2   16.83    0.71
  -3   0   2   42.13    1.43
  -3   0   2   42.63    1.42
  -3   0   2   44.75    1.28
  -2   0   2  912.75   23.11
  -2   0   2  914.70   23.03
  -2   0   2  943.20   21.89
   2   0  -2  955.73   23.12
   2   0  -2  941.28   23.01
   1   0  -2   -0.39    0.13
  -1   0   2   -0.39    0.10
  -1   0   2   -0.40    0.13
  -1   0   2   -0.46    0.13
   1   0  -2   -0.55    0.10
   1   0  -2   -0.25    0.14
   0   0  -2   -0.03    0.01
   0   0   2   -0.05    0.01
   0   0   2   -0.03    0.01
   0   0  -2   -0.02    0.01
   0   0   2   -0.02    0.01
   0   0   2   -0.03    0.01
   0   0  -2   -0.02    0.01
   0   0  -2   -0.02    0.01
  -1   0  -2  514.22   12.75
   1   0   2  530.01   12.77
   1   0   2  520.56   12.77
   1   0   2  518.34   12.81
  -1   0  -2  507.31   12.78
  -1   0  -2  527.78   12.14
  -1   0  -2  512.73   12.84
  -2   0  -2    0.30    0.17
  -2   0  -2    0.04    0.07
  -2   0  -2   -0.21    0.14
   2   0   2   -0.21    0.12
   2   0   2   -0.07    0.07
   2   0   2    0.01    0.14
  -3   0  -2   51.62    1.67
  -3   0  -2   54.21    1.50
   3   0   2   54.13    1.60
  -3   0  -2   51.26    1.68
  -4   0  -2    0.20    0.13
  -4   0  -2   -0.02    0.20
  -4   0  -2   -0.11    0.20
  -5   0  -2    0.89    0.31
  -5   0  -2    0.75    0.30
  -5   0  -2    0.35    0.17
  -6   0  -2    0.35    0.37
  -6   0  -2    0.45    0.24
  -6   0  -2    0.52    0.36
  -7   0  -2    2.58    0.48
  -7   0  -2    1.72    0.58
  -7   0  -2    1.61    0.53
  -8   0  -2    5.87    0.78
  -8  -1   2    1.60    0.53
  -8  -1   2    1.71    0.48
  -8   1   2    1.84    0.49
  -7  -1   2    7.16    0.81
  -7   1   2    6.77    0.94
  -7   1   2    7.70    0.81
  -7   1   2    7.23    0.96
   6  -1  -2    0.79    0.28
  -6  -1   2    1.16    0.31
  -6  -1   2    1.42    0.41
  -6  -1   2    2.08    0.45
  -6   1   2    1.12    0.40
  -6   1   2    1.62    0.47
  -6   1   2    0.81    0.28
  -5  -1   2    6.70    0.49
  -5  -1   2    7.55    0.74
   5  -1  -2    5.69    0.45
  -5  -1   2    6.21    0.65
  -5   1   2    6.39    0.68
  -5   1   2    7.11    0.70
  -5   1   2    5.14    0.51
  -4  -1   2   11.33    0.57
   4  -1  -2   11.22    0.62
  -4  -1   2   10.98    0.65
  -4  -1   2   10.26    0.64
   4  -1  -2   10.62    0.60
   4  -1  -2   10.69    0.53
  -4   1   2   10.99    0.67
  -4   1   2   11.00    0.67
  -4   1   2   10.70    0.53
  -3  -1   2   24.36    0.85
  -3  -1   2   24.41    0.92
  -3  -1   2   24.38    0.84
   3  -1  -2   23.70    0.80
   3  -1  -2   23.38    0.87
   3  -1  -2   23.68    0.88
  -3  -1   2   24.32    0.92
  -3   1   2   23.89    0.94
  -3   1   2   24.33    0.80
  -3   1   2   23.72    0.93
   2  -1  -2    3.17    0.18
  -2  -1   2    2.59    0.24
  -2  -1   2    4.67    0.29
  -2  -1   2    3.22    0.22
   2   1  -2    1.73    0.22
  -2   1   2    2.92    0.30
  -2   1   2    3.05    0.19
  -2   1   2    3.13    0.30
  -1  -1   2   78.58    2.03
  -1  -1   2   76.75    2.02
  -1  -1   2   82.01    1.98
  -1   1   2   80.91    1.99
  -1   1   2   81.40    1.94
   1   1  -2   83.24    2.05
  -1   1   2   77.35    2.05
  -1   1   2   78.80    2.06
   1   1  -2   77.59    2.05
   1   1  -2   79.97    2.07
   0  -1   2   23.83    0.61
   0  -1  -2   24.39    0.64
   0   1  -2   24.13    0.61
  -1  -1  -2   62.06    1.67
  -1  -1  -2   60.43    1.59
  -1  -1  -2   61.16    1.66
  -1  -1  -2   63.16    1.60
   1   1   2   63.14    1.62
  -1   1  -2   64.84    1.52
  -1   1  -2   62.35    1.60
   1   1   2   65.84    1.74
  -1   1  -2   60.83    1.59
  -2  -1  -2    0.20    0.13
   2  -1   2    0.05    0.03
  -2  -1  -2    0.05    0.06
   2  -1   2    0.06    0.03
  -2  -1  -2    0.37    0.14
  -2   1  -2    0.11    0.12
   2   1   2   -0.04    0.07
  -2   1  -2    0.18    0.07
  -2   1  -2   -0.03    0.12
  -3  -1  -2    1.62    0.22
  -3  -1  -2    0.86    0.16
  -3  -1  -2    1.38    0.24
   3  -1   2    1.26    0.19
   3   1   2    1.05    0.20
  -3   1  -2    1.69    0.26
  -3   1  -2    1.50    0.25
  -3   1  -2    0.93    0.16
  -4  -1  -2   10.80    0.56
  -4  -1  -2    9.74    0.64
   4  -1   2   10.16    0.55
  -4  -1  -2   10.99    0.67
   4  -1   2   11.29    0.57
  -4   1  -2   10.59    0.51
  -4   1  -2   10.43    0.68
  -4   1  -2   10.18    0.67
   4   1   2   10.03    0.58
  -5  -1  -2   15.37    0.94
  -5  -1  -2   15.21    0.92
  -5  -1  -2   17.85    0.84
  -5   1  -2   19.23    1.04
  -5   1  -2   16.96    1.00
  -5   1  -2   17.08    0.77
   6  -1   2   19.85    0.98
  -6  -1  -2   18.06    1.17
  -6  -1  -2   18.76    1.14
  -6  -1  -2   16.21    0.92
  -6   1  -2   17.35    0.89
  -6   1  -2   18.52    1.20
  -6   1  -2   18.68    1.19
  -7  -1  -2    1.28    0.36
  -7  -1  -2    1.12    0.43
  -7   1  -2    1.22    0.51
  -7   1  -2    0.81    0.44
  -7   1  -2    0.99    0.35
  -8   1  -2    0.87    0.56
  -8   1  -2    0.51    0.34
  -9  -2   2    2.14    0.58
  -8  -2   2    0.76    0.36
  -8  -2   2    0.32    0.36
  -7  -2   2    0.41    0.28
  -7  -2   2    0.40    0.33
  -7   2   2    0.27    0.27
  -6  -2   2    1.21    0.32
  -6  -2   2    1.50    0.37
  -6  -2   2    1.46    0.37
   6  -2  -2    1.51    0.27
  -6   2   2    1.54    0.47
  -6   2   2    0.84    0.28
  -6   2   2    1.82    0.48
  -5  -2   2    1.02    0.28
  -5  -2   2    0.42    0.19
  -5  -2   2    0.58    0.25
   5  -2  -2    0.58    0.18
  -5   2   2    0.48    0.20
  -5   2   2    0.68    0.32
  -5   2   2    0.69    0.34
  -4  -2   2    4.10    0.43
   4  -2  -2    4.64    0.34
  -4  -2   2    4.64    0.46
   4  -2  -2    4.82    0.35
  -4  -2   2    4.96    0.34
  -4  -2   2    5.47    0.51
   4  -2  -2    4.39    0.29
  -4   2   2    4.52    0.33
  -4   2   2    5.34    0.56
  -4   2   2    4.43    0.52
  -3  -2   2    0.11    0.10
  -3  -2   2    0.40    0.15
   3  -2  -2   -0.04    0.08
  -3  -2   2    0.02    0.07
  -3  -2   2    0.19    0.13
   3  -2  -2    0.43    0.12
   3  -2  -2    0.14    0.07
   3   2  -2    0.01    0.11
  -3   2   2    0.12    0.16
  -3   2   2    0.19    0.16
  -3   2   2    0.21    0.10
  -2  -2   2   45.30    1.38
  -2  -2   2   49.19    1.30
  -2  -2   2   51.46    1.35
  -2  -2   2   51.65    1.34
   2   2  -2   44.77    1.38
  -2   2   2   48.31    1.40
  -2   2   2   50.25    1.30
  -2   2   2   49.02    1.40
  -1  -2   2   29.40    0.85
  -1   2   2   28.99    0.81
   0  -2  -2  353.58    8.36
   0  -2   2  354.86    8.33
  -1  -2  -2   17.01    0.57
  -1   2  -2   17.29    0.49
  -2  -2  -2    1.29    0.18
  -2  -2  -2    1.54    0.18
  -2  -2  -2    1.41    0.19
  -2  -2  -2    1.19    0.12
   2   2   2    1.14    0.15
  -2   2  -2    1.17    0.16
  -2   2  -2    1.19    0.16
  -2   2  -2    1.13    0.13
   3  -2   2   23.31    0.69
   3  -2   2   22.91    0.71
  -3  -2  -2   22.70    0.84
  -3  -2  -2   21.58    0.86
  -3  -2  -2   22.51    0.86
   3  -2   2   22.58    0.69
  -3   2  -2   23.03    0.87
  -3   2  -2   21.90    0.73
  -3   2  -2   22.38    0.87
   3   2   2   21.36    0.82
   4  -2   2   20.81    0.72
  -4  -2  -2   19.15    0.89
  -4  -2  -2   20.43    0.91
   4  -2   2   19.52    0.72
  -4  -2  -2   17.45    0.82
  -4  -2  -2   19.49    0.76
   4  -2   2   21.56    0.76
  -4   2  -2   20.35    0.95
   4   2   2   19.93    0.87
  -4   2  -2   20.88    0.96
  -4   2  -2   20.13    0.76
  -5  -2  -2    1.24    0.32
   5  -2   2    1.31    0.25
  -5  -2  -2    1.54    0.34
  -5  -2  -2    0.62    0.24
  -5   2  -2    0.88    0.36
  -5   2  -2    1.20    0.25
  -5   2  -2    1.11    0.38
   5   2   2    1.06    0.27
  -6  -2  -2   14.52    0.91
   6  -2   2   16.52    0.83
  -6  -2  -2   14.77    0.98
  -6  -2  -2   16.78    1.06
  -6   2  -2   15.85    0.83
  -6   2  -2   15.96    1.14
  -6   2  -2   14.84    1.09
  -7  -2  -2    0.01    0.25
  -7  -2  -2    0.05    0.30
  -7   2  -2    0.31    0.28
  -8  -2  -2    1.48    0.47
  -9  -3   2   -0.03    0.37
  -8  -3   2    0.30    0.34
  -7  -3   2    9.99    0.82
  -7  -3   2    9.76    1.00
  -7   3   2   10.36    0.90
  -6  -3   2    1.66    0.38
  -6  -3   2    1.18    0.34
  -6  -3   2    0.89    0.33
  -6   3   2    1.19    0.32
  -5  -3   2    9.73    0.63
  -5  -3   2    9.62    0.62
  -5  -3   2   10.56    0.68
  -5   3   2    9.67    0.57
  -4  -3   2    2.72    0.37
  -4  -3   2    3.77    0.36
  -4  -3   2    3.54    0.36
  -4  -3   2    2.23    0.24
  -4   3   2    2.80    0.41
   4   3  -2    2.71    0.36
  -4   3   2    2.69    0.42
  -4   3   2    3.05    0.32
  -3  -3   2    4.72    0.43
   3   3  -2    4.03    0.33
  -3   3   2    3.73    0.39
  -3   3   2    3.85    0.26
  -3   3   2    4.20    0.40
  -2  -3   2   23.81    0.82
   2   3  -2   23.53    0.73
  -2   3   2   23.15    0.74
  -1  -3   2    6.22    0.32
   1  -3  -2    6.41    0.29
  -1   3   2    6.04    0.30
   0  -3  -2  198.93    4.76
   0  -3   2  193.74    4.72
  -1  -3  -2   41.37    1.21
   1  -3   2   41.37    1.10
  -1   3  -2   41.93    1.12
  -2  -3  -2   10.93    0.50
   2   3   2   10.52    0.40
  -2   3  -2   10.11    0.38
  -3  -3  -2    6.12    0.41
  -3   3  -2    5.64    0.37
  -3   3  -2    6.46    0.39
  -3   3  -2    5.04    0.30
   3   3   2    5.08    0.34
  -4  -3  -2    6.48    0.44
  -4  -3  -2    6.41    0.48
  -4  -3  -2    5.44    0.43
  -4  -3  -2    5.88    0.33
  -4   3  -2    7.09    0.63
  -4   3  -2    6.76    0.61
   4   3   2    6.39    0.46
  -4   3  -2    6.24    0.39
  -5  -3  -2   10.56    0.69
  -5  -3  -2   11.18    0.71
  -5  -3  -2   12.28    0.74
   5   3   2   11.88    0.73
  -5   3  -2   11.28    0.62
  -6  -3  -2   17.21    0.96
  -6  -3  -2   15.48    0.95
  -6  -3  -2   16.39    0.99
  -6   3  -2   18.02    0.90
   6   3   2   16.85    1.01
  -7  -3  -2    1.60    0.41
  -7  -3  -2    1.81    0.45
  -7   3  -2    0.84    0.33
  -8  -4   2    0.66    0.33
  -8  -4   2    0.86    0.43
  -8   4   2    1.57    0.44
  -7  -4   2    0.70    0.35
  -7  -4   2    0.78    0.30
  -7   4   2    0.47    0.30
  -6  -4   2    0.74    0.31
  -6  -4   2    1.14    0.28
  -6   4   2    0.70    0.27
  -5  -4   2    1.66    0.34
  -5   4   2    2.01    0.33
  -4  -4   2   10.80    0.64
  -4   4   2   10.25    0.53
  -3  -4   2   12.12    0.62
  -3   4   2   12.37    0.57
  -3   4   2   11.73    0.56
   3   4  -2   11.78    0.55
  -3   4   2   11.99    0.51
  -2  -4   2   18.55    0.73
  -2   4   2   17.88    0.64
   1  -4  -2    0.84    0.15
  -1  -4   2    1.02    0.18
  -1   4   2    0.77    0.15
   0  -4   2    0.37    0.11
   0  -4  -2    0.40    0.13
  -1  -4  -2   23.63    0.83
   1  -4   2   22.91    0.72
  -1   4  -2   23.56    0.75
  -2  -4  -2    5.76    0.39
   2   4   2    5.27    0.26
  -2   4  -2    5.44    0.28
  -3  -4  -2   28.43    1.06
  -3   4  -2   28.66    0.93
  -3   4  -2   28.15    0.89
  -3   4  -2   28.70    0.93
   3   4   2   26.01    0.94
  -4  -4  -2    3.50    0.45
  -4   4  -2    4.16    0.32
  -5  -4  -2    6.37    0.64
  -5   4  -2    5.88    0.45
  -6  -4  -2    1.93    0.43
  -6  -4  -2    2.17    0.36
  -6   4  -2    1.52    0.34
  -7  -4  -2    1.31    0.44
  -7  -4  -2    1.64    0.38
  -8  -4  -2    1.13    0.35
  -8  -4  -2    1.03    0.48
  -8  -5   2    0.65    0.41
  -7  -5   2    4.39    0.68
  -6  -5   2    5.29    0.68
  -6   5   2    6.10    0.64
  -5  -5   2    4.64    0.58
  -5   5   2    3.48    0.42
  -4  -5   2    1.52    0.34
  -4   5   2    2.02    0.29
  -3  -5   2    5.22    0.50
  -3   5   2    5.31    0.36
  -2  -5   2    6.28    0.42
  -2   5   2    7.02    0.38
   1  -5  -2    0.32    0.12
  -1  -5   2    0.05    0.11
  -1   5   2    0.18    0.10
   0  -5  -2   66.13    1.84
   0  -5   2   64.84    1.80
  -1  -5  -2    4.54    0.40
   1  -5   2    3.78    0.26
  -1   5  -2    3.65    0.27
  -2  -5  -2    0.54    0.18
  -2   5  -2    0.14    0.09
  -3  -5  -2   11.91    0.66
  -3   5  -2   11.10    0.50
  -4  -5  -2    0.21    0.21
  -4   5  -2    0.47    0.17
  -5  -5  -2    4.12    0.56
  -5   5  -2    4.26    0.45
  -6  -5  -2    6.60    0.78
  -6   5  -2    9.00    0.76
  -7  -5  -2    1.72    0.50
  -8  -5  -2    1.45    0.52
  -7  -6   2    6.67    0.87
  -6  -6   2    4.11    0.61
  -6   6   2    3.47    0.51
  -5  -6   2   10.89    0.79
  -5   6   2   11.65    0.71
  -4  -6   2   27.25    1.21
  -4   6   2   29.15    1.06
  -3  -6   2    6.96    0.53
  -3   6   2    8.32    0.47
  -2  -6   2   28.30    1.08
  -2   6   2   27.62    0.97
  -1  -6   2    3.60    0.37
   1  -6  -2    3.81    0.36
  -1   6   2    3.95    0.40
   0  -6  -2   12.23    0.58
   0  -6   2   11.21    0.54
   1  -6   2   13.37    0.56
  -1  -6  -2   11.49    0.61
  -1   6  -2   13.82    0.60
  -2  -6  -2    9.37    0.59
  -2   6  -2    9.87    0.48
  -3  -6  -2   26.62    1.13
  -3   6  -2   27.41    0.95
  -4  -6  -2    0.22    0.23
  -4   6  -2    0.02    0.14
  -5  -6  -2    1.20    0.34
  -5   6  -2    0.79    0.25
  -6  -6  -2    1.15    0.40
  -6   6  -2    1.49    0.37
  -7  -6  -2    0.48    0.37
  -7  -7   2   -0.32    0.30
  -6  -7   2    0.25    0.32
  -6   7   2    0.40    0.28
  -5  -7   2    5.31    0.64
  -5   7   2    5.28    0.56
  -4  -7   2    3.57    0.51
  -4   7   2    3.32    0.42
  -3  -7   2    1.65    0.35
  -3   7   2    1.41    0.27
  -2  -7   2   11.19    0.65
  -2   7   2   11.64    0.60
  -1  -7   2    8.01    0.50
   1  -7  -2    7.53    0.47
  -1   7   2    8.01    0.52
   0  -7  -2    0.19    0.17
   0  -7   2    0.43    0.17
   0   7   2    0.75    0.23
   0   7  -2    0.70    0.21
  -1  -7  -2    4.75    0.49
   1  -7   2    4.89    0.36
  -1   7  -2    4.85    0.46
  -2  -7  -2    8.70    0.59
  -2   7  -2    9.27    0.50
  -3  -7  -2    1.86    0.36
  -3   7  -2    1.98    0.29
  -4  -7  -2    2.12    0.43
  -4   7  -2    2.62    0.35
  -5  -7  -2    0.38    0.25
  -6  -7  -2    2.44    0.50
  -6  -8   2    0.08    0.28
  -5  -8   2    0.44    0.28
  -5   8   2    0.45    0.28
  -4  -8   2    0.52    0.27
  -4   8   2    0.84    0.27
  -3  -8   2    0.11    0.19
  -3   8   2    0.16    0.18
  -2  -8   2    0.02    0.16
  -2   8   2    0.18    0.17
  -1  -8   2    3.09    0.40
   1  -8  -2    2.62    0.36
  -1   8   2    2.92    0.40
   0  -8   2    0.84    0.22
   0  -8  -2    0.30    0.17
   0   8   2    0.50    0.23
   0   8  -2    0.78    0.24
  -1  -8  -2    1.27    0.29
   1  -8   2    1.86    0.29
  -1   8  -2    1.56    0.29
  -2  -8  -2    0.00    0.18
  -2   8  -2    0.32    0.18
  -3  -8  -2   -0.06    0.18
  -3   8  -2    0.07    0.15
  -4  -8  -2    0.77    0.31
  -5  -8  -2    1.70    0.43
  -4  -9   2    0.01    0.24
  -3  -9   2    0.12    0.19
  -3   9   2    0.01    0.20
  -2  -9   2    2.75    0.43
  -2   9   2    2.11    0.37
  -1  -9   2    3.39    0.44
   1  -9  -2    3.15    0.43
  -1   9   2    2.99    0.43
   0  -9   2   -0.17    0.14
   0  -9  -2   -0.17    0.15
   0   9   2   -0.12    0.17
   0   9  -2    0.27    0.19
   1  -9   2    0.24    0.16
  -1  -9  -2   -0.11    0.15
   1   9   2    0.18    0.23
  -1   9  -2    0.40    0.22
  -2  -9  -2    0.68    0.26
  -3  -9  -2   -0.08    0.20
  -4  -9  -2    0.58    0.33
  -2 -10   2    3.80    0.54
  -2  10   2    3.90    0.50
  -1 -10   2   -0.02    0.20
   1 -10  -2   -0.13    0.16
   1  10  -2    0.24    0.26
  -1  10   2    0.41    0.25
   0 -10   2    1.52    0.34
   0 -10  -2    2.16    0.38
   0  10   2    1.58    0.38
  -1 -10  -2   -0.12    0.20
   1  10   2   -0.04    0.26
  -2 -10  -2    0.45    0.27
  -9   0   3   -0.59    0.30
  -8   0   3    0.48    0.43
  -8   0   3    0.06    0.25
  -7   0   3    1.01    0.43
  -7   0   3    0.31    0.27
  -6   0   3    1.93    0.46
   6   0  -3    0.62    0.26
  -6   0   3    1.37    0.42
  -6   0   3    0.85    0.28
  -5   0   3    0.52    0.26
  -5   0   3    0.35    0.19
  -5   0   3    1.01    0.31
  -4   0   3    1.66    0.30
  -4   0   3    1.31    0.23
  -3   0   3    0.63    0.18
  -3   0   3    0.24    0.11
  -3   0   3    0.29    0.14
  -1   0   3   -0.65    0.04
   1   0  -3   -0.73    0.05
  -1   0   3   -0.62    0.07
  -1   0   3   -0.69    0.06
   1   0  -3   -0.70    0.06
   1   0  -3   -0.65    0.05
  -1   0   3   -0.64    0.05
   0   0   3   -0.01    0.01
   0   0  -3   -0.01    0.01
   0   0  -3   -0.02    0.02
   0   0   3    0.00    0.01
   0   0   3   -0.03    0.02
   0   0  -3    0.00    0.02
   0   0  -3   -0.02    0.01
   0   0   3   -0.02    0.01
  -1   0  -3   -0.14    0.04
   1   0   3   -0.19    0.05
   1   0   3   -0.23    0.05
  -1   0  -3   -0.16    0.05
  -1   0  -3   -0.24    0.07
  -1   0  -3   -0.17    0.07
   1   0   3   -0.14    0.06
  -2   0  -3    0.07    0.07
   2   0   3   -0.08    0.11
  -2   0  -3    0.02    0.13
   2   0   3   -0.07    0.07
  -2   0  -3    0.19    0.14
   2   0   3   -0.02    0.11
  -3   0  -3    0.51    0.20
   3   0   3    0.26    0.14
  -4   0  -3    0.07    0.21
  -4   0  -3    0.45    0.16
  -4   0  -3    0.31    0.24
  -5   0  -3    0.29    0.28
  -5   0  -3    0.34    0.28
  -5   0  -3    0.27    0.16
  -6   0  -3   -0.25    0.30
  -6   0  -3    0.00    0.31
  -6   0  -3    0.07    0.21
  -9   1   3    0.90    0.44
  -8   1   3    3.28    0.59
  -7  -1   3    2.97    0.54
  -7   1   3    3.53    0.70
  -7   1   3    3.30    0.53
  -7   1   3    3.58    0.72
  -6  -1   3    4.01    0.59
   6  -1  -3    3.33    0.46
  -6  -1   3    2.80    0.43
  -6   1   3    3.62    0.48
  -6   1   3    3.81    0.62
  -6   1   3    3.85    0.64
  -5  -1   3   18.51    0.97
   5  -1  -3   14.00    0.73
  -5  -1   3   18.16    0.95
  -5  -1   3   14.54    0.77
  -5   1   3   16.86    0.94
  -5   1   3   18.16    0.97
  -5   1   3   13.85    0.72
  -4  -1   3    6.27    0.49
   4  -1  -3    6.50    0.40
   4  -1  -3    5.89    0.47
  -4  -1   3    5.52    0.41
  -4  -1   3    6.08    0.49
   4  -1  -3    6.04    0.48
  -4   1   3    6.35    0.40
  -4   1   3    6.90    0.63
  -4   1   3    6.63    0.52
   3  -1  -3   11.41    0.47
  -3  -1   3   11.27    0.51
  -3  -1   3   11.15    0.57
   3  -1  -3   11.55    0.57
  -3  -1   3   12.44    0.59
   3  -1  -3   11.60    0.57
  -3  -1   3   10.99    0.51
  -3   1   3   12.01    0.60
  -3   1   3   11.32    0.59
  -3   1   3   10.88    0.47
   2  -1  -3  114.41    2.85
  -2  -1   3  109.06    2.95
  -2  -1   3  111.46    2.97
  -2  -1   3  112.62    2.91
  -2  -1   3  114.13    2.81
  -2   1   3  108.06    2.97
  -2   1   3  110.03    2.99
  -2   1   3  111.60    2.76
   1  -1  -3    2.42    0.10
  -1  -1   3    2.61    0.15
   1  -1  -3    2.48    0.16
  -1  -1   3    2.19    0.14
  -1  -1   3    2.16    0.15
   1  -1  -3    2.42    0.17
  -1   1   3    2.45    0.18
  -1   1   3    2.27    0.13
  -1   1   3    2.17    0.17
   0  -1  -3   24.83    0.65
   0  -1   3   23.54    0.60
   0   1   3   24.11    0.65
   0   1   3   24.44    0.65
   0   1   3   24.05    0.66
   0   1   3   23.90    0.65
   0   1  -3   24.35    0.61
   1  -1   3    3.43    0.13
  -1  -1  -3    3.45    0.23
  -1  -1  -3    3.29    0.23
  -1  -1  -3    2.97    0.18
  -1   1  -3    3.79    0.16
  -1   1  -3    3.24    0.15
  -1   1  -3    3.60    0.14
   1   1   3    3.21    0.17
  -2  -1  -3    0.74    0.17
  -2  -1  -3    0.85    0.14
  -2  -1  -3    0.68    0.12
  -2  -1  -3    0.88    0.19
  -2   1  -3    0.91    0.12
   2   1   3    1.03    0.15
  -2   1  -3    0.97    0.17
  -2   1  -3    1.12    0.18
  -3  -1  -3   61.23    1.93
  -3  -1  -3   63.93    1.96
   3  -1   3   63.67    1.80
   3  -1   3   64.21    1.79
  -3  -1  -3   60.92    1.79
  -3  -1  -3   64.86    1.78
  -3   1  -3   60.28    1.90
  -3   1  -3   62.98    1.71
  -3   1  -3   62.50    1.92
   3   1   3   66.55    1.89
   4  -1   3    4.09    0.40
  -4  -1  -3    3.71    0.48
   4  -1   3    3.41    0.35
  -4  -1  -3    3.53    0.47
  -4  -1  -3    3.90    0.41
  -4   1  -3    3.59    0.48
  -4   1  -3    4.05    0.37
  -4   1  -3    3.13    0.44
   4   1   3    3.18    0.39
  -5  -1  -3    6.11    0.68
  -5  -1  -3    6.79    0.71
  -5  -1  -3    5.38    0.56
  -5   1  -3    5.95    0.46
  -5   1  -3    6.57    0.73
  -5   1  -3    5.46    0.67
  -6  -1  -3    2.08    0.47
  -6  -1  -3    1.93    0.38
  -6  -1  -3    2.10    0.49
  -6   1  -3    1.66    0.52
  -6   1  -3    2.08    0.38
  -6   1  -3    1.84    0.53
  -7  -1  -3   26.27    1.56
  -7  -1  -3   26.45    1.29
  -7  -1  -3   24.36    1.46
  -7   1  -3   28.92    1.70
  -7   1  -3   26.51    1.24
  -7   1  -3   25.53    1.60
  -8  -1  -3    4.09    0.79
  -8  -1  -3    6.97    0.89
  -9  -2   3    1.40    0.53
  -8  -2   3    0.71    0.39
  -8  -2   3    1.07    0.48
  -8   2   3    1.49    0.44
  -7  -2   3    3.93    0.62
  -7  -2   3    4.89    0.70
  -7   2   3    5.03    0.63
  -6  -2   3   16.57    0.98
   6  -2  -3   14.20    0.70
  -6  -2   3   13.48    0.91
  -6  -2   3   13.06    0.82
  -6   2   3   14.38    1.04
  -6   2   3   14.74    1.06
  -6   2   3   12.12    0.77
  -5  -2   3    7.81    0.57
  -5  -2   3    8.61    0.63
  -5  -2   3    9.96    0.67
   5  -2  -3    9.31    0.48
  -5   2   3    9.45    0.85
  -5   2   3    9.22    0.72
  -5   2   3    9.23    0.56
  -4  -2   3    0.31    0.17
  -4  -2   3    0.63    0.20
  -4  -2   3    0.13    0.14
   4  -2  -3    0.34    0.15
   4  -2  -3    0.35    0.16
  -4  -2   3    0.15    0.11
   4  -2  -3    0.28    0.11
  -4   2   3    0.38    0.14
  -4   2   3    0.68    0.25
  -4   2   3    0.32    0.22
  -3  -2   3   11.93    0.58
  -3  -2   3   15.15    0.61
   3  -2  -3   14.28    0.53
  -3  -2   3   15.08    0.62
   3  -2  -3   13.68    0.53
  -3  -2   3   13.31    0.53
   3  -2  -3   13.90    0.46
  -3   2   3   13.93    0.54
  -3   2   3   13.24    0.66
  -3   2   3   14.70    0.67
   3   2  -3   13.32    0.60
  -2  -2   3   28.11    0.89
  -2  -2   3   28.52    0.82
  -2   2   3   28.16    0.82
  -2   2   3   27.53    0.90
  -2   2   3   26.12    0.90
   2   2  -3   29.02    0.89
  -1  -2   3   10.84    0.41
  -1   2   3   11.48    0.39
   0  -2  -3   56.82    1.45
   0  -2   3   55.10    1.40
  -1  -2  -3    2.39    0.18
  -1   2  -3    2.35    0.12
   1   2   3    2.21    0.13
  -2  -2  -3   71.34    1.92
  -2  -2  -3   70.07    1.95
  -2  -2  -3   71.35    1.86
  -2  -2  -3   68.86    1.95
  -2   2  -3   71.28    1.89
  -2   2  -3   72.61    1.90
   2   2   3   70.62    1.92
  -2   2  -3   71.79    1.79
   3  -2   3    0.20    0.07
  -3  -2  -3    0.18    0.12
   3  -2   3    0.25    0.08
   3  -2   3    0.12    0.09
  -3  -2  -3    0.47    0.17
  -3  -2  -3    0.51    0.17
  -3   2  -3    0.39    0.17
  -3   2  -3    0.17    0.14
   3   2   3    0.20    0.11
  -3   2  -3    0.14    0.09
   4  -2   3    7.06    0.37
  -4  -2  -3    7.44    0.48
   4  -2   3    7.32    0.41
  -4  -2  -3    7.37    0.54
  -4  -2  -3    6.83    0.39
   4  -2   3    6.90    0.37
  -4  -2  -3    7.87    0.54
  -4   2  -3    7.59    0.42
  -4   2  -3    7.09    0.56
   4   2   3    7.76    0.50
  -4   2  -3    6.64    0.55
  -5  -2  -3    5.01    0.59
   5  -2   3    5.01    0.46
  -5  -2  -3    3.92    0.53
  -5  -2  -3    4.44    0.52
  -5   2  -3    4.89    0.48
  -5   2  -3    5.57    0.66
   5   2   3    4.50    0.52
  -5   2  -3    5.02    0.63
  -6  -2  -3   21.82    1.21
  -6  -2  -3   19.16    1.07
   6  -2   3   23.11    1.02
  -6  -2  -3   23.56    1.27
  -6   2  -3   19.89    1.29
  -6   2  -3   22.53    1.02
  -6   2  -3   22.05    1.33
  -7  -2  -3    5.72    0.72
  -7   2  -3    5.93    0.68
  -8  -3   3    0.56    0.37
  -7  -3   3    1.09    0.36
  -7  -3   3    0.69    0.32
  -7   3   3    0.33    0.28
  -6  -3   3    1.06    0.31
  -6  -3   3    1.46    0.35
  -6  -3   3    1.01    0.31
  -6   3   3    0.48    0.23
  -5  -3   3    1.31    0.29
  -5  -3   3    0.55    0.23
  -5  -3   3    1.46    0.28
  -5   3   3    0.66    0.20
  -4  -3   3   12.70    0.60
  -4  -3   3   12.61    0.52
  -4  -3   3   14.63    0.72
  -4  -3   3   13.13    0.61
  -4   3   3   13.14    0.60
   4   3  -3   13.80    0.69
  -4   3   3   12.52    0.73
  -4   3   3   13.73    0.77
  -3  -3   3    5.24    0.38
  -3   3   3    4.88    0.44
  -3   3   3    4.54    0.29
   3   3  -3    4.63    0.35
  -3   3   3    4.81    0.44
  -2  -3   3   83.13    2.29
   2   3  -3   88.84    2.28
  -2   3   3   85.50    2.21
   1  -3  -3    7.33    0.32
  -1  -3   3    7.04    0.34
  -1   3   3    7.52    0.34
   0  -3  -3   34.89    1.00
   0  -3   3   34.00    0.95
   1  -3   3    1.91    0.14
  -1  -3  -3    1.81    0.22
  -1   3  -3    2.11    0.15
  -2  -3  -3    2.47    0.28
   2   3   3    2.45    0.21
  -2   3  -3    2.49    0.17
  -3   3  -3    3.83    0.31
  -4  -3  -3    0.47    0.13
  -4  -3  -3    0.37    0.18
  -4  -3  -3    0.30    0.17
  -4  -3  -3    0.48    0.19
  -4   3  -3    0.34    0.13
  -4   3  -3    0.32    0.24
   4   3   3    0.27    0.17
  -4   3  -3    0.18    0.22
  -5  -3  -3    0.85    0.28
  -5  -3  -3    0.67    0.25
  -5  -3  -3    0.97    0.27
  -5   3  -3    0.31    0.18
   5   3   3    0.08    0.20
  -6  -3  -3    1.05    0.33
  -6  -3  -3    1.08    0.35
  -6  -3  -3    1.01    0.33
   6   3   3    0.53    0.28
  -6   3  -3    0.61    0.25
  -7  -3  -3    2.82    0.54
  -8  -4   3    0.48    0.33
  -8  -4   3    0.19    0.28
  -7  -4   3    0.88    0.31
  -7  -4   3    1.12    0.35
  -7   4   3    1.28    0.39
  -6  -4   3    8.71    0.84
  -6   4   3    8.46    0.63
  -5  -4   3   12.36    0.79
  -5   4   3   14.59    0.71
  -4  -4   3    5.30    0.54
  -4   4   3    4.46    0.40
  -3  -4   3    1.38    0.25
  -3   4   3    1.07    0.25
  -3   4   3    1.33    0.26
  -3   4   3    1.05    0.18
   3   4  -3    0.88    0.19
  -2  -4   3    7.99    0.44
  -2   4   3    7.43    0.38
  -1  -4   3   53.01    1.49
   1  -4  -3   51.92    1.44
  -1   4   3   51.28    1.48
   0  -4   3   38.20    1.10
   0  -4  -3   37.76    1.14
   1  -4   3   66.37    1.71
  -1  -4  -3   65.44    1.84
  -1   4  -3   65.73    1.74
  -2  -4  -3   16.33    0.68
   2   4   3   15.59    0.53
  -2   4  -3   14.82    0.53
  -3  -4  -3   20.16    0.84
  -3   4  -3   18.72    0.70
  -3   4  -3   19.07    0.70
  -3   4  -3   20.28    0.68
   3   4   3   18.66    0.73
  -4  -4  -3    8.17    0.57
  -4   4  -3    7.65    0.44
  -5  -4  -3    0.77    0.27
  -5   4  -3    0.23    0.16
  -6  -4  -3    5.01    0.64
  -6  -4  -3    5.72    0.58
  -6   4  -3    6.79    0.63
  -7  -4  -3    0.46    0.27
  -7  -4  -3    0.28    0.31
  -8  -4  -3    0.49    0.32
  -8  -4  -3    0.30    0.40
  -8  -5   3    2.13    0.56
  -7  -5   3    2.35    0.51
  -7   5   3    1.55    0.42
  -6  -5   3    2.08    0.46
  -6   5   3    1.82    0.38
  -5  -5   3    1.87    0.37
  -5   5   3    1.28    0.29
  -4  -5   3    7.93    0.69
  -4   5   3    7.28    0.46
  -3  -5   3   35.90    1.28
  -3   5   3   35.78    1.15
  -2  -5   3    0.77    0.20
  -2   5   3    0.59    0.16
  -1  -5   3   53.78    1.59
   1  -5  -3   54.32    1.56
  -1   5   3   55.78    1.61
   0  -5  -3    1.56    0.24
   0  -5   3    1.35    0.19
   1  -5   3   20.91    0.70
  -1  -5  -3   21.18    0.82
  -1   5  -3   20.38    0.72
  -2  -5  -3    6.13    0.44
  -2   5  -3    6.60    0.34
  -3  -5  -3   35.85    1.31
  -3   5  -3   36.72    1.11
  -4  -5  -3    3.98    0.52
  -4   5  -3    4.67    0.42
  -5  -5  -3   12.78    0.81
  -5   5  -3   12.48    0.69
  -6  -5  -3    0.59    0.32
  -6   5  -3    0.79    0.26
  -7  -5  -3    2.14    0.51
  -8  -5  -3    3.38    0.68
  -7  -6   3    3.39    0.64
  -7   6   3    5.41    0.69
  -6  -6   3    4.77    0.66
  -6   6   3    6.14    0.66
  -5  -6   3    4.43    0.59
  -5   6   3    3.84    0.47
  -4  -6   3    0.78    0.29
  -4   6   3    1.53    0.28
  -3  -6   3    2.18    0.36
  -3   6   3    2.11    0.29
  -2  -6   3    2.21    0.33
  -2   6   3    2.13    0.29
  -1  -6   3    0.03    0.11
   1  -6  -3    0.32    0.14
  -1   6   3    0.37    0.16
   0  -6  -3    1.43    0.24
   0  -6   3    1.21    0.22
   1  -6   3    0.95    0.19
  -1  -6  -3    1.18    0.25
  -1   6  -3    1.16    0.21
  -2  -6  -3    1.98    0.33
  -2   6  -3    2.08    0.26
  -3  -6  -3   13.74    0.76
  -3   6  -3   12.78    0.58
  -4  -6  -3    1.53    0.34
  -4   6  -3    1.85    0.29
  -5  -6  -3    2.53    0.46
  -5   6  -3    2.25    0.37
  -6  -6  -3    0.55    0.33
  -7  -6  -3   -0.40    0.23
  -7  -7   3   -0.09    0.29
  -7   7   3    0.01    0.33
  -6  -7   3    2.01    0.50
  -6   7   3    2.62    0.48
  -5  -7   3    0.28    0.27
  -5   7   3    0.26    0.23
  -4  -7   3    2.75    0.44
  -4   7   3    3.49    0.41
  -3  -7   3    5.86    0.60
  -3   7   3    6.42    0.46
  -2  -7   3    1.51    0.30
  -2   7   3    1.34    0.26
  -1  -7   3    8.75    0.52
   1  -7  -3    8.04    0.49
  -1   7   3    8.69    0.55
   0  -7  -3    2.17    0.34
   0  -7   3    1.85    0.28
   0   7   3    2.40    0.38
   0   7  -3    2.14    0.33
   1  -7   3   12.90    0.59
  -1  -7  -3   13.32    0.70
  -1   7  -3   12.51    0.62
  -2  -7  -3    3.57    0.45
  -2   7  -3    4.29    0.39
  -3  -7  -3    5.70    0.60
  -3   7  -3    5.47    0.39
  -4  -7  -3    1.06    0.30
  -4   7  -3    1.15    0.26
  -5  -7  -3    3.37    0.55
  -6  -7  -3    0.70    0.35
  -6  -8   3    0.87    0.38
  -5  -8   3    4.50    0.62
  -5   8   3    3.93    0.53
  -4  -8   3    1.15    0.35
  -4   8   3    1.06    0.26
  -3  -8   3    1.97    0.38
  -3   8   3    2.98    0.41
  -2  -8   3    1.64    0.31
  -2   8   3    1.24    0.29
  -1  -8   3    1.50    0.29
   1  -8  -3    1.34    0.28
  -1   8   3    1.25    0.30
   0  -8   3    4.50    0.44
   0  -8  -3    4.00    0.45
   0   8  -3    3.90    0.46
   0   8   3    4.46    0.54
   1  -8   3    1.18    0.24
  -1  -8  -3    0.72    0.25
  -1   8  -3    0.83    0.23
  -2  -8  -3    6.02    0.61
  -2   8  -3    5.98    0.44
  -3  -8  -3    0.34    0.25
  -4  -8  -3    0.12    0.23
  -5  -8  -3    0.51    0.32
  -4  -9   3    1.01    0.35
  -4   9   3    1.48    0.35
  -3  -9   3    1.22    0.32
  -3   9   3    0.74    0.28
  -2  -9   3    0.80    0.28
  -2   9   3    0.50    0.22
  -1  -9   3    0.97    0.27
   1  -9  -3    0.51    0.23
  -1   9   3    0.67    0.26
   0  -9  -3    1.65    0.33
   0  -9   3    1.94    0.33
   0   9  -3    2.27    0.38
   0   9   3    1.28    0.33
  -1  -9  -3    0.08    0.19
   1  -9   3    0.19    0.16
   1   9   3    0.23    0.25
  -1   9  -3   -0.04    0.17
  -2  -9  -3    0.01    0.18
  -3  -9  -3   -0.11    0.18
  -4  -9  -3    1.02    0.35
  -2 -10   3    0.31    0.25
  -2  10   3    0.39    0.27
  -1 -10   3    1.23    0.31
   1 -10  -3    0.71    0.28
   1  10  -3    0.99    0.34
  -1  10   3    0.66    0.30
   0 -10  -3    4.64    0.56
   0  10   3    4.01    0.58
  -1 -10  -3    0.22    0.20
   1  10   3    0.76    0.34
  -2 -10  -3    0.18    0.26
  -9   0   4    0.98    0.45
  -8   0   4    6.32    0.80
  -8   0   4    6.08    0.93
  -7   0   4    9.49    1.04
   7   0  -4   10.32    0.94
  -7   0   4   10.75    1.12
  -7   0   4    9.03    0.88
  -6   0   4   46.25    1.93
   6   0  -4   45.14    1.71
  -6   0   4   43.95    1.90
  -6   0   4   40.50    1.58
  -5   0   4   21.04    1.05
  -5   0   4   18.59    0.85
   5   0  -4   18.69    0.91
  -5   0   4   20.57    1.04
  -4   0   4   56.98    1.88
   4   0  -4   56.10    1.76
  -4   0   4   56.25    1.69
  -4   0   4   56.76    1.88
  -3   0   4   10.64    0.48
  -3   0   4   10.49    0.57
  -3   0   4   10.48    0.57
   3   0  -4   11.34    0.51
  -2   0   4  991.78   24.22
  -2   0   4  921.46   23.76
  -2   0   4  991.90   24.11
   2   0  -4  991.98   24.21
   2   0  -4 1000.00   24.10
   2   0  -4  965.53   24.02
  -1   0   4  303.22    7.61
   1   0  -4  309.87    7.62
   1   0  -4  300.43    7.58
  -1   0   4  303.28    7.58
  -1   0   4  312.62    7.18
   1   0  -4  302.11    7.52
  -1   0   4  301.30    7.53
   0   0   4   22.46    0.61
   0   0  -4   23.10    0.57
   0   0  -4   22.34    0.64
   0   0   4   22.29    0.57
   0   0   4   21.91    0.63
   0   0  -4   22.11    0.61
   0   0   4   22.95    0.57
   1   0   4    4.92    0.23
  -1   0  -4    5.26    0.23
  -1   0  -4    5.26    0.20
   1   0   4    5.01    0.23
  -1   0  -4    4.99    0.25
   1   0   4    4.54    0.23
  -1   0  -4    5.01    0.26
   2   0   4    8.93    0.42
  -2   0  -4    8.84    0.46
   2   0   4    8.71    0.41
  -2   0  -4    8.92    0.36
  -2   0  -4    9.13    0.46
   2   0   4    8.87    0.40
  -3   0  -4   49.66    1.46
   3   0   4   53.71    1.59
  -3   0  -4   50.32    1.66
  -3   0  -4   52.16    1.67
   4   0   4   46.83    1.57
  -4   0  -4   46.02    1.46
  -4   0  -4   47.84    1.70
  -4   0  -4   50.07    1.74
  -5   0  -4   15.41    0.98
  -5   0  -4   15.47    0.98
  -5   0  -4   15.72    0.76
  -6   0  -4    1.06    0.44
  -6   0  -4    0.01    0.35
  -6   0  -4    0.13    0.21
  -7   0  -4    4.28    0.79
  -7   0  -4    5.19    0.85
  -9   1   4    4.96    0.79
  -8  -1   4   -0.12    0.27
  -7  -1   4    0.82    0.39
  -7  -1   4    0.74    0.35
  -7   1   4    0.72    0.32
   6  -1  -4    9.78    0.67
  -6  -1   4    9.03    0.67
  -6  -1   4    9.77    0.80
  -6   1   4    9.20    0.65
  -6   1   4    9.97    1.00
  -6   1   4    8.74    0.93
  -5  -1   4   35.90    1.44
   5  -1  -4   34.53    1.26
  -5  -1   4   35.05    1.45
  -5  -1   4   33.92    1.28
  -5   1   4   33.51    1.24
  -5   1   4   34.11    1.45
  -5   1   4   35.47    1.46
   4  -1  -4   13.01    0.58
  -4  -1   4   11.59    0.68
   4  -1  -4   12.68    0.69
  -4  -1   4   13.29    0.70
  -4  -1   4   12.73    0.62
   4  -1  -4   11.61    0.67
  -4   1   4   13.60    0.74
  -4   1   4   12.83    0.72
  -4   1   4   12.78    0.59
   3  -1  -4    5.71    0.42
  -3  -1   4    5.87    0.36
   3  -1  -4    5.57    0.41
   3  -1  -4    6.19    0.33
  -3  -1   4    5.85    0.40
  -3  -1   4    6.28    0.37
  -3  -1   4    6.11    0.41
  -3   1   4    5.56    0.32
  -3   1   4    5.85    0.43
  -3   1   4    6.41    0.44
   2  -1  -4   12.86    0.43
  -2  -1   4   12.22    0.48
  -2  -1   4   12.49    0.49
  -2  -1   4   13.47    0.52
  -2  -1   4   12.81    0.52
  -2   1   4   12.89    0.45
  -2   1   4   12.04    0.54
  -2   1   4   13.29    0.56
   1  -1  -4    6.38    0.21
   1  -1  -4    6.16    0.28
  -1  -1   4    6.69    0.26
  -1  -1   4    6.24    0.26
   1  -1  -4    6.24    0.28
  -1   1   4    6.48    0.30
  -1   1   4    6.43    0.25
  -1   1   4    6.32    0.30
   0  -1  -4   26.83    0.73
   0  -1  -4   27.34    0.71
   0  -1  -4   26.31    0.73
   0  -1  -4   26.22    0.72
   0  -1  -4   26.87    0.73
   0   1   4   26.18    0.74
   0   1  -4   25.94    0.70
   0   1   4   26.06    0.72
   0   1   4   26.62    0.72
   0   1  -4   26.68    0.70
   1  -1   4   29.24    0.83
  -1  -1  -4   27.76    0.90
  -1  -1  -4   29.08    0.83
   1  -1   4   31.31    0.78
  -1  -1  -4   28.44    0.90
   1  -1   4   30.70    0.74
  -1   1  -4   29.75    0.81
   1   1   4   29.21    0.84
  -1   1  -4   30.60    0.81
  -2  -1  -4    3.56    0.21
  -2  -1  -4    3.18    0.33
  -2  -1  -4    4.17    0.25
  -2  -1  -4    3.72    0.35
   2   1   4    3.52    0.24
  -2   1  -4    3.20    0.25
  -2   1  -4    3.28    0.26
  -2   1  -4    3.81    0.20
  -3  -1  -4   14.77    0.71
  -3  -1  -4   14.03    0.62
   3  -1   4   14.01    0.56
   3  -1   4   13.59    0.56
  -3  -1  -4   14.80    0.71
  -3  -1  -4   14.64    0.60
  -3   1  -4   13.83    0.67
  -3   1  -4   14.16    0.54
   3   1   4   14.08    0.62
  -3   1  -4   13.49    0.66
   4  -1   4    0.61    0.16
   4  -1   4    0.41    0.16
  -4  -1  -4    0.45    0.22
  -4  -1  -4    0.67    0.19
  -4  -1  -4    0.63    0.25
   4   1   4    0.24    0.15
  -4   1  -4    0.34    0.23
  -4   1  -4    0.19    0.23
  -4   1  -4    0.38    0.14
  -5  -1  -4    2.88    0.50
  -5  -1  -4    2.52    0.37
  -5  -1  -4    2.48    0.46
  -5   1  -4    2.81    0.51
  -5   1  -4    1.22    0.40
   5   1   4    2.27    0.39
  -5   1  -4    2.71    0.36
  -6  -1  -4    7.27    0.87
  -6  -1  -4    5.13    0.71
  -6  -1  -4    5.95    0.67
  -6   1  -4    5.13    0.76
  -6   1  -4    5.69    0.81
  -6   1  -4    4.64    0.54
  -7  -1  -4    1.54    0.40
  -7   1  -4    0.98    0.48
  -7   1  -4    1.07    0.52
  -8  -1  -4    0.34    0.43
  -8   1  -4   -0.26    0.46
  -8  -2   4   -0.12    0.29
  -8   2   4    0.32    0.31
  -7  -2   4    0.47    0.34
  -7  -2   4   -0.01    0.22
  -7  -2   4    0.39    0.35
  -7   2   4    0.00    0.22
  -6  -2   4   10.77    0.80
   6  -2  -4   12.22    0.64
  -6  -2   4    9.65    0.79
  -6  -2   4   10.29    0.72
  -6   2   4   11.92    1.09
  -6   2   4   10.42    0.69
  -6   2   4   12.09    0.96
  -5  -2   4    1.24    0.31
   5  -2  -4    0.73    0.18
  -5  -2   4    0.64    0.25
  -5  -2   4    0.61    0.24
  -5   2   4    0.75    0.21
  -5   2   4    0.47    0.28
  -5   2   4    0.91    0.33
  -4  -2   4   10.09    0.58
  -4  -2   4    9.72    0.55
  -4  -2   4    9.86    0.57
   4  -2  -4    9.25    0.51
   4  -2  -4    9.08    0.42
   4  -2  -4   10.13    0.53
  -4  -2   4    8.84    0.48
  -4   2   4   10.14    0.64
  -4   2   4    9.82    0.62
  -4   2   4    9.49    0.49
  -3  -2   4   42.43    1.33
  -3  -2   4   44.14    1.35
  -3  -2   4   41.42    1.27
   3  -2  -4   42.89    1.28
   3  -2  -4   42.83    1.18
  -3  -2   4   44.65    1.34
   3  -2  -4   42.05    1.27
  -3   2   4   43.58    1.26
  -3   2   4   42.89    1.41
  -3   2   4   42.56    1.42
  -2  -2   4    8.48    0.41
  -2  -2   4    8.82    0.33
  -2  -2   4    9.15    0.35
  -2   2   4    8.51    0.43
  -2   2   4    9.21    0.36
   2   2  -4    8.80    0.40
  -2   2   4    8.81    0.43
  -1  -2   4   10.65    0.39
  -1   2   4   10.47    0.38
   0  -2   4   20.51    0.56
   0  -2  -4   19.69    0.61
  -1  -2  -4   21.76    0.71
  -1   2  -4   23.25    0.60
   1   2   4   22.69    0.66
  -2  -2  -4    7.78    0.39
  -2  -2  -4    7.74    0.31
  -2  -2  -4    7.42    0.38
  -2  -2  -4    7.69    0.38
   2   2   4    7.51    0.35
  -2   2  -4    7.07    0.29
  -2   2  -4    7.38    0.33
  -2   2  -4    7.80    0.33
  -3  -2  -4    0.64    0.19
   3  -2   4    0.80    0.13
  -3  -2  -4    0.68    0.18
  -3  -2  -4    0.68    0.20
   3   2   4    0.96    0.19
  -3   2  -4    0.52    0.13
  -3   2  -4    0.62    0.19
  -3   2  -4    0.74    0.21
  -4  -2  -4    0.21    0.11
  -4  -2  -4    0.13    0.16
   4  -2   4    0.31    0.11
  -4  -2  -4    0.01    0.12
   4  -2   4    0.13    0.12
   4  -2   4    0.15    0.10
  -4  -2  -4    0.44    0.21
  -4   2  -4    0.19    0.13
  -4   2  -4    0.26    0.25
   4   2   4    0.36    0.18
  -4   2  -4    0.28    0.22
   5  -2   4   22.35    0.94
  -5  -2  -4   23.08    1.02
  -5  -2  -4   23.52    1.13
  -5  -2  -4   23.61    1.18
  -5   2  -4   24.31    1.22
   5   2   4   24.62    1.10
  -5   2  -4   22.28    1.17
  -5   2  -4   23.21    0.93
  -6  -2  -4    2.14    0.47
   6  -2   4    1.99    0.36
  -6  -2  -4    2.74    0.51
  -6  -2  -4    2.29    0.43
  -6   2  -4    1.40    0.52
   6   2   4    1.34    0.37
  -6   2  -4    1.43    0.33
  -6   2  -4    0.98    0.47
  -7  -2  -4    0.63    0.39
  -8  -2  -4    0.98    0.42
  -8  -3   4    0.85    0.39
  -8  -3   4    0.95    0.38
  -7  -3   4    2.14    0.48
  -7  -3   4    1.66    0.41
  -7  -3   4    0.84    0.39
  -7   3   4    1.52    0.39
   6  -3  -4    7.12    0.40
  -6  -3   4    7.18    0.74
  -6  -3   4    7.08    0.68
  -6  -3   4    7.56    0.62
  -6   3   4    7.58    0.68
  -5  -3   4   15.40    0.78
  -5  -3   4   14.54    0.80
  -5  -3   4   14.00    0.76
  -5   3   4   16.03    0.74
  -4  -3   4    8.25    0.41
  -4  -3   4    9.56    0.50
  -4  -3   4    9.74    0.58
  -4  -3   4    8.87    0.49
  -4   3   4    9.63    0.50
  -4   3   4    9.60    0.64
  -4   3   4    9.12    0.64
  -3  -3   4    3.29    0.36
  -3   3   4    3.36    0.37
   3   3  -4    2.14    0.30
  -3   3   4    3.10    0.29
  -3   3   4    3.37    0.39
  -2  -3   4    0.42    0.13
  -2   3   4    0.37    0.10
   2   3  -4    0.24    0.10
   1  -3  -4   13.39    0.49
  -1  -3   4   13.45    0.50
  -1   3   4   13.69    0.51
   0  -3  -4    3.94    0.24
   0  -3   4    2.99    0.18
  -1  -3  -4   57.77    1.57
   1  -3   4   55.15    1.42
  -1   3  -4   56.11    1.44
  -2  -3  -4    9.89    0.49
   2   3   4   10.06    0.40
  -2   3  -4    9.93    0.36
  -3  -3  -4   36.73    1.15
  -3  -3  -4   36.52    1.15
  -3  -3  -4   37.02    1.23
   3   3   4   37.10    1.19
  -3   3  -4   36.11    1.06
  -3   3  -4   36.29    1.17
  -3   3  -4   35.82    1.17
  -4  -3  -4    0.27    0.12
  -4  -3  -4    0.47    0.20
  -4  -3  -4    0.10    0.15
  -4  -3  -4    0.55    0.19
  -4   3  -4    0.38    0.24
  -4   3  -4    0.17    0.12
   4   3   4    0.65    0.21
  -4   3  -4    0.30    0.24
  -5  -3  -4    0.47    0.22
  -5  -3  -4    0.38    0.21
  -5  -3  -4    0.68    0.25
  -5   3  -4    0.56    0.19
   5   3   4    0.38    0.23
  -6  -3  -4    2.60    0.46
  -6  -3  -4    2.85    0.50
  -6  -3  -4    3.11    0.53
  -6   3  -4    3.10    0.45
   6   3   4    2.75    0.50
  -7  -3  -4    1.69    0.45
  -7  -3  -4    1.78    0.45
  -8  -3  -4    2.54    0.59
  -8  -3  -4    1.97    0.51
  -8  -4   4    0.71    0.33
  -8  -4   4    0.13    0.33
  -7  -4   4    0.60    0.35
  -7   4   4    1.30    0.37
  -6  -4   4    0.29    0.21
  -6  -4   4    0.56    0.26
  -6   4   4    0.14    0.22
  -5  -4   4    6.55    0.65
  -5   4   4    5.27    0.50
  -4  -4   4    5.51    0.53
  -4   4   4    4.92    0.36
  -3  -4   4   14.13    0.67
  -3   4   4   14.49    0.66
  -3   4   4   14.54    0.58
  -3   4   4   12.76    0.64
   3   4  -4   12.90    0.60
  -2  -4   4   18.56    0.73
  -2   4   4   18.32    0.67
  -1  -4   4   17.72    0.65
   1  -4  -4   16.91    0.62
  -1   4   4   17.48    0.66
   0  -4  -4    0.59    0.14
   0  -4   4    0.67    0.13
  -1  -4  -4    0.39    0.14
   1  -4   4    0.23    0.08
  -1   4  -4    0.32    0.09
  -2  -4  -4    7.31    0.43
  -2   4  -4    6.48    0.30
   2   4   4    6.20    0.30
  -3  -4  -4    0.12    0.14
  -3   4  -4    0.04    0.12
  -3   4  -4    0.05    0.11
  -3   4  -4    0.05    0.08
   3   4   4    0.08    0.11
  -4  -4  -4    2.71    0.40
  -4   4  -4    3.82    0.35
  -5  -4  -4    4.19    0.55
  -5   4  -4    4.13    0.44
  -6  -4  -4   17.02    0.90
  -6  -4  -4   14.52    0.95
  -6   4  -4   16.96    0.91
  -7  -4  -4    2.03    0.49
  -7  -4  -4    1.57    0.39
  -8  -4  -4    4.32    0.63
  -8  -4  -4    2.94    0.66
  -8  -5   4    1.03    0.43
  -8   5   4    0.49    0.37
  -7  -5   4    0.51    0.33
  -7   5   4   -0.15    0.25
  -6  -5   4    4.10    0.60
  -6   5   4    3.92    0.52
  -5  -5   4    4.10    0.55
  -5   5   4    6.13    0.57
  -4  -5   4   -0.01    0.18
  -4   5   4    0.05    0.14
  -3  -5   4    0.70    0.22
  -3   5   4    0.82    0.18
  -2  -5   4    0.66    0.19
  -2   5   4    0.67    0.16
   1  -5  -4    0.16    0.11
  -1  -5   4    0.14    0.13
  -1   5   4    0.11    0.10
   0  -5   4    4.57    0.30
   0  -5  -4    5.60    0.36
   1  -5   4   18.88    0.65
  -1  -5  -4   19.50    0.78
  -1   5  -4   20.02    0.69
  -2  -5  -4    5.41    0.42
  -2   5  -4    5.52    0.31
  -3  -5  -4   18.99    0.85
  -3   5  -4   17.39    0.66
  -4  -5  -4    0.21    0.21
  -4   5  -4    0.40    0.17
  -5  -5  -4    0.40    0.27
  -5   5  -4    0.03    0.15
  -6  -5  -4   11.32    0.85
  -7  -5  -4    3.24    0.61
  -8  -5  -4    0.58    0.43
  -7  -6   4    2.32    0.52
  -6  -6   4    3.17    0.55
  -6   6   4    4.20    0.54
  -5  -6   4    0.66    0.30
  -5   6   4    0.17    0.20
  -4  -6   4    1.92    0.37
  -4   6   4    1.82    0.31
  -3  -6   4    5.46    0.55
  -3   6   4    5.34    0.47
  -2  -6   4    3.59    0.41
  -2   6   4    4.46    0.41
   1  -6  -4    4.44    0.40
  -1  -6   4    4.39    0.40
  -1   6   4    4.57    0.45
   0  -6  -4   38.19    1.25
   0  -6   4   36.68    1.18
   0   6   4   37.63    1.32
   1  -6   4    2.74    0.28
  -1  -6  -4    2.74    0.35
  -1   6  -4    3.13    0.32
  -2  -6  -4    4.15    0.47
  -2   6  -4    4.04    0.30
  -3  -6  -4   31.99    1.26
  -3   6  -4   31.51    1.04
  -4  -6  -4    1.29    0.33
  -4   6  -4    1.30    0.26
  -5  -6  -4    0.59    0.29
  -5   6  -4    0.64    0.24
  -6  -6  -4    7.18    0.81
  -7  -6  -4    0.32    0.36
  -7  -7   4    0.48    0.38
  -6  -7   4    1.01    0.39
  -6   7   4    2.14    0.46
  -5  -7   4    3.69    0.54
  -5   7   4    2.83    0.43
  -4  -7   4   11.64    0.78
  -4   7   4   13.17    0.69
  -3  -7   4    1.25    0.30
  -3   7   4    1.75    0.30
  -2  -7   4    7.61    0.52
  -2   7   4    7.72    0.50
   1  -7  -4    6.36    0.44
  -1  -7   4    6.92    0.47
  -1   7   4    7.56    0.51
   0  -7   4   33.48    1.13
   0  -7  -4   32.55    1.19
   0   7  -4   32.64    1.18
   0   7   4   33.08    1.27
  -1  -7  -4   12.67    0.69
   1  -7   4   12.60    0.58
  -1   7  -4   12.77    0.61
  -2  -7  -4    3.13    0.43
  -2   7  -4    2.63    0.31
  -3  -7  -4    0.45    0.25
  -3   7  -4    0.25    0.15
  -4  -7  -4    7.58    0.75
  -5  -7  -4   -0.19    0.22
  -6  -7  -4    2.54    0.54
  -6  -8   4    0.14    0.28
  -6   8   4    0.26    0.31
  -5  -8   4    1.17    0.36
  -5   8   4    0.89    0.31
  -4  -8   4    0.47    0.25
  -4   8   4    0.84    0.27
  -3  -8   4    0.14    0.18
  -3   8   4    0.54    0.22
  -2  -8   4    0.24    0.17
  -2   8   4    0.47    0.22
   1  -8  -4   -0.09    0.14
  -1  -8   4    0.11    0.15
  -1   8   4    0.12    0.17
   0  -8   4    5.37    0.40
   0  -8  -4    5.40    0.54
   0   8  -4    5.73    0.54
   0   8   4    5.44    0.60
  -1  -8  -4    1.16    0.29
   1  -8   4    1.77    0.27
  -1   8  -4    1.99    0.32
  -2  -8  -4    1.45    0.34
  -2   8  -4    0.76    0.20
  -3  -8  -4    0.59    0.26
  -4  -8  -4    0.34    0.29
  -5  -8  -4    0.03    0.26
  -4  -9   4    1.60    0.40
  -4   9   4    2.69    0.43
  -3  -9   4    0.73    0.29
  -3   9   4    0.74    0.28
  -2  -9   4    0.92    0.27
  -2   9   4    1.34    0.33
   1  -9  -4    1.44    0.30
  -1  -9   4    1.81    0.33
  -1   9   4    1.19    0.34
   0  -9   4    3.18    0.41
   0  -9  -4    3.79    0.48
   0   9   4    2.53    0.44
   0   9  -4    3.59    0.46
  -1  -9  -4    1.58    0.34
   1   9   4    1.49    0.40
  -2  -9  -4    1.12    0.33
  -3  -9  -4    1.15    0.35
  -4  -9  -4    0.73    0.33
  -2 -10   4    0.72    0.29
  -2  10   4    1.18    0.34
   1 -10  -4    0.13    0.22
  -1  10   4    0.71    0.30
   0 -10  -4    0.91    0.30
   0  10   4    0.98    0.35
  -1 -10  -4    2.67    0.44
   1  10   4    2.97    0.54
  -2 -10  -4    0.52    0.31
  -9   0   5   -0.18    0.33
  -8   0   5    0.80    0.37
  -7   0   5    0.66    0.30
   7   0  -5    0.35    0.28
  -7   0   5    0.71    0.38
  -6   0   5    1.51    0.34
  -6   0   5    2.32    0.46
   6   0  -5    1.99    0.37
  -6   0   5    2.26    0.50
  -5   0   5    3.34    0.45
   5   0  -5    1.89    0.30
  -5   0   5    3.15    0.44
  -3   0   5   -0.03    0.09
  -3   0   5    0.05    0.14
   3   0  -5    0.00    0.10
  -3   0   5   -0.10    0.13
   1   0  -5    0.02    0.06
  -1   0   5    0.09    0.06
  -1   0   5    0.07    0.08
   1   0  -5   -0.05    0.07
  -1   0   5    0.08    0.08
   1   0  -5    0.01    0.08
  -1   0   5    0.07    0.06
   0   0  -5    0.01    0.03
   0   0   5    0.02    0.03
   0   0   5   -0.02    0.02
   0   0  -5    0.01    0.05
   0   0   5    0.01    0.05
   0   0   5    0.00    0.03
   0   0  -5    0.01    0.03
   0   0  -5    0.00    0.03
  -1   0  -5   -0.14    0.08
  -1   0  -5   -0.17    0.05
  -1   0  -5   -0.16    0.05
   1   0   5   -0.09    0.06
  -1   0  -5   -0.15    0.09
   1   0   5   -0.18    0.06
   1   0   5   -0.10    0.06
   2   0   5   -0.18    0.07
  -2   0  -5   -0.01    0.07
   2   0   5    0.11    0.09
  -2   0  -5    0.10    0.14
  -2   0  -5    0.15    0.14
   2   0   5   -0.05    0.09
  -3   0  -5    0.35    0.20
  -3   0  -5    0.02    0.16
   3   0   5    0.04    0.12
  -3   0  -5    0.32    0.12
  -4   0  -5    0.43    0.25
  -4   0  -5    0.35    0.15
  -4   0  -5    0.66    0.26
   4   0   5    0.00    0.12
  -5   0  -5    0.10    0.29
  -5   0  -5    0.30    0.30
  -5   0  -5    0.18    0.17
  -6   0  -5    0.73    0.39
  -6   0  -5    0.36    0.23
  -6   0  -5    0.78    0.42
  -7   0  -5    0.01    0.38
  -7   0  -5    0.38    0.28
  -9  -1   5    0.59    0.44
  -9   1   5    0.22    0.37
  -8  -1   5    2.93    0.65
  -8  -1   5    1.59    0.49
  -8   1   5    1.38    0.45
  -7  -1   5    0.71    0.40
  -7  -1   5    0.79    0.38
  -7  -1   5    1.23    0.36
  -7   1   5    1.14    0.36
  -7   1   5    1.47    0.51
   6  -1  -5   13.34    0.77
  -6  -1   5   12.62    0.79
  -6  -1   5   14.67    1.00
  -6  -1   5   13.70    0.94
  -6   1   5   13.83    0.80
  -6   1   5   12.72    0.96
  -6   1   5   16.69    1.09
  -5  -1   5  110.20    3.46
   5  -1  -5  116.57    3.27
  -5  -1   5  113.60    3.22
  -5  -1   5  116.06    3.50
  -5   1   5  117.85    3.54
  -5   1   5  115.55    3.19
  -5   1   5  118.99    3.56
  -4  -1   5    0.81    0.22
   4  -1  -5    0.42    0.22
   4  -1  -5    0.35    0.23
  -4  -1   5    0.58    0.18
   4  -1  -5    0.43    0.14
  -4  -1   5    0.72    0.22
  -4   1   5    0.64    0.21
  -4   1   5    0.17    0.16
  -4   1   5    0.30    0.15
  -3  -1   5    0.61    0.16
   3  -1  -5    0.52    0.20
  -3  -1   5    0.53    0.16
  -3  -1   5    0.65    0.18
   3  -1  -5    0.70    0.13
  -3  -1   5    0.55    0.18
  -3   1   5    0.54    0.19
  -3   1   5    0.58    0.18
  -3   1   5    0.70    0.15
  -2  -1   5   95.69    2.40
  -2  -1   5   89.54    2.30
  -2  -1   5   88.37    2.43
   2  -1  -5   91.56    2.31
  -2  -1   5   87.97    2.41
  -2   1   5   85.95    2.46
  -2   1   5   89.26    2.26
  -2   1   5   87.57    2.46
  -1  -1   5  102.24    2.60
   1  -1  -5   98.62    2.65
   1  -1  -5  104.03    2.55
   1  -1  -5   99.24    2.64
  -1  -1   5  107.05    2.49
  -1   1   5   99.85    2.48
   1   1  -5   97.83    2.60
  -1   1   5  103.65    2.67
  -1   1   5  102.53    2.66
   0  -1  -5   70.58    1.83
   0  -1   5   72.08    1.79
   0  -1  -5   69.81    1.74
   0  -1  -5   71.12    1.83
   0  -1  -5   70.41    1.84
   0  -1   5   71.16    1.79
   0  -1  -5   69.45    1.82
   0   1  -5   69.83    1.79
   0   1   5   71.09    1.85
  -1  -1  -5   91.40    2.38
   1  -1   5   99.82    2.47
  -1  -1  -5   94.84    2.55
   1  -1   5   97.72    2.41
  -1  -1  -5   91.65    2.53
  -1   1  -5   98.72    2.44
  -1   1  -5   97.10    2.45
   1   1   5   97.72    2.48
  -2  -1  -5    4.21    0.34
   2  -1   5    4.16    0.26
  -2  -1  -5    4.58    0.35
  -2  -1  -5    4.48    0.24
  -2  -1  -5    4.38    0.26
   2   1   5    4.18    0.26
  -2   1  -5    4.53    0.22
  -2   1  -5    4.48    0.29
  -2   1  -5    4.41    0.29
  -3  -1  -5    0.54    0.22
   3  -1   5    0.23    0.11
   3  -1   5    0.27    0.11
  -3  -1  -5    1.08    0.20
  -3  -1  -5    0.35    0.20
  -3   1  -5    0.53    0.13
  -3   1  -5    0.62    0.22
   3   1   5    0.54    0.17
  -3   1  -5    0.27    0.17
  -4  -1  -5   26.59    1.00
  -4  -1  -5   27.11    1.18
   4  -1   5   25.78    0.97
  -4  -1  -5   28.13    1.20
   4  -1   5   27.68    0.98
  -4   1  -5   28.72    0.97
  -4   1  -5   28.17    1.18
   4   1   5   28.24    1.09
  -4   1  -5   27.04    1.17
  -5  -1  -5    5.40    0.54
  -5  -1  -5    4.23    0.59
  -5  -1  -5    4.41    0.61
  -5   1  -5    4.46    0.63
  -5   1  -5    4.55    0.46
  -5   1  -5    4.30    0.61
   5   1   5    5.34    0.58
  -6  -1  -5   18.03    1.15
  -6  -1  -5   16.58    0.92
  -6  -1  -5   18.36    1.18
  -6   1  -5   17.27    1.19
  -6   1  -5   18.10    0.92
  -6   1  -5   18.58    1.25
  -7  -1  -5    2.50    0.64
  -7  -1  -5    3.36    0.55
  -7  -1  -5    3.63    0.71
  -7   1  -5    2.78    0.68
  -8   1  -5   10.32    1.34
  -8   1  -5   10.59    1.31
  -9  -2   5    1.11    0.50
  -8  -2   5    1.42    0.47
  -8   2   5    1.25    0.43
  -7  -2   5    0.90    0.35
  -7  -2   5    1.29    0.44
  -7   2   5    2.07    0.44
   6  -2  -5    5.71    0.44
  -6  -2   5    5.24    0.61
  -6  -2   5    5.61    0.67
  -6  -2   5    4.53    0.61
  -6   2   5    5.64    0.75
  -6   2   5    4.44    0.52
  -6   2   5    5.99    0.78
   5  -2  -5    1.52    0.23
  -5  -2   5    2.13    0.37
  -5  -2   5    2.31    0.38
  -5  -2   5    1.23    0.29
  -5   2   5    1.63    0.30
  -5   2   5    1.38    0.37
  -5   2   5    1.42    0.39
  -4  -2   5   12.95    0.66
   4  -2  -5   13.75    0.64
  -4  -2   5   13.05    0.66
   4  -2  -5   13.22    0.52
  -4  -2   5   13.26    0.67
   4  -2  -5   12.70    0.62
  -4  -2   5   12.62    0.60
  -4   2   5   13.70    0.74
  -4   2   5   12.84    0.73
  -4   2   5   12.02    0.58
  -3  -2   5   12.79    0.55
   3  -2  -5   11.78    0.51
  -3  -2   5   12.21    0.55
  -3  -2   5   10.92    0.54
   3  -2  -5   11.38    0.40
   3  -2  -5   11.90    0.51
  -3  -2   5   10.23    0.48
  -3   2   5   10.84    0.48
  -3   2   5   12.04    0.61
  -3   2   5   11.84    0.61
  -2  -2   5   52.57    1.70
  -2  -2   5   64.22    1.71
  -2  -2   5   69.13    1.70
  -2   2   5   65.53    1.67
  -2   2   5   64.76    1.83
  -2   2   5   64.42    1.81
  -1  -2   5   90.66    2.25
  -1   2   5   88.91    2.34
  -1   2   5   88.01    2.33
  -1   2   5   90.72    2.25
   0  -2   5  109.50    2.62
   0  -2  -5  108.77    2.70
  -1  -2  -5  128.74    3.22
   1   2   5  130.95    3.29
  -1   2  -5  128.73    3.07
  -2  -2  -5    6.50    0.29
  -2  -2  -5    6.51    0.36
  -2  -2  -5    6.04    0.36
  -2  -2  -5    6.55    0.37
  -2   2  -5    6.43    0.31
  -2   2  -5    6.65    0.27
   2   2   5    6.64    0.32
  -2   2  -5    6.66    0.31
  -3  -2  -5   72.97    2.19
   3  -2   5   75.47    1.94
  -3  -2  -5   73.71    2.21
  -3  -2  -5   73.22    2.07
   3   2   5   74.32    2.13
  -3   2  -5   75.30    1.94
  -3   2  -5   70.84    2.14
  -3   2  -5   73.82    2.14
  -4  -2  -5    6.45    0.46
  -4  -2  -5    5.97    0.37
   4  -2   5    6.13    0.33
   4  -2   5    6.09    0.33
  -4  -2  -5    6.48    0.53
  -4  -2  -5    5.81    0.57
  -4   2  -5    6.82    0.40
  -4   2  -5    6.51    0.61
   4   2   5    6.19    0.47
  -4   2  -5    6.85    0.62
  -5  -2  -5    2.18    0.44
   5  -2   5    2.36    0.34
  -5  -2  -5    2.37    0.42
  -5  -2  -5    1.87    0.35
  -5   2  -5    2.53    0.52
  -5   2  -5    2.37    0.34
  -5   2  -5    1.70    0.46
   5   2   5    1.73    0.34
  -6  -2  -5    9.46    0.70
  -6  -2  -5   10.68    0.87
   6  -2   5   10.26    0.67
   6   2   5    9.62    0.78
  -6   2  -5   11.39    1.12
  -6   2  -5   11.56    0.71
  -6   2  -5    7.92    0.94
  -7  -2  -5    3.52    0.65
  -9  -3   5    1.35    0.53
  -8  -3   5    1.07    0.44
  -8  -3   5    1.90    0.47
  -7  -3   5    1.06    0.34
  -7  -3   5    0.75    0.35
  -7   3   5    1.01    0.37
  -6  -3   5    1.43    0.33
  -6  -3   5    0.98    0.29
   6  -3  -5    2.08    0.24
  -6  -3   5    1.34    0.34
  -6   3   5    1.09    0.30
  -5  -3   5    5.59    0.53
  -5  -3   5    5.32    0.58
  -5  -3   5    5.77    0.55
  -5   3   5    5.39    0.51
  -4  -3   5    0.53    0.17
  -4  -3   5    0.41    0.13
  -4  -3   5    0.44    0.19
  -4   3   5    0.39    0.23
  -4   3   5    1.00    0.28
  -4   3   5    0.59    0.17
  -3  -3   5   12.30    0.60
  -3   3   5   11.82    0.50
   3   3  -5   11.12    0.55
  -3   3   5   11.87    0.61
  -3   3   5   11.93    0.62
  -2  -3   5    0.22    0.11
  -2   3   5    0.19    0.09
   2   3  -5    0.35    0.10
  -2   3   5    0.20    0.13
  -2   3   5    0.19    0.14
   1  -3  -5   13.72    0.50
  -1  -3   5   14.02    0.51
  -1   3   5   13.50    0.52
   0  -3  -5    0.77    0.14
   0  -3   5    0.74    0.11
  -1  -3  -5    1.18    0.18
  -1   3  -5    1.03    0.11
  -2  -3  -5    3.41    0.33
  -2   3  -5    3.59    0.19
  -2   3  -5    3.74    0.19
   2   3   5    3.68    0.24
  -3  -3  -5    4.11    0.32
  -3  -3  -5    4.25    0.40
  -3  -3  -5    4.25    0.31
  -3   3  -5    3.72    0.25
   3   3   5    3.70    0.30
  -3   3  -5    4.07    0.36
  -3   3  -5    4.09    0.36
  -4  -3  -5    4.67    0.49
  -4  -3  -5    5.41    0.44
  -4  -3  -5    6.11    0.47
  -4  -3  -5    4.97    0.32
  -4   3  -5    5.92    0.58
   4   3   5    5.50    0.43
  -4   3  -5    6.01    0.57
  -4   3  -5    5.29    0.35
  -5  -3  -5   24.87    1.17
  -5  -3  -5   25.86    1.16
  -5  -3  -5   23.75    1.08
  -5   3  -5   25.17    0.99
   5   3   5   24.80    1.14
  -6  -3  -5    7.82    0.76
  -6  -3  -5    8.03    0.77
   6   3   5    6.66    0.75
  -7  -3  -5    4.77    0.69
  -8  -3  -5    0.26    0.33
  -8  -4   5    0.21    0.36
  -7  -4   5    1.38    0.41
  -7   4   5    1.95    0.43
  -6  -4   5    2.41    0.46
  -6   4   5    2.79    0.43
  -5  -4   5   19.18    0.97
  -5   4   5   20.89    0.89
  -4  -4   5    1.18    0.27
  -4   4   5    1.41    0.25
  -3  -4   5   24.42    0.92
  -3   4   5   21.84    0.80
  -3   4   5   22.34    0.89
  -3   4   5   21.86    0.89
  -2  -4   5    4.31    0.32
  -2   4   5    4.03    0.28
  -1  -4   5    0.41    0.11
   0  -4  -5   63.70    1.74
   0  -4   5   61.33    1.65
  -1  -4  -5   52.63    1.51
   1  -4   5   49.35    1.33
  -1   4  -5   50.23    1.36
  -2  -4  -5    2.18    0.30
   2   4   5    1.72    0.19
  -2   4  -5    1.61    0.17
  -3  -4  -5   12.99    0.66
  -3   4  -5   11.81    0.51
   3   4   5   10.34    0.53
  -3   4  -5   12.04    0.51
  -3   4  -5   12.02    0.48
  -4  -4  -5    0.79    0.25
  -4   4  -5    0.96    0.20
  -5  -4  -5    2.73    0.46
  -5   4  -5    2.38    0.33
  -6  -4  -5    3.67    0.57
  -6  -4  -5    3.11    0.45
  -7  -4  -5    2.28    0.47
  -8  -5   5    0.92    0.42
  -7  -5   5    4.65    0.70
  -7   5   5    6.39    0.74
  -6  -5   5    2.81    0.51
  -6   5   5    2.82    0.46
  -5  -5   5    8.36    0.77
  -5   5   5    7.64    0.65
  -4  -5   5    1.50    0.35
  -4   5   5    1.64    0.29
  -3  -5   5   12.99    0.68
  -3   5   5   12.90    0.59
  -2  -5   5    9.11    0.50
  -2   5   5    9.18    0.47
   1  -5  -5    0.07    0.10
  -1  -5   5   -0.02    0.09
  -1   5   5    0.05    0.11
   0  -5  -5   37.28    1.19
   0  -5   5   36.89    1.11
  -1  -5  -5   28.32    0.99
   1  -5   5   26.49    0.84
  -1   5  -5   27.70    0.87
  -2  -5  -5    7.68    0.49
  -2   5  -5    6.50    0.33
  -3  -5  -5    3.64    0.43
  -3   5  -5    4.03    0.28
  -4  -5  -5   11.12    0.70
  -4   5  -5   11.17    0.55
  -5  -5  -5    4.00    0.56
  -5   5  -5    5.46    0.51
  -6  -5  -5   11.56    0.86
  -7  -5  -5   14.79    1.08
  -8  -5  -5    0.25    0.37
  -7  -6   5    1.23    0.41
  -7   6   5    0.94    0.38
  -6  -6   5    0.34    0.28
  -6   6   5    0.13    0.25
  -5  -6   5    1.39    0.37
  -5   6   5    1.35    0.31
  -4  -6   5    1.10    0.32
  -4   6   5    1.26    0.26
  -3  -6   5    0.92    0.25
  -3   6   5    0.97    0.22
  -2  -6   5    0.82    0.20
  -2   6   5    0.10    0.13
   1  -6  -5    6.10    0.40
  -1  -6   5    5.22    0.37
  -1   6   5    5.85    0.42
   0  -6  -5   12.01    0.61
   0  -6   5   11.71    0.54
   0   6   5   12.44    0.66
  -1  -6  -5   25.46    1.00
   1  -6   5   26.05    0.86
  -1   6  -5   26.02    0.89
  -2  -6  -5    1.13    0.29
  -2   6  -5    1.11    0.19
  -3  -6  -5    9.61    0.64
  -3   6  -5    9.67    0.47
  -4  -6  -5    1.41    0.33
  -4   6  -5    1.43    0.27
  -5  -6  -5    0.04    0.23
  -6  -6  -5    0.85    0.34
  -7  -6  -5    0.68    0.41
  -7  -7   5    0.07    0.31
  -6  -7   5    0.74    0.36
  -6   7   5    1.75    0.42
  -5  -7   5    2.28    0.47
  -5   7   5    2.91    0.44
  -4  -7   5    0.64    0.26
  -4   7   5    0.59    0.21
  -3  -7   5    1.05    0.28
  -3   7   5    0.97    0.25
  -2  -7   5    2.87    0.38
  -2   7   5    2.71    0.36
  -1  -7   5    0.27    0.16
   1  -7  -5    0.77    0.21
  -1   7   5    0.46    0.20
   0  -7   5    7.92    0.47
   0  -7  -5    8.91    0.55
   0   7   5    9.12    0.61
   0   7  -5    8.33    0.51
   1  -7   5    3.02    0.32
  -1  -7  -5    2.77    0.41
  -1   7  -5    2.59    0.32
  -2  -7  -5    0.34    0.20
  -2   7  -5    0.17    0.13
  -3  -7  -5    2.08    0.40
  -3   7  -5    2.01    0.28
  -4  -7  -5   -0.02    0.23
  -5  -7  -5    1.99    0.46
  -6  -7  -5    2.73    0.55
  -6  -8   5    0.77    0.36
  -6   8   5    0.80    0.36
  -5  -8   5    0.36    0.27
  -5   8   5    0.50    0.27
  -4  -8   5    0.72    0.27
  -4   8   5    1.16    0.30
  -3  -8   5    1.79    0.35
  -3   8   5    1.52    0.31
  -2  -8   5    0.21    0.17
  -2   8   5    0.05    0.15
  -1  -8   5    2.23    0.33
   1  -8  -5    2.48    0.37
  -1   8   5    1.74    0.34
   0  -8   5    2.25    0.31
   0  -8  -5    1.70    0.32
   0   8  -5    2.00    0.33
   0   8   5    2.37    0.42
  -1  -8  -5    2.40    0.40
   1  -8   5    3.18    0.35
  -1   8  -5    2.70    0.35
  -2  -8  -5    5.87    0.62
  -3  -8  -5    4.32    0.56
  -4  -8  -5    0.74    0.33
  -5  -8  -5    1.33    0.41
  -4  -9   5    0.10    0.25
  -4   9   5    0.11    0.22
  -3  -9   5    1.34    0.33
  -3   9   5    0.94    0.28
  -2  -9   5   -0.09    0.16
  -2   9   5   -0.16    0.18
   1  -9  -5    0.62    0.23
  -1  -9   5    0.41    0.21
  -1   9   5    0.54    0.25
   0  -9  -5    1.09    0.30
   0  -9   5    0.81    0.23
   0   9   5    1.40    0.34
  -1  -9  -5    0.87    0.30
   1   9   5    0.71    0.33
  -2  -9  -5    0.55    0.27
  -3  -9  -5    1.05    0.35
  -4  -9  -5    0.24    0.25
  -2  10   5    0.14    0.26
   1 -10  -5    0.49    0.27
  -1  10   5    1.63    0.40
   0 -10  -5    1.20    0.32
   0  10   5    1.40    0.40
  -1 -10  -5    3.42    0.50
   1  10   5    4.22    0.64
  -2 -10  -5    0.78    0.32
  -9   0   6    0.16    0.36
  -8   0   6    2.94    0.58
  -8   0   6    2.91    0.69
  -7   0   6    0.71    0.33
  -7   0   6    0.74    0.38
  -6   0   6   25.75    1.38
  -6   0   6   23.32    1.10
  -6   0   6   27.31    1.41
   6   0  -6   25.24    1.19
  -5   0   6   77.74    2.34
  -5   0   6   78.53    2.61
   5   0  -6   82.28    2.47
  -5   0   6   79.01    2.62
   4   0  -6  319.76    8.07
  -4   0   6  319.26    8.23
  -4   0   6  312.90    7.73
  -4   0   6  307.55    8.24
  -3   0   6    3.32    0.31
  -3   0   6    2.27    0.32
   3   0  -6    3.43    0.27
  -3   0   6    2.67    0.34
  -2   0   6  467.81   10.79
  -2   0   6  454.25   11.46
   2   0  -6  446.52   11.29
  -2   0   6  456.17   11.40
  -1   0   6  160.99    4.16
   1   0  -6  163.90    4.08
  -1   0   6  165.99    3.90
   1   0  -6  162.68    4.17
  -1   0   6  162.04    4.10
   1   0  -6  161.65    4.19
  -1   0   6  164.86    4.19
   0   0  -6   11.51    0.32
   0   0  -6   11.58    0.37
   0   0   6   11.57    0.36
   0   0   6   11.85    0.40
   0   0  -6   11.74    0.41
  -1   0  -6  399.14    9.33
   1   0   6  392.04    9.82
   1   0   6  392.51    9.85
  -1   0  -6  398.80    9.86
   1   0   6  399.45    9.87
  -1   0  -6  402.46    9.91
  -1   0  -6  402.82    9.84
  -2   0  -6  106.18    2.95
  -2   0  -6  106.86    2.96
   2   0   6  108.56    2.94
  -2   0  -6  114.41    2.73
   2   0   6  109.08    2.91
   2   0   6  108.90    2.92
  -3   0  -6   30.84    1.16
  -3   0  -6   29.81    1.16
   3   0   6   32.53    1.09
  -3   0  -6   31.86    1.00
  -4   0  -6   26.96    1.16
  -4   0  -6   24.52    1.13
   4   0   6   23.25    1.00
  -4   0  -6   26.97    0.94
  -5   0  -6    1.72    0.47
  -5   0  -6    2.22    0.50
  -5   0  -6    2.01    0.33
  -6   0  -6   53.87    2.23
  -6   0  -6   49.86    2.17
  -7   0  -6    4.88    0.87
  -7   0  -6    3.73    0.75
  -9  -1   6    0.17    0.35
  -9   1   6   -0.21    0.31
  -8  -1   6    1.92    0.52
  -8   1   6    2.22    0.55
  -7  -1   6    1.63    0.40
  -7   1   6    1.77    0.50
  -7   1   6    1.63    0.40
  -7   1   6    2.67    0.62
  -6  -1   6    9.66    0.79
  -6  -1   6    9.13    0.91
  -6  -1   6    8.95    0.66
   6  -1  -6   10.28    0.68
  -6   1   6   11.04    1.06
  -6   1   6    8.57    0.75
  -6   1   6    8.21    0.90
  -5  -1   6    5.02    0.51
  -5  -1   6    5.54    0.58
  -5  -1   6    5.85    0.59
   5  -1  -6    6.85    0.46
  -5   1   6    3.97    0.43
  -5   1   6    5.35    0.60
  -5   1   6    5.61    0.62
  -4  -1   6    1.71    0.29
   4  -1  -6    1.11    0.28
  -4  -1   6    0.84    0.21
  -4  -1   6    1.39    0.27
   4  -1  -6    1.01    0.18
   4  -1  -6    1.29    0.30
  -4   1   6    2.23    0.34
  -4   1   6    1.36    0.28
  -4   1   6    1.08    0.22
  -3  -1   6   12.38    0.55
   3  -1  -6   11.02    0.59
   3  -1  -6   12.06    0.61
  -3  -1   6   11.57    0.58
   3  -1  -6   11.59    0.47
  -3  -1   6   12.32    0.59
  -3  -1   6   11.73    0.53
  -3   1   6   11.71    0.50
  -3   1   6   11.57    0.60
  -3   1   6   10.50    0.58
   2  -1  -6   21.55    0.63
   2  -1  -6   20.61    0.76
  -2  -1   6   20.68    0.68
  -2  -1   6   20.91    0.73
   2  -1  -6   21.80    0.77
  -2  -1   6   20.98    0.73
  -2   1   6   20.19    0.65
  -2   1   6   19.44    0.76
  -2   1   6   21.15    0.78
   2   1  -6   20.03    0.70
  -1  -1   6   53.23    1.43
  -1  -1   6   54.43    1.37
   1  -1  -6   52.96    1.38
  -1   1   6   52.95    1.36
  -1   1   6   52.92    1.49
   1   1  -6   52.49    1.43
  -1   1   6   53.04    1.50
   0  -1  -6   27.61    0.80
   0  -1   6   28.46    0.76
   0  -1   6   28.25    0.77
   0  -1  -6   27.90    0.79
   0  -1  -6   27.34    0.76
   0   1  -6   27.94    0.76
   0   1   6   27.44    0.82
  -1  -1  -6   10.62    0.40
  -1  -1  -6   11.51    0.40
  -1  -1  -6   10.53    0.47
  -1  -1  -6   10.65    0.47
   1  -1   6   11.99    0.35
   1  -1   6   11.35    0.40
   1   1   6   11.00    0.40
  -1   1  -6   10.96    0.37
   2  -1   6    4.16    0.26
  -2  -1  -6    4.00    0.38
  -2  -1  -6    4.00    0.37
  -2  -1  -6    3.54    0.24
  -2  -1  -6    3.75    0.23
  -2   1  -6    3.62    0.27
   2   1   6    3.78    0.25
  -2   1  -6    4.14    0.21
  -2   1  -6    3.65    0.27
  -3  -1  -6   54.20    1.59
   3  -1   6   55.95    1.59
  -3  -1  -6   55.96    1.80
  -3  -1  -6   57.67    1.82
   3  -1   6   56.01    1.60
  -3   1  -6   56.31    1.75
  -3   1  -6   56.87    1.53
  -3   1  -6   55.33    1.75
   3   1   6   52.12    1.68
  -4  -1  -6   21.15    1.01
  -4  -1  -6   20.23    0.99
   4  -1   6   18.31    0.77
   4  -1   6   20.46    0.79
  -4  -1  -6   18.74    0.81
  -4   1  -6   19.75    0.77
  -4   1  -6   20.73    0.99
   4   1   6   19.61    0.88
  -4   1  -6   22.42    1.00
  -5  -1  -6    1.73    0.43
  -5  -1  -6    1.30    0.42
  -5  -1  -6    1.24    0.30
  -5   1  -6    1.14    0.25
  -5   1  -6    0.88    0.38
  -5   1  -6    1.34    0.41
   5   1   6    1.09    0.30
  -6  -1  -6    2.85    0.46
  -6  -1  -6    3.26    0.62
  -6  -1  -6    2.68    0.60
  -6   1  -6    1.59    0.54
  -6   1  -6    2.07    0.40
  -6   1  -6    2.38    0.59
  -7   1  -6    0.28    0.46
  -7   1  -6   -0.09    0.42
  -8  -1  -6    1.37    0.59
  -8   1  -6    0.06    0.51
  -9  -2   6    0.35    0.40
  -9   2   6    1.25    0.48
  -8  -2   6    1.05    0.40
  -8   2   6    2.86    0.55
  -7  -2   6   -0.08    0.23
  -7  -2   6   -0.03    0.27
  -7   2   6   -0.07    0.22
  -6  -2   6    0.53    0.29
  -6  -2   6    0.75    0.28
   6  -2  -6    0.73    0.20
  -6  -2   6    0.80    0.31
  -6   2   6    0.57    0.33
  -6   2   6    0.59    0.35
  -6   2   6    0.48    0.26
  -5  -2   6    5.78    0.58
   5  -2  -6    5.18    0.36
  -5  -2   6    5.43    0.58
  -5  -2   6    5.24    0.55
  -5   2   6    5.19    0.64
  -5   2   6    4.87    0.48
  -5   2   6    4.79    0.62
  -4  -2   6    0.39    0.17
  -4  -2   6    0.21    0.15
   4  -2  -6    0.05    0.15
  -4  -2   6    0.19    0.15
   4  -2  -6    0.03    0.16
  -4  -2   6    0.13    0.11
   4  -2  -6    0.19    0.10
  -4   2   6    0.20    0.18
  -4   2   6    0.22    0.12
  -4   2   6    0.17    0.18
   3  -2  -6   84.72    2.37
  -3  -2   6   85.68    2.39
   3  -2  -6   86.49    2.39
  -3  -2   6   84.09    2.36
   3  -2  -6   87.12    2.23
  -3  -2   6   86.80    2.41
  -3  -2   6   87.50    2.36
  -3   2   6   86.77    2.27
  -3   2   6   86.06    2.50
  -3   2   6   84.22    2.50
  -2  -2   6   18.98    0.62
  -2  -2   6   20.41    0.63
  -2  -2   6   19.40    0.68
   2  -2  -6   19.30    0.55
  -2   2   6   19.72    0.64
  -2   2   6   19.08    0.73
  -2   2   6   18.42    0.72
  -1  -2   6    0.22    0.08
  -1   2   6    0.26    0.10
  -1   2   6    0.32    0.09
  -1   2   6    0.27    0.09
   0  -2  -6   27.86    0.82
   0   2   6   28.96    0.84
   0   2   6   28.97    0.83
  -1  -2  -6    3.35    0.23
  -1  -2  -6    3.71    0.24
   1   2   6    3.69    0.21
  -1   2  -6    3.66    0.15
  -2  -2  -6   15.54    0.59
  -2  -2  -6   14.34    0.51
  -2  -2  -6   14.68    0.61
  -2  -2  -6   14.50    0.62
  -2   2  -6   15.03    0.53
  -2   2  -6   14.34    0.52
   2   2   6   14.54    0.55
  -2   2  -6   14.83    0.46
  -3  -2  -6    0.47    0.12
  -3  -2  -6    0.55    0.16
  -3  -2  -6    0.77    0.21
   3  -2   6    0.41    0.09
  -3  -2  -6    0.67    0.21
  -3   2  -6    0.31    0.16
  -3   2  -6    0.33    0.11
   3   2   6    0.30    0.13
  -3   2  -6    0.30    0.17
  -4  -2  -6    0.63    0.24
  -4  -2  -6    0.37    0.21
  -4  -2  -6    0.53    0.18
  -4  -2  -6    0.15    0.10
  -4   2  -6    0.37    0.22
  -4   2  -6    0.43    0.22
  -4   2  -6    0.18    0.12
   4   2   6    0.39    0.17
  -5  -2  -6    3.60    0.54
  -5  -2  -6    3.54    0.53
  -5  -2  -6    2.36    0.39
  -5   2  -6    4.05    0.62
  -5   2  -6    2.67    0.51
   5   2   6    3.49    0.49
  -5   2  -6    3.33    0.39
  -6  -2  -6   22.18    1.09
  -6  -2  -6   23.80    1.34
  -6  -2  -6   23.95    1.30
   6  -2   6   24.21    1.08
  -6   2  -6   22.84    1.34
   6   2   6   21.62    1.18
  -6   2  -6   21.66    1.04
  -6   2  -6   21.43    1.33
  -7  -2  -6    0.83    0.41
  -9  -3   6    0.53    0.40
  -8  -3   6    4.49    0.74
  -8  -3   6    4.28    0.65
  -8   3   6    3.06    0.61
  -7  -3   6    0.64    0.29
  -7  -3   6    1.04    0.38
  -7   3   6    1.00    0.36
  -6  -3   6   36.01    1.45
  -6  -3   6   37.68    1.51
  -6  -3   6   33.85    1.45
  -6   3   6   36.30    1.42
  -5  -3   6    2.48    0.37
  -5  -3   6    1.95    0.37
  -5  -3   6    2.05    0.33
  -5   3   6    2.23    0.35
  -4  -3   6    3.80    0.44
  -4  -3   6    3.18    0.29
  -4  -3   6    3.79    0.35
  -4   3   6    2.91    0.44
  -4   3   6    3.28    0.46
  -4   3   6    2.66    0.33
  -3  -3   6    1.06    0.21
  -3   3   6    0.86    0.21
  -3   3   6    0.53    0.13
  -3   3   6    0.61    0.19
  -2  -3   6   26.86    0.87
  -2   3   6   25.09    0.86
  -2   3   6   26.52    0.82
  -2   3   6   25.36    0.87
   2   3  -6   23.75    0.82
   1  -3  -6   30.21    0.91
  -1  -3   6   31.40    0.91
  -1   3   6   29.91    0.94
   0  -3  -6   56.43    1.54
   0  -3   6   56.16    1.44
  -1  -3  -6   33.23    1.02
   1   3   6   32.39    0.94
  -1   3  -6   32.14    0.85
  -2  -3  -6   10.08    0.49
  -2   3  -6   10.56    0.37
  -2   3  -6   10.12    0.36
   2   3   6    9.85    0.43
  -3  -3  -6   10.72    0.52
  -3  -3  -6   10.61    0.56
  -3  -3  -6    9.17    0.41
  -3  -3  -6    9.98    0.52
  -3   3  -6   10.77    0.44
  -3   3  -6   11.04    0.52
   3   3   6   11.07    0.52
  -3   3  -6   10.68    0.51
  -4  -3  -6    5.49    0.53
  -4  -3  -6    5.00    0.33
  -4  -3  -6    5.57    0.53
  -4  -3  -6    5.60    0.53
   4   3   6    5.47    0.43
  -4   3  -6    6.19    0.59
  -4   3  -6    6.21    0.57
  -4   3  -6    4.86    0.35
  -5  -3  -6    8.26    0.67
  -5  -3  -6    9.01    0.66
  -5  -3  -6    8.15    0.73
  -5   3  -6    8.18    0.52
   5   3   6    8.46    0.67
  -6  -3  -6    2.47    0.47
  -6  -3  -6    3.63    0.54
  -6   3  -6    3.80    0.47
   6   3   6    2.85    0.50
  -7  -3  -6    1.07    0.40
  -7  -3  -6    1.35    0.41
  -8  -3  -6   -0.02    0.33
  -8  -3  -6    0.24    0.35
  -8  -4   6    0.57    0.41
  -8   4   6    1.73    0.49
  -7  -4   6    2.91    0.57
  -7   4   6    1.68    0.42
  -6  -4   6    0.05    0.22
  -6   4   6   -0.07    0.19
  -5  -4   6    0.40    0.23
  -5   4   6    0.38    0.19
  -4  -4   6    4.46    0.49
  -4   4   6    4.30    0.41
  -3  -4   6   17.83    0.77
  -3   4   6   17.29    0.78
  -3   4   6   17.22    0.78
  -3   4   6   18.41    0.70
   3   4  -6   17.84    0.73
  -2  -4   6    2.27    0.27
  -2   4   6    2.19    0.25
   1  -4  -6   28.29    0.89
  -1  -4   6   27.35    0.88
  -1   4   6   26.43    0.91
   0  -4   6   21.33    0.66
   0  -4  -6   19.01    0.72
   1  -4   6   10.92    0.39
  -1  -4  -6   11.64    0.53
  -1   4  -6   10.73    0.40
  -2  -4  -6    1.33    0.23
  -2   4  -6    1.12    0.13
   2   4   6    0.88    0.16
  -3  -4  -6    4.45    0.46
  -3   4  -6    4.46    0.33
  -3   4  -6    3.97    0.32
   3   4   6    3.86    0.31
  -3   4  -6    4.11    0.27
  -4  -4  -6    6.19    0.59
  -4   4  -6    6.23    0.40
  -5  -4  -6   10.40    0.74
  -5   4  -6   12.21    0.64
  -6  -4  -6    0.08    0.25
  -6  -4  -6    0.22    0.25
  -7  -4  -6    7.35    0.89
  -7  -4  -6    7.75    0.78
  -8  -4  -6    0.72    0.38
  -8  -5   6    0.95    0.42
  -8   5   6    2.22    0.57
  -7  -5   6    0.13    0.29
  -7   5   6    0.15    0.28
  -6  -5   6    7.66    0.78
  -6   5   6    8.35    0.75
  -5  -5   6   -0.03    0.20
  -5   5   6    0.06    0.17
  -4   5   6   11.26    0.59
  -3  -5   6    0.38    0.19
  -3   5   6    0.26    0.13
  -2  -5   6    2.23    0.30
  -2   5   6    2.17    0.28
  -1  -5   6    0.53    0.15
   1  -5  -6    0.94    0.19
  -1   5   6    0.60    0.17
   0  -5  -6   11.02    0.53
   0  -5   6   10.49    0.45
   1  -5   6    4.54    0.26
  -1  -5  -6    4.77    0.37
  -1   5  -6    5.05    0.28
  -2  -5  -6    1.94    0.31
  -2   5  -6    1.90    0.20
  -3  -5  -6    1.30    0.29
  -3   5  -6    0.61    0.15
  -4  -5  -6   13.21    0.77
  -4   5  -6   13.50    0.61
  -5  -5  -6    9.62    0.73
  -5   5  -6   10.65    0.62
  -6  -5  -6    1.04    0.36
  -7  -5  -6    1.96    0.49
  -7  -6   6    2.05    0.51
  -7   6   6    3.25    0.56
  -6  -6   6    2.11    0.46
  -6   6   6    3.49    0.51
  -5  -6   6    5.35    0.62
  -5   6   6    6.80    0.63
  -4  -6   6    1.31    0.33
  -4   6   6    1.30    0.27
  -3  -6   6    3.00    0.41
  -3   6   6    4.29    0.43
  -2  -6   6    1.13    0.24
  -2   6   6    1.18    0.23
   1  -6  -6    0.45    0.16
  -1  -6   6    0.28    0.14
  -1   6   6    0.23    0.18
   0  -6  -6   22.43    0.89
   0  -6   6   22.51    0.81
   0   6   6   23.06    0.96
   1  -6   6   51.31    1.46
  -1  -6  -6   50.59    1.64
  -1   6  -6   52.81    1.50
  -2  -6  -6    0.34    0.21
  -2   6  -6    0.48    0.14
  -3  -6  -6    0.23    0.20
  -3   6  -6    0.29    0.13
  -4  -6  -6    0.15    0.23
  -5  -6  -6   -0.03    0.21
  -6  -6  -6    0.30    0.31
  -7  -6  -6   10.02    1.09
  -6  -7   6    0.04    0.28
  -6   7   6    0.19    0.24
  -5  -7   6    1.58    0.40
  -5   7   6    1.58    0.34
  -4  -7   6    1.14    0.32
  -4   7   6    1.94    0.35
  -3  -7   6    1.92    0.35
  -3   7   6    1.48    0.30
  -2  -7   6   10.67    0.61
  -2   7   6   10.26    0.59
  -1  -7   6    9.37    0.54
   1  -7  -6   10.09    0.57
  -1   7   6    9.22    0.59
   0  -7  -6    2.51    0.37
   0  -7   6    1.98    0.28
   0   7  -6    2.22    0.32
   0   7   6    2.27    0.39
  -1  -7  -6    4.00    0.47
   1  -7   6    4.09    0.36
  -1   7  -6    4.73    0.35
  -2  -7  -6    0.73    0.25
  -2   7  -6    0.75    0.18
  -3  -7  -6    1.31    0.32
  -4  -7  -6    1.70    0.39
  -5  -7  -6    0.78    0.33
  -6  -7  -6    0.15    0.29
  -6  -8   6    0.39    0.31
  -5  -8   6    0.38    0.27
  -5   8   6    0.73    0.29
  -4  -8   6    0.92    0.30
  -4   8   6    0.70    0.26
  -3  -8   6    0.37    0.22
  -3   8   6    0.13    0.20
  -2  -8   6    0.13    0.15
  -2   8   6    0.23    0.19
  -1  -8   6    0.91    0.24
   1  -8  -6    0.84    0.25
  -1   8   6    0.96    0.27
   0  -8   6    0.33    0.17
   0  -8  -6    0.39    0.20
   0   8  -6    0.29    0.17
   0   8   6    0.61    0.26
  -1  -8  -6    2.23    0.40
   1  -8   6    2.66    0.32
  -2  -8  -6    0.23    0.21
  -3  -8  -6    3.75    0.53
  -4  -8  -6    0.92    0.32
  -5  -8  -6    0.77    0.34
  -4  -9   6    0.27    0.26
  -4   9   6    0.72    0.28
  -3  -9   6    1.82    0.38
  -3   9   6    2.06    0.38
  -2  -9   6    0.64    0.24
  -2   9   6    0.78    0.27
  -1  -9   6   -0.07    0.13
   1  -9  -6   -0.04    0.15
  -1   9   6    0.20    0.22
   0  -9  -6    1.19    0.31
   0   9   6    1.03    0.33
  -1  -9  -6    0.16    0.22
   1   9   6    0.31    0.27
  -2  -9  -6   -0.01    0.21
  -3  -9  -6    0.78    0.30
  -4  -9  -6    0.17    0.27
  -2  10   6    1.42    0.36
   1 -10  -6    0.13    0.21
  -1  10   6    0.35    0.28
   0 -10  -6    0.26    0.23
   0  10   6    0.17    0.26
  -1 -10  -6    0.28    0.25
   1  10   6    0.00    0.28
  -2 -10  -6    3.03    0.52
  -9   0   7    0.09    0.37
  -8   0   7   -0.02    0.27
  -7   0   7    3.45    0.51
  -7   0   7    4.18    0.67
  -7   0   7    4.13    0.65
  -6   0   7    3.25    0.54
   6   0  -7    2.61    0.41
  -6   0   7    2.41    0.48
  -3   0   7    1.78    0.28
   3   0  -7    1.35    0.20
  -3   0   7    1.06    0.18
   2   0  -7    0.27    0.09
  -2   0   7    0.01    0.09
  -2   0   7    0.16    0.11
  -1   0   7   -0.33    0.08
   1   0  -7   -0.35    0.05
   1   0  -7   -0.25    0.08
  -1   0   7   -0.24    0.07
  -1   0   7   -0.38    0.04
   1   0  -7   -0.30    0.08
   0   0   7   -0.10    0.04
   0   0  -7   -0.06    0.05
   0   0   7   -0.08    0.04
   0   0   7   -0.17    0.06
   0   0  -7    0.00    0.08
   0   0  -7   -0.04    0.04
   1   0   7    0.03    0.06
   1   0   7   -0.12    0.06
  -1   0  -7   -0.04    0.10
  -1   0  -7   -0.21    0.09
  -1   0  -7    0.01    0.05
   1   0   7   -0.10    0.06
  -2   0  -7   -0.14    0.12
   2   0   7   -0.03    0.08
  -2   0  -7   -0.04    0.07
  -2   0  -7   -0.12    0.12
  -3   0  -7    0.68    0.23
  -3   0  -7    0.53    0.22
   3   0   7    0.41    0.15
  -3   0  -7    0.72    0.15
  -4   0  -7    0.57    0.28
  -4   0  -7    0.89    0.30
  -4   0  -7    0.42    0.15
   4   0   7    0.41    0.18
  -5   0  -7    0.33    0.33
  -5   0  -7    0.14    0.34
  -5   0  -7    0.16    0.16
   5   0   7    0.07    0.16
  -6   0  -7    0.90    0.45
  -6   0  -7    0.88    0.43
  -6   0  -7    1.42    0.33
  -7   0  -7   -0.35    0.34
  -8   0  -7   -0.19    0.46
  -9  -1   7    0.15    0.34
  -8  -1   7    1.04    0.43
  -8   1   7    1.14    0.42
  -7  -1   7    5.41    0.68
  -7   1   7    5.17    0.63
   6  -1  -7   13.54    0.78
  -6  -1   7   13.96    0.97
  -6  -1   7   14.52    0.83
  -6  -1   7   13.89    0.95
  -6   1   7   13.94    1.00
  -6   1   7   13.87    1.02
   6   1  -7   13.49    0.86
  -6   1   7   10.82    0.74
  -5  -1   7    4.58    0.55
   5  -1  -7    5.40    0.50
  -5  -1   7    5.97    0.62
  -5  -1   7    5.28    0.53
  -5   1   7    4.91    0.59
   5   1  -7    4.87    0.54
  -5   1   7    4.46    0.47
  -5   1   7    5.08    0.63
   4  -1  -7   66.22    2.16
  -4  -1   7   70.78    2.02
  -4  -1   7   70.21    2.17
   4  -1  -7   65.70    1.97
  -4  -1   7   70.76    2.18
   4  -1  -7   67.32    2.18
   4   1  -7   69.74    2.08
  -4   1   7   67.19    1.96
  -4   1   7   66.96    2.19
  -4   1   7   70.79    2.22
   3  -1  -7    7.29    0.49
  -3  -1   7    7.00    0.45
  -3  -1   7    7.98    0.42
   3  -1  -7    8.38    0.51
   3  -1  -7    7.89    0.36
  -3  -1   7    7.74    0.46
  -3   1   7    6.81    0.37
   3   1  -7    7.15    0.41
  -3   1   7    7.22    0.47
  -3   1   7    7.63    0.49
   2  -1  -7   18.15    0.56
   2  -1  -7   17.68    0.70
  -2  -1   7   17.55    0.61
  -2  -1   7   17.19    0.66
   2  -1  -7   17.86    0.69
  -2  -1   7   17.69    0.66
  -2   1   7   18.56    0.71
  -2   1   7   17.07    0.70
   2   1  -7   17.38    0.62
  -2   1   7   17.67    0.58
  -1  -1   7   12.68    0.40
  -1  -1   7   11.52    0.42
   1  -1  -7   12.25    0.38
   1   1  -7   11.11    0.41
  -1   1   7   11.75    0.48
  -1   1   7   11.52    0.47
  -1   1   7   11.71    0.40
   0  -1  -7  106.95    2.69
   0  -1   7  103.46    2.65
   0  -1  -7  105.92    2.55
   0  -1  -7  103.91    2.67
   0  -1   7  106.39    2.64
   0   1  -7  105.95    2.63
   0   1   7   99.16    2.57
   0   1   7  102.95    2.71
  -1  -1  -7   35.25    1.02
  -1  -1  -7   35.09    0.97
   1  -1   7   35.70    1.02
  -1  -1  -7   35.47    1.08
  -1  -1  -7   35.08    1.08
  -1   1  -7   34.81    0.98
   1   1   7   35.64    1.02
  -2  -1  -7   21.10    0.68
   2  -1   7   19.75    0.62
  -2  -1  -7   20.78    0.80
  -2  -1  -7   19.38    0.67
   2  -1   7   20.20    0.71
  -2  -1  -7   20.18    0.79
   2  -1   7   18.53    0.62
  -2   1  -7   19.43    0.71
  -2   1  -7   20.49    0.61
  -2   1  -7   20.25    0.71
   2   1   7   19.59    0.71
   3  -1   7    2.70    0.26
  -3  -1  -7    2.89    0.39
  -3  -1  -7    3.14    0.40
  -3  -1  -7    3.04    0.31
   3  -1   7    3.34    0.25
   3  -1   7    2.95    0.32
  -3   1  -7    3.05    0.37
   3   1   7    2.90    0.33
  -3   1  -7    2.79    0.37
  -3   1  -7    3.02    0.27
   4  -1   7   20.66    0.80
  -4  -1  -7   21.08    1.03
   4  -1   7   19.47    0.79
  -4  -1  -7   21.35    1.04
  -4  -1  -7   20.32    0.83
  -4   1  -7   22.56    1.03
   4   1   7   20.44    0.92
  -4   1  -7   20.35    0.78
  -4   1  -7   19.95    0.99
  -5  -1  -7   17.63    1.08
  -5  -1  -7   19.50    0.88
  -5  -1  -7   18.48    1.09
  -5   1  -7   18.49    1.08
  -5   1  -7   18.33    0.83
  -5   1  -7   18.43    1.10
   5   1   7   19.39    0.96
  -6  -1  -7    2.26    0.55
  -6  -1  -7    2.27    0.54
  -6   1  -7    1.76    0.56
  -6   1  -7    2.11    0.59
  -6   1  -7    1.75    0.37
   6   1   7    2.23    0.44
  -7   1  -7    9.63    1.18
  -7   1  -7    8.33    1.13
  -8   1  -7   -0.56    0.42
  -8   1  -7   -0.77    0.43
  -9  -1  -7    1.07    0.61
  -9  -2   7    0.63    0.44
  -9   2   7    1.43    0.54
  -8  -2   7    4.09    0.71
  -8  -2   7    5.46    0.78
  -8   2   7    6.29    0.77
  -7  -2   7   -0.05    0.21
  -7  -2   7   -0.01    0.26
   7  -2  -7   -0.02    0.18
  -7   2   7    0.09    0.24
   6  -2  -7    5.27    0.48
  -6  -2   7    3.92    0.55
  -6  -2   7    4.34    0.57
  -6  -2   7    5.60    0.67
  -6   2   7    4.64    0.69
  -6   2   7    5.04    0.57
  -6   2   7    4.63    0.72
   5  -2  -7   17.23    0.70
  -5  -2   7   17.18    0.86
  -5  -2   7   17.92    0.89
  -5  -2   7   16.62    0.88
  -5   2   7   16.60    0.79
  -5   2   7   17.40    0.97
  -5   2   7   18.40    0.99
   4  -2  -7    4.27    0.44
  -4  -2   7    4.64    0.45
  -4  -2   7    4.81    0.36
  -4  -2   7    4.27    0.43
   4  -2  -7    4.35    0.45
   4  -2  -7    4.26    0.27
  -4  -2   7    4.00    0.42
  -4   2   7    4.91    0.54
  -4   2   7    4.33    0.34
  -4   2   7    4.82    0.53
  -3  -2   7   54.16    1.56
   3  -2  -7   51.96    1.40
   3  -2  -7   51.76    1.56
  -3  -2   7   47.56    1.52
   3  -2  -7   52.53    1.57
  -3   2   7   51.66    1.47
  -3   2   7   50.55    1.65
  -3   2   7   51.53    1.65
  -2  -2   7    0.20    0.09
   2  -2  -7    0.43    0.14
   2  -2  -7    0.26    0.12
  -2  -2   7    0.19    0.08
  -2  -2   7    0.24    0.10
   2  -2  -7    0.34    0.07
  -2   2   7    0.24    0.13
  -2   2   7    0.24    0.09
  -2   2   7    0.20    0.12
  -1  -2   7  100.35    2.47
  -1   2   7   98.28    2.62
  -1   2   7  100.14    2.64
  -1   2   7   97.63    2.49
   0  -2  -7   30.98    0.89
   0   2  -7   31.02    0.84
   0   2   7   30.66    0.92
  -1  -2  -7  214.46    5.31
  -1  -2  -7  218.23    5.50
  -1  -2  -7  220.33    5.57
  -1  -2  -7  219.76    5.55
   1   2   7  219.45    5.52
  -1   2  -7  224.60    5.43
  -2  -2  -7   11.09    0.55
  -2  -2  -7   12.15    0.51
  -2  -2  -7   10.90    0.54
  -2  -2  -7   10.93    0.43
  -2   2  -7   10.61    0.37
  -2   2  -7   10.98    0.44
   2   2   7   10.04    0.45
  -2   2  -7   11.39    0.44
  -3  -2  -7    1.96    0.33
  -3  -2  -7    1.79    0.30
  -3  -2  -7    1.84    0.26
   3  -2   7    1.40    0.14
  -3  -2  -7    1.60    0.21
  -3   2  -7    1.92    0.28
   3   2   7    1.74    0.25
  -3   2  -7    1.78    0.20
  -3   2  -7    1.81    0.28
  -4  -2  -7   79.52    2.56
  -4  -2  -7   83.76    2.36
   4  -2   7   82.35    2.22
   4  -2   7   80.17    2.20
  -4  -2  -7   77.65    2.30
  -4  -2  -7   81.68    2.58
  -4   2  -7   80.31    2.52
  -4   2  -7   82.09    2.22
  -4   2  -7   81.16    2.52
   4   2   7   85.43    2.49
  -5  -2  -7   24.21    1.06
  -5  -2  -7   24.97    1.24
  -5  -2  -7   23.42    1.21
  -5   2  -7   23.95    0.97
  -5   2  -7   24.54    1.25
   5   2   7   26.32    1.16
  -5   2  -7   24.98    1.25
   6  -2   7   16.75    0.88
  -6  -2  -7   15.34    1.08
  -6  -2  -7   13.42    0.89
  -6   2  -7   15.79    1.17
  -6   2  -7   14.80    1.15
   6   2   7   14.77    0.95
  -7  -2  -7    1.77    0.56
  -9  -3   7    0.38    0.41
  -8  -3   7    0.77    0.37
  -8  -3   7    1.28    0.44
  -8   3   7    0.92    0.40
  -7  -3   7    0.31    0.28
  -7  -3   7    0.07    0.22
  -7   3   7    0.33    0.28
  -6  -3   7    9.29    0.69
  -6  -3   7    9.13    0.70
  -6  -3   7    9.15    0.70
  -6   3   7    8.61    0.64
  -5  -3   7   -0.10    0.16
  -5  -3   7    0.21    0.19
  -5  -3   7    0.20    0.19
  -5   3   7   -0.09    0.14
  -4  -3   7   17.87    0.73
  -4  -3   7   16.97    0.66
  -4  -3   7   17.98    0.82
  -4   3   7   17.90    0.89
  -4   3   7   17.24    0.73
  -4   3   7   19.52    0.92
  -3  -3   7    3.70    0.38
  -3   3   7    3.24    0.31
  -3   3   7    3.57    0.41
  -3   3   7    4.21    0.44
  -2  -3   7   24.13    0.80
  -2   3   7   21.57    0.81
  -2   3   7   23.61    0.77
  -2   3   7   21.65    0.81
  -1  -3   7   25.74    0.78
   1  -3  -7   25.34    0.80
  -1   3   7   24.84    0.82
   0  -3   7    1.50    0.14
   0  -3  -7    1.40    0.18
  -1  -3  -7   39.05    1.16
   1   3   7   37.64    1.10
  -1   3  -7   37.38    0.97
  -2  -3  -7   11.98    0.55
   2   3   7   11.26    0.48
  -2   3  -7   11.92    0.42
  -2   3  -7   11.90    0.40
  -3  -3  -7   10.56    0.54
  -3  -3  -7   10.09    0.52
  -3  -3  -7    9.73    0.43
  -3  -3  -7   11.65    0.57
   3   3   7   10.34    0.52
  -3   3  -7   10.06    0.50
  -3   3  -7   10.32    0.50
  -3   3  -7    9.59    0.42
  -4  -3  -7    7.61    0.53
  -4  -3  -7    6.68    0.50
  -4  -3  -7    7.56    0.53
  -4   3  -7    6.71    0.55
   4   3   7    6.99    0.50
  -4   3  -7    7.31    0.64
  -4   3  -7    6.12    0.40
  -5  -3  -7    3.84    0.48
  -5  -3  -7    3.78    0.52
  -5  -3  -7    4.07    0.55
  -5   3  -7    4.98    0.46
   5   3   7    4.48    0.57
  -6  -3  -7    0.62    0.29
  -6  -3  -7    0.25    0.26
  -6  -3  -7    0.45    0.29
   6   3   7    0.44    0.26
  -7  -3  -7    0.33    0.32
  -7  -3  -7    0.04    0.29
  -8  -3  -7    1.46    0.47
  -8  -4   7    5.40    0.78
  -8   4   7    6.51    0.84
  -7  -4   7    3.19    0.58
  -7   4   7    2.73    0.51
  -6  -4   7    4.89    0.64
  -6   4   7    5.58    0.61
  -5  -4   7    5.15    0.58
  -5   4   7    5.42    0.53
  -4  -4   7    1.32    0.29
  -4   4   7    0.69    0.19
  -3  -4   7   11.10    0.58
  -3   4   7    9.09    0.56
  -3   4   7    9.48    0.57
  -3   4   7   10.20    0.49
  -2  -4   7    7.70    0.42
   2   4  -7    7.80    0.38
  -2   4   7    7.79    0.41
  -1  -4   7   62.42    1.72
   1  -4  -7   63.36    1.74
  -1   4   7   63.74    1.79
   0  -4   7    5.54    0.27
   0  -4  -7    5.73    0.35
   1  -4   7    9.77    0.35
  -1  -4  -7   10.23    0.49
   1   4   7    9.46    0.40
  -1   4  -7    9.79    0.36
  -2  -4  -7    7.50    0.45
   2   4   7    6.48    0.34
  -2   4  -7    6.40    0.28
  -3  -4  -7    2.14    0.33
   3   4   7    2.16    0.28
  -3   4  -7    2.60    0.24
  -4  -4  -7   11.16    0.67
  -4   4  -7   10.54    0.52
  -5  -4  -7    4.77    0.60
  -6  -4  -7    4.36    0.54
  -6  -4  -7    4.13    0.65
  -7  -4  -7    0.20    0.29
  -8  -4  -7    0.81    0.39
  -8  -5   7    4.07    0.70
  -8   5   7    3.55    0.63
  -7  -5   7    2.62    0.54
  -7   5   7    2.39    0.50
  -6  -5   7    1.35    0.37
  -6   5   7    1.96    0.39
  -5  -5   7    1.51    0.34
  -5   5   7    1.50    0.32
  -4  -5   7    5.53    0.57
  -4   5   7    5.36    0.42
  -3  -5   7    9.16    0.56
  -3   5   7    8.42    0.48
  -2  -5   7   20.18    0.80
  -2   5   7   19.97    0.78
   1  -5  -7    5.97    0.37
  -1  -5   7    5.30    0.34
  -1   5   7    5.67    0.39
   0  -5  -7    0.29    0.15
   0  -5   7    0.22    0.10
   0   5   7    0.34    0.15
   1  -5   7   26.27    0.81
  -1  -5  -7   26.52    0.98
  -1   5  -7   28.13    0.84
  -2  -5  -7   18.17    0.80
  -2   5  -7   17.43    0.59
  -3  -5  -7    0.36    0.20
  -3   5  -7   -0.03    0.09
  -4  -5  -7   11.81    0.76
  -4   5  -7   14.07    0.63
  -5  -5  -7    0.30    0.26
  -6  -5  -7    2.71    0.55
  -7  -6   7    4.30    0.68
  -7   6   7    3.86    0.62
  -6  -6   7    0.68    0.33
  -6   6   7    0.93    0.34
  -5  -6   7    7.62    0.76
  -5   6   7    7.79    0.57
  -4  -6   7    1.50    0.34
  -4   6   7    2.03    0.32
  -3  -6   7    6.87    0.51
  -3   6   7    7.45    0.48
  -2  -6   7    0.32    0.15
  -2   6   7    0.33    0.18
   1  -6  -7   11.55    0.58
  -1  -6   7   11.95    0.56
  -1   6   7   10.60    0.60
   0  -6  -7    0.82    0.23
   0  -6   7    0.69    0.18
   0   6   7    0.99    0.27
  -1  -6  -7   32.21    1.19
   1  -6   7   32.94    1.00
  -1   6  -7   32.18    1.02
  -2  -6  -7    0.68    0.23
  -2   6  -7    0.50    0.13
  -3  -6  -7    4.47    0.52
  -3   6  -7    4.65    0.32
  -4  -6  -7    1.30    0.35
  -5  -6  -7   -0.06    0.20
  -6  -6  -7    3.04    0.57
  -7  -6  -7    0.47    0.39
  -6  -7   7    0.32    0.29
  -6   7   7    0.19    0.27
  -5  -7   7    1.51    0.39
  -5   7   7    1.81    0.38
  -4  -7   7    3.12    0.46
  -4   7   7    4.81    0.50
  -3  -7   7    3.43    0.45
  -3   7   7    3.56    0.43
  -2  -7   7    0.92    0.24
  -2   7   7    0.97    0.24
  -1  -7   7    1.10    0.23
   1  -7  -7    1.49    0.29
  -1   7   7    1.70    0.34
   0  -7  -7    1.32    0.28
   0  -7   7    0.83    0.20
   0   7  -7    1.05    0.23
   0   7   7    1.27    0.31
  -1  -7  -7    6.59    0.60
   1  -7   7    5.08    0.34
  -1   7  -7    5.86    0.38
  -2  -7  -7    0.27    0.21
  -3  -7  -7   -0.02    0.19
  -4  -7  -7    0.53    0.30
  -5  -7  -7    0.22    0.26
  -6  -7  -7    0.97    0.39
  -5  -8   7    1.14    0.35
  -5   8   7    1.70    0.38
  -4  -8   7    0.08    0.20
  -4   8   7    0.14    0.21
  -3  -8   7    0.33    0.22
  -3   8   7    0.10    0.20
  -2  -8   7    1.88    0.33
  -2   8   7    2.14    0.36
   1  -8  -7    5.18    0.53
  -1  -8   7    4.81    0.47
  -1   8   7    5.13    0.58
   0  -8  -7    9.34    0.62
   0  -8   7    9.43    0.52
   0   8  -7    9.10    0.56
   0   8   7    9.01    0.67
  -1  -8  -7    0.38    0.23
  -2  -8  -7   -0.08    0.18
  -3  -8  -7    0.12    0.24
  -4  -8  -7    2.94    0.52
  -5  -8  -7    0.62    0.34
  -4  -9   7    0.34    0.27
  -4   9   7   -0.16    0.19
  -3  -9   7    0.26    0.21
  -3   9   7    0.47    0.26
  -2  -9   7    0.13    0.18
  -2   9   7    0.08    0.21
   1  -9  -7    1.06    0.28
  -1   9   7    0.91    0.31
   0  -9  -7    1.29    0.33
   0   9   7    1.13    0.35
  -1  -9  -7    2.37    0.41
   1   9   7    2.02    0.46
  -2  -9  -7   -0.38    0.17
  -3  -9  -7   -0.03    0.23
  -4  -9  -7    0.17    0.26
  -2  10   7    4.36    0.57
   1 -10  -7    1.18    0.33
  -1  10   7    1.58    0.38
   0 -10  -7    1.26    0.35
   0  10   7    2.38    0.46
  -1 -10  -7   -0.01    0.22
   1  10   7    0.21    0.30
  -9   0   8    3.09    0.66
  -8   0   8    2.10    0.49
  -7   0   8    1.33    0.36
  -6   0   8   85.95    2.72
  -6   0   8   90.80    3.13
  -6   0   8   91.65    3.16
   6   0  -8   94.79    2.87
  -5   0   8    9.53    0.69
   5   0  -8    7.51    0.55
  -5   0   8    8.37    0.56
  -5   0   8    9.51    0.70
  -4   0   8  172.20    4.45
   4   0  -8  176.74    4.62
  -4   0   8  174.26    4.82
  -4   0   8  171.44    4.78
  -3   0   8  204.81    5.40
  -3   0   8  200.77    5.36
  -3   0   8  203.01    5.02
   3   0  -8  201.84    5.22
  -2   0   8   41.75    1.32
  -2   0   8   43.63    1.34
  -2   0   8   44.14    1.20
   2   0  -8   40.89    1.22
   1   0  -8   41.84    1.22
  -1   0   8   38.56    1.03
  -1   0   8   40.11    1.18
   1   0  -8   38.97    1.20
   1   0  -8   39.79    1.09
  -1   0   8   38.57    1.10
   0   0  -8  183.08    4.71
   0   0   8  185.71    4.64
   0   0  -8  188.03    4.39
   0   0  -8  186.69    4.65
   0   0   8  187.36    4.70
  -1   0  -8    8.15    0.36
   1   0   8    8.06    0.35
  -1   0  -8    8.04    0.37
   1   0   8    8.36    0.32
   1   0   8    7.79    0.32
  -1   0  -8    8.05    0.28
  -2   0  -8   27.14    0.80
  -2   0  -8   26.62    0.95
  -2   0  -8   26.60    0.96
   2   0   8   27.97    0.91
  -3   0  -8  186.97    4.85
  -3   0  -8  200.54    5.32
  -3   0  -8  199.99    5.28
   3   0   8  202.08    5.20
   4   0   8   17.38    0.82
  -4   0  -8   16.76    0.93
  -4   0  -8   17.85    0.72
  -4   0  -8   17.52    0.94
  -5   0  -8   21.32    1.22
  -5   0  -8   21.38    0.92
   5   0   8   22.64    1.05
  -5   0  -8   21.86    1.21
  -6   0  -8   49.64    1.80
  -6   0  -8   49.30    2.15
  -6   0  -8   49.98    2.20
  -7   0  -8   -0.05    0.42
  -9  -1   8   -0.02    0.34
  -9   1   8   -0.05    0.30
  -8  -1   8    1.09    0.39
  -8   1   8    0.99    0.39
  -7  -1   8   10.32    1.03
  -7  -1   8    8.26    0.84
  -7   1   8    7.69    0.95
  -7   1   8    8.66    0.84
  -6  -1   8    0.82    0.31
  -6  -1   8    0.41    0.25
  -6  -1   8    1.18    0.37
   6  -1  -8    0.87    0.25
  -6   1   8    0.77    0.34
  -6   1   8    0.58    0.24
  -6   1   8    0.93    0.36
   6   1  -8    1.04    0.30
   5  -1  -8    1.98    0.29
  -5  -1   8    1.45    0.30
  -5  -1   8    1.95    0.37
  -5  -1   8    1.25    0.32
  -5   1   8    1.16    0.27
   5   1  -8    1.25    0.30
  -5   1   8    2.00    0.42
  -5   1   8    1.94    0.41
   4  -1  -8    0.65    0.24
   4  -1  -8    0.30    0.21
  -4  -1   8    0.81    0.20
  -4   1   8    0.60    0.18
   4   1  -8    0.50    0.17
  -3  -1   8    6.92    0.44
  -3  -1   8    6.62    0.44
   3  -1  -8    6.48    0.47
  -3  -1   8    8.20    0.42
   3  -1  -8    7.34    0.35
   3  -1  -8    6.73    0.47
  -3   1   8    7.23    0.48
  -3   1   8    6.43    0.36
  -3   1   8    6.47    0.46
   3   1  -8    6.68    0.40
   2  -1  -8   18.77    0.59
   2  -1  -8   18.01    0.72
   2  -1  -8   18.58    0.73
  -2  -1   8   19.01    0.64
  -2  -1   8   18.23    0.69
  -2   1   8   18.68    0.61
   2   1  -8   18.41    0.65
  -2   1   8   19.38    0.74
  -2   1   8   17.25    0.73
   1  -1  -8    3.99    0.26
   1  -1  -8    3.63    0.19
   1  -1  -8    3.88    0.26
  -1  -1   8    3.86    0.20
  -1  -1   8    4.40    0.23
  -1   1   8    4.00    0.27
  -1   1   8    4.05    0.21
   1   1  -8    4.19    0.22
  -1   1   8    3.61    0.26
   0  -1  -8    0.13    0.08
   0  -1  -8    0.29    0.10
   0  -1  -8    0.16    0.08
   0  -1  -8    0.09    0.06
   0  -1   8    0.14    0.06
   0   1   8    0.29    0.10
   0   1  -8    0.21    0.06
   0   1   8    0.20    0.07
  -1  -1  -8   44.11    1.22
  -1  -1  -8   42.84    1.27
  -1  -1  -8   41.51    1.26
   1  -1   8   42.17    1.20
  -1  -1  -8   40.60    1.14
   1   1   8   43.44    1.21
  -1   1  -8   40.65    1.16
  -2  -1  -8    5.47    0.30
   2  -1   8    5.91    0.34
  -2  -1  -8    5.80    0.31
   2  -1   8    6.37    0.28
  -2  -1  -8    5.77    0.41
  -2  -1  -8    4.61    0.39
   2   1   8    6.11    0.34
  -2   1  -8    6.03    0.26
  -2   1  -8    6.21    0.35
  -2   1  -8    6.07    0.35
   3  -1   8    2.75    0.26
  -3  -1  -8    2.72    0.30
   3  -1   8    2.25    0.24
   3  -1   8    2.75    0.31
  -3  -1  -8    2.47    0.37
  -3  -1  -8    3.15    0.41
  -3   1  -8    2.58    0.36
   3   1   8    2.57    0.30
  -3   1  -8    2.19    0.33
  -3   1  -8    2.65    0.26
   4  -1   8   30.73    1.08
   4  -1   8   30.74    1.09
  -4  -1  -8   30.95    1.34
  -4  -1  -8   31.72    1.35
  -4  -1  -8   32.57    1.12
   4   1   8   34.06    1.25
  -4   1  -8   34.21    1.34
  -4   1  -8   31.94    1.07
  -4   1  -8   32.92    1.34
  -5  -1  -8    0.12    0.29
  -5  -1  -8    0.20    0.18
  -5  -1  -8    0.15    0.33
  -5   1  -8    0.24    0.33
  -5   1  -8    0.15    0.16
   5   1   8    0.12    0.18
  -5   1  -8    0.01    0.33
  -6  -1  -8    8.78    0.99
  -6  -1  -8    8.73    1.02
  -6  -1  -8    9.74    0.87
  -6   1  -8    8.48    0.65
  -6   1  -8    7.39    0.92
  -6   1  -8    8.95    1.02
   6   1   8    9.01    0.85
  -7  -1  -8    1.11    0.49
  -7   1  -8   -0.15    0.49
  -7   1  -8    0.60    0.51
  -8   1  -8    0.85    0.63
  -9  -2   8    0.15    0.39
  -8  -2   8    1.55    0.44
  -8   2   8    1.56    0.46
  -7  -2   8    1.54    0.46
  -7  -2   8    0.67    0.30
  -7  -2   8    1.51    0.41
  -7   2   8    0.54    0.30
  -6  -2   8    6.36    0.68
   6  -2  -8    7.08    0.49
  -6  -2   8    7.08    0.75
  -6  -2   8    6.10    0.65
  -6   2   8    6.92    0.85
  -6   2   8    6.45    0.81
  -6   2   8    6.19    0.62
  -5  -2   8    7.34    0.56
  -5  -2   8    6.22    0.61
   5  -2  -8    6.77    0.41
  -5  -2   8    5.17    0.55
  -5   2   8    6.93    0.73
  -5   2   8    6.04    0.55
  -5   2   8    6.20    0.68
  -4  -2   8    1.36    0.25
   4  -2  -8    1.26    0.18
  -4  -2   8    1.33    0.26
  -4  -2   8    1.42    0.24
  -4  -2   8    1.90    0.30
   4  -2  -8    1.26    0.29
   4  -2  -8    1.54    0.30
  -4   2   8    1.38    0.23
  -4   2   8    2.19    0.37
  -4   2   8    1.52    0.32
   3  -2  -8   15.07    0.51
  -3  -2   8   15.49    0.64
   3  -2  -8   14.71    0.67
  -3  -2   8   15.32    0.65
   3  -2  -8   15.33    0.67
  -3   2   8   14.79    0.71
  -3   2   8   14.32    0.71
  -3   2   8   15.75    0.60
  -2  -2   8    9.47    0.39
  -2  -2   8    8.53    0.39
   2  -2  -8    8.69    0.43
  -2  -2   8    8.67    0.41
   2  -2  -8    9.68    0.44
   2  -2  -8    9.39    0.33
  -2   2   8    9.31    0.48
  -2   2   8    9.22    0.48
  -2   2   8   10.32    0.41
  -1  -2   8    0.54    0.10
   1  -2  -8    0.60    0.11
   1   2  -8    0.53    0.10
  -1   2   8    0.44    0.10
  -1   2   8    0.40    0.12
  -1   2   8    0.67    0.14
   0  -2  -8    0.51    0.10
   0  -2  -8    0.42    0.10
   0   2   8    0.25    0.10
   0   2  -8    0.43    0.08
   0   2   8    0.58    0.12
  -1  -2  -8   21.06    0.68
  -1  -2  -8   21.42    0.69
  -1  -2  -8   20.36    0.72
  -1  -2  -8   20.32    0.72
   1   2   8   20.40    0.68
  -1   2  -8   20.43    0.60
  -2  -2  -8   80.67    2.27
  -2  -2  -8   81.78    2.28
   2  -2   8   76.89    2.01
  -2  -2  -8   79.94    2.12
   2   2   8   79.50    2.17
  -2   2  -8   75.15    2.11
  -2   2  -8   77.72    2.13
  -3  -2  -8   34.47    1.11
  -3  -2  -8   38.17    1.34
   3  -2   8   36.15    1.02
  -3  -2  -8   36.38    1.30
  -3  -2  -8   35.16    1.17
  -3   2  -8   33.55    1.20
  -3   2  -8   36.39    1.21
  -3   2  -8   35.75    1.04
   3   2   8   34.73    1.19
  -4  -2  -8    4.41    0.45
  -4  -2  -8    5.75    0.59
  -4  -2  -8    4.86    0.55
  -4  -2  -8    4.73    0.35
   4  -2   8    4.39    0.28
  -4   2  -8    4.59    0.52
  -4   2  -8    5.18    0.56
   4   2   8    3.91    0.44
  -4   2  -8    5.15    0.35
  -5  -2  -8    1.02    0.36
  -5  -2  -8    0.92    0.27
  -5  -2  -8    0.50    0.31
  -5   2  -8    0.96    0.23
  -5   2  -8    0.77    0.39
   5   2   8    0.68    0.29
  -5   2  -8    1.17    0.42
  -6  -2  -8   18.19    1.18
  -6  -2  -8   15.29    1.08
  -6  -2  -8   15.71    0.94
   6   2   8   18.68    1.08
  -6   2  -8   18.86    0.91
  -7  -2  -8    0.03    0.32
   7   2   8    0.69    0.34
  -8  -2  -8    0.00    0.40
  -9  -3   8    0.66    0.45
  -8  -3   8   -0.34    0.27
  -8  -3   8    0.09    0.28
  -8   3   8    0.09    0.32
  -7  -3   8    1.89    0.41
  -7  -3   8    1.81    0.47
  -7   3   8    3.13    0.53
  -6  -3   8    0.69    0.31
  -6  -3   8    0.89    0.30
   6  -3  -8    1.30    0.20
  -6  -3   8    0.87    0.30
  -6   3   8    0.94    0.30
  -5  -3   8    7.57    0.54
   5  -3  -8    7.61    0.36
  -5  -3   8    8.62    0.62
  -5   3   8    7.33    0.51
  -4  -3   8   10.75    0.62
  -4  -3   8    9.61    0.47
  -4  -3   8   10.67    0.53
  -4   3   8    9.34    0.65
  -4   3   8   10.32    0.53
  -4   3   8   10.05    0.66
  -3  -3   8    5.10    0.38
  -3   3   8    5.65    0.34
  -3   3   8    5.39    0.43
  -3   3   8    5.69    0.52
  -2  -3   8   27.78    0.93
  -2   3   8   29.27    0.92
  -2   3   8   28.96    0.99
  -2   3   8   28.54    0.98
   1  -3  -8    1.10    0.16
  -1  -3   8    1.06    0.15
  -1   3   8    1.10    0.18
  -1   3   8    0.77    0.15
  -1   3   8    0.97    0.17
   0  -3  -8    4.85    0.29
   0  -3   8    4.43    0.20
   0   3   8    4.58    0.26
   0   3   8    4.24    0.26
  -1  -3  -8   41.46    1.23
   1   3   8   40.42    1.19
  -2  -3  -8    3.80    0.36
   2   3   8    3.54    0.26
  -2   3  -8    3.73    0.21
  -3  -3  -8    0.28    0.11
  -3  -3  -8    0.63    0.19
  -3  -3  -8    0.32    0.17
  -3  -3  -8    0.41    0.16
   3   3   8    0.13    0.11
  -3   3  -8    0.04    0.11
  -3   3  -8    0.23    0.15
  -3   3  -8    0.26    0.10
  -4  -3  -8   14.47    0.78
  -4  -3  -8   14.48    0.74
  -4  -3  -8   14.53    0.79
  -4   3  -8   14.74    0.62
  -4   3  -8   14.74    0.79
  -4   3  -8   14.92    0.80
   4   3   8   15.28    0.76
  -5  -3  -8    3.56    0.48
  -5  -3  -8    3.93    0.54
  -5  -3  -8    4.31    0.55
   5   3   8    4.51    0.56
  -5   3  -8    3.96    0.42
  -6  -3  -8   19.74    1.18
  -6  -3  -8   18.92    1.12
  -6  -3  -8   18.74    1.06
   6   3   8   19.86    1.16
  -7  -3  -8    0.01    0.31
  -7  -3  -8    0.05    0.31
  -8  -3  -8    2.79    0.62
  -8  -4   8    1.76    0.50
  -8   4   8    2.11    0.53
  -7  -4   8    0.73    0.35
  -7   4   8    0.58    0.31
  -6  -4   8    2.78    0.49
  -6   4   8    2.62    0.42
  -5  -4   8    3.24    0.47
  -5   4   8    4.30    0.46
  -4  -4   8    0.99    0.26
  -4   4   8    0.54    0.17
  -3  -4   8   18.85    0.80
  -3   4   8   19.32    0.84
  -3   4   8   18.13    0.72
  -3   4   8   17.19    0.80
  -2  -4   8    3.45    0.34
  -2   4   8    3.85    0.36
  -2   4   8    3.35    0.32
  -2   4   8    3.51    0.35
  -1  -4   8    1.94    0.22
   1  -4  -8    2.03    0.25
  -1   4   8    2.07    0.26
   0  -4   8   13.28    0.46
   0  -4  -8   12.67    0.55
  -1  -4  -8    5.94    0.37
  -1   4  -8    5.53    0.24
   1   4   8    5.52    0.30
  -2  -4  -8    1.36    0.25
   2   4   8    1.44    0.21
  -2   4  -8    1.83    0.16
  -3  -4  -8    2.98    0.38
  -3   4  -8    2.90    0.26
   3   4   8    2.72    0.31
  -4  -4  -8    6.42    0.61
  -4   4  -8    6.29    0.39
  -5  -4  -8    6.93    0.70
  -5  -4  -8    7.25    0.55
  -5   4  -8    7.23    0.50
  -6  -4  -8    3.81    0.51
  -6  -4  -8    4.32    0.62
  -7  -4  -8    0.49    0.38
  -8  -5   8    1.21    0.45
  -8   5   8    1.80    0.51
  -7  -5   8    1.10    0.43
  -7   5   8    1.22    0.40
  -6  -5   8    0.57    0.33
  -6   5   8    1.19    0.34
  -5  -5   8    2.49    0.44
  -5   5   8    4.19    0.49
  -4  -5   8   10.59    0.66
  -4   5   8   10.31    0.58
  -3  -5   8    1.32    0.27
  -3   5   8    1.39    0.24
  -2  -5   8    8.28    0.47
  -2   5   8    8.15    0.46
   1  -5  -8   12.26    0.57
  -1  -5   8   12.96    0.55
  -1   5   8   14.04    0.64
   0  -5   8    0.35    0.11
   0  -5  -8    0.34    0.15
   0   5   8    0.10    0.14
  -1  -5  -8   16.28    0.71
   1  -5   8   15.30    0.53
  -1   5  -8   15.94    0.55
  -2  -5  -8   11.01    0.61
  -2   5  -8   10.79    0.42
  -3  -5  -8    1.59    0.32
  -3   5  -8    1.70    0.22
  -4  -5  -8   27.67    1.20
  -4   5  -8   27.44    0.98
  -5  -5  -8    0.75    0.30
  -6  -5  -8    3.14    0.58
  -7  -5  -8    0.85    0.44
  -7  -6   8    1.17    0.38
  -7   6   8    2.46    0.51
  -6  -6   8    1.73    0.41
  -6   6   8    2.39    0.45
  -5  -6   8    1.96    0.42
  -5   6   8    3.08    0.43
  -4  -6   8    7.52    0.68
  -4   6   8    7.45    0.51
  -3  -6   8   11.17    0.65
  -3   6   8   10.62    0.59
  -2  -6   8   32.91    1.16
  -2   6   8   32.00    1.14
  -1  -6   8   12.55    0.58
   1  -6  -8   13.10    0.63
  -1   6   8   12.45    0.66
   0  -6   8    2.81    0.29
   0  -6  -8    2.88    0.36
   0   6   8    2.92    0.41
   1  -6   8   37.66    1.09
  -1  -6  -8   36.15    1.29
  -1   6  -8   36.31    1.11
  -2  -6  -8   12.15    0.68
  -2   6  -8   11.51    0.48
  -3  -6  -8    1.34    0.31
  -4  -6  -8    2.78    0.46
  -5  -6  -8    5.14    0.68
  -6  -7   8    4.59    0.65
  -6   7   8    6.43    0.72
  -5  -7   8    1.26    0.37
  -5   7   8    1.24    0.32
  -4  -7   8    0.18    0.20
  -4   7   8    0.21    0.21
  -3  -7   8   15.57    0.81
  -3   7   8   15.74    0.78
  -2  -7   8    3.17    0.39
  -2   7   8    4.44    0.47
   1  -7  -8    2.65    0.36
  -1  -7   8    2.53    0.31
  -1   7   8    2.86    0.42
   0  -7   8    6.64    0.40
   0  -7  -8    6.57    0.49
   0   7  -8    6.40    0.43
   0   7   8    7.67    0.58
   1  -7   8    0.33    0.13
  -1  -7  -8    0.59    0.23
  -1   7  -8    0.69    0.18
  -2  -7  -8    0.86    0.27
  -3  -7  -8    2.18    0.41
  -4  -7  -8    1.51    0.39
  -5  -7  -8    6.35    0.74
  -6  -7  -8    0.11    0.31
  -5  -8   8    0.59    0.29
  -5   8   8    0.49    0.28
  -4  -8   8    0.08    0.19
  -4   8   8   -0.11    0.18
  -3  -8   8    1.96    0.36
  -3   8   8    2.27    0.38
  -2  -8   8    0.27    0.18
  -2   8   8    0.12    0.18
  -1  -8   8    0.10    0.16
   1  -8  -8    0.22    0.21
  -1   8   8    0.49    0.27
   0  -8  -8    2.54    0.40
   0   8   8    2.13    0.42
  -1  -8  -8    2.49    0.41
  -2  -8  -8    0.30    0.24
  -3  -8  -8    0.17    0.24
  -4  -8  -8    0.37    0.29
  -5  -8  -8    0.88    0.38
  -4  -9   8    0.16    0.25
  -4   9   8    1.01    0.32
  -3  -9   8    1.87    0.36
  -3   9   8    2.13    0.41
  -2  -9   8   -0.05    0.17
  -2   9   8   -0.13    0.19
   1  -9  -8    0.24    0.22
  -1   9   8    0.41    0.26
   0  -9  -8    3.14    0.48
   0   9   8    3.13    0.51
  -1  -9  -8    1.40    0.35
   1   9   8    1.31    0.41
  -2  -9  -8    0.38    0.28
  -3  -9  -8    0.26    0.26
  -4  -9  -8   -0.19    0.22
  -2  10   8    0.41    0.29
   1 -10  -8    4.15    0.54
  -1  10   8    4.09    0.56
   0 -10  -8    1.67    0.39
   0  10   8    1.51    0.42
  -1 -10  -8    1.61    0.39
   1  10   8    1.06    0.40
  -9   0   9    0.41    0.36
  -8   0   9    0.30    0.32
  -7   0   9    0.46    0.28
  -7   0   9    0.71    0.37
   5   0  -9    0.64    0.21
  -5   0   9    0.40    0.19
  -5   0   9    0.24    0.19
  -5   0   9    0.46    0.23
  -3   0   9    0.21    0.14
  -3   0   9    0.38    0.12
  -3   0   9    0.31    0.15
   3   0  -9    0.33    0.12
  -2   0   9   -0.16    0.09
   2   0  -9   -0.11    0.07
  -2   0   9    0.12    0.12
  -2   0   9   -0.05    0.07
  -1   0   9    0.05    0.05
   1   0  -9    0.02    0.05
  -1   0   9   -0.04    0.08
   0   0  -9    0.16    0.07
   0   0   9    0.15    0.06
   0   0   9    0.23    0.06
   1   0   9    0.11    0.07
  -1   0  -9   -0.04    0.07
   1   0   9   -0.03    0.05
  -1   0  -9    0.04    0.05
  -1   0  -9    0.13    0.10
  -2   0  -9   -0.07    0.07
  -2   0  -9   -0.28    0.11
   2   0   9   -0.18    0.08
  -2   0  -9   -0.21    0.11
  -3   0  -9    0.70    0.27
  -3   0  -9    0.99    0.28
   3   0   9    0.75    0.21
  -3   0  -9    1.70    0.21
  -4   0  -9    0.11    0.25
  -4   0  -9    0.22    0.14
   4   0   9   -0.03    0.13
  -4   0  -9    0.00    0.24
  -5   0  -9    0.37    0.34
  -5   0  -9    0.02    0.32
   5   0   9    0.42    0.21
  -5   0  -9    0.31    0.19
  -6   0  -9    0.04    0.40
  -6   0  -9   -0.03    0.37
  -6   0  -9    0.42    0.25
  -7   0  -9   -0.10    0.47
  -9  -1   9    0.05    0.36
  -9   1   9    0.16    0.39
  -8  -1   9   11.44    1.06
  -8  -1   9   10.87    1.14
  -8   1   9   11.53    1.06
  -7  -1   9    0.18    0.27
  -7  -1   9    0.70    0.40
  -7   1   9    0.58    0.28
  -6  -1   9   18.47    1.10
  -6  -1   9   17.49    1.09
  -6  -1   9   17.08    0.93
   6  -1  -9   18.75    0.90
  -6   1   9   19.67    1.17
  -6   1   9   18.04    1.13
  -6   1   9   17.85    0.93
   5  -1  -9    6.06    0.44
  -5  -1   9    6.19    0.63
  -5  -1   9    5.24    0.60
  -5  -1   9    5.75    0.56
   5   1  -9    6.73    0.64
  -5   1   9    6.42    0.70
  -5   1   9    5.55    0.65
  -5   1   9    6.39    0.57
   4  -1  -9    0.70    0.30
   4  -1  -9    1.02    0.19
  -4  -1   9    1.20    0.27
  -4  -1   9    0.99    0.24
  -4  -1   9    0.99    0.23
  -4   1   9    1.04    0.23
   4   1  -9    1.28    0.25
  -4   1   9    1.02    0.27
  -4   1   9    1.34    0.30
   3  -1  -9   56.09    1.77
   3  -1  -9   56.94    1.58
  -3  -1   9   52.96    1.70
  -3  -1   9   57.22    1.62
  -3  -1   9   55.40    1.73
   3  -1  -9   54.53    1.77
  -3   1   9   55.32    1.77
  -3   1   9   55.76    1.58
  -3   1   9   55.83    1.79
   3   1  -9   53.88    1.65
   2  -1  -9   48.36    1.54
   2  -1  -9   52.29    1.39
  -2  -1   9   50.02    1.50
   2  -1  -9   50.85    1.56
  -2  -1   9   53.18    1.42
   2   1  -9   48.24    1.45
  -2   1   9   52.16    1.39
  -2   1   9   49.72    1.56
  -2   1   9   50.09    1.55
   1  -1  -9    7.21    0.37
  -1  -1   9    7.11    0.33
  -1  -1   9    7.58    0.29
   1  -1  -9    6.82    0.37
  -1  -1   9    7.47    0.32
   1  -1  -9    6.97    0.28
  -1   1   9    7.22    0.38
  -1   1   9    6.93    0.30
   1   1  -9    7.28    0.30
  -1   1   9    7.34    0.38
   0  -1  -9   37.85    1.00
   0  -1   9   38.65    1.05
   0  -1  -9   37.75    1.07
   0  -1  -9   36.14    1.07
   0  -1  -9   36.35    1.11
   0   1   9   37.52    1.11
   0   1  -9   38.06    1.02
   0   1   9   35.85    1.02
  -1  -1  -9   28.60    0.93
   1  -1   9   27.82    0.86
  -1  -1  -9   27.67    0.81
  -1  -1  -9   27.69    0.88
  -1  -1  -9   28.67    0.93
  -1   1  -9   27.76    0.83
   1   1   9   28.58    0.88
  -2  -1  -9    8.01    0.38
   2  -1   9    8.66    0.34
  -2  -1  -9    7.12    0.36
  -2  -1  -9    7.39    0.47
   2  -1   9    7.92    0.40
  -2  -1  -9    8.32    0.50
   2   1   9    7.60    0.40
  -2   1  -9    7.66    0.41
  -2   1  -9    8.40    0.42
  -2   1  -9    7.43    0.31
   3  -1   9    1.63    0.20
  -3  -1  -9    2.21    0.37
   3  -1   9    1.77    0.20
   3  -1   9    1.89    0.27
  -3  -1  -9    1.92    0.25
  -3  -1  -9    1.95    0.35
   3   1   9    1.53    0.25
  -3   1  -9    2.65    0.37
  -3   1  -9    2.11    0.23
  -3   1  -9    2.00    0.32
  -4  -1  -9   42.30    1.37
  -4  -1  -9   42.53    1.64
   4  -1   9   41.19    1.34
   4  -1   9   37.80    1.32
  -4  -1  -9   40.82    1.61
   4  -1   9   41.32    1.45
  -4   1  -9   43.47    1.60
  -4   1  -9   43.78    1.60
  -4   1  -9   43.68    1.33
   4   1   9   43.79    1.50
  -5  -1  -9    1.04    0.44
  -5  -1  -9    1.02    0.41
  -5  -1  -9    1.62    0.32
   5   1   9    1.15    0.31
  -5   1  -9    1.28    0.43
  -5   1  -9    1.51    0.48
  -5   1  -9    1.67    0.30
  -6  -1  -9   23.50    1.41
  -6  -1  -9   23.07    1.13
  -6  -1  -9   23.49    1.38
  -6   1  -9   22.08    1.35
   6   1   9   20.96    1.20
  -6   1  -9   22.22    1.39
  -7  -1  -9    2.92    0.71
  -7   1  -9    3.81    0.80
  -7   1  -9    2.97    0.77
  -8   1  -9    0.19    0.62
  -8   1  -9   -0.18    0.54
  -9  -2   9    1.29    0.55
  -9   2   9    1.18    0.49
  -8  -2   9    0.99    0.40
  -8   2   9    1.26    0.42
  -7  -2   9    0.56    0.32
  -7  -2   9    1.52    0.41
  -7   2   9    1.54    0.40
  -6  -2   9    0.70    0.32
  -6  -2   9    0.44    0.24
  -6  -2   9    0.17    0.22
   6   2  -9    0.26    0.26
  -6   2   9    0.08    0.28
  -6   2   9    0.13    0.18
  -6   2   9    0.26    0.28
   5  -2  -9   20.64    0.77
  -5  -2   9   20.29    0.93
  -5  -2   9   19.79    0.96
  -5  -2   9   21.00    0.98
  -5   2   9   20.40    1.11
  -5   2   9   19.96    1.09
  -5   2   9   18.63    0.87
   5   2  -9   19.69    0.99
   4  -2  -9    3.78    0.26
   4  -2  -9    4.31    0.48
   4  -2  -9    3.42    0.42
  -4  -2   9    3.95    0.42
  -4  -2   9    4.17    0.44
  -4  -2   9    4.22    0.41
  -4  -2   9    3.84    0.42
  -4   2   9    4.36    0.52
  -4   2   9    4.63    0.35
  -4   2   9    5.07    0.56
   4   2  -9    4.58    0.45
   3  -2  -9   40.30    1.34
  -3  -2   9   42.31    1.29
  -3  -2   9   41.27    1.30
   3  -2  -9   41.66    1.14
   3  -2  -9   40.34    1.33
  -3   2   9   38.39    1.38
   3   2  -9   38.02    1.29
  -3   2   9   39.11    1.39
  -3   2   9   41.17    1.22
  -2  -2   9    0.91    0.15
   2  -2  -9    1.25    0.20
   2  -2  -9    1.08    0.20
  -2  -2   9    1.11    0.17
  -2  -2   9    1.01    0.16
   2  -2  -9    1.14    0.13
   2   2  -9    1.24    0.19
  -2   2   9    1.26    0.17
  -2   2   9    1.01    0.22
  -2   2   9    1.10    0.22
   1  -2  -9    5.56    0.30
   1  -2  -9    5.99    0.26
   1  -2  -9    6.17    0.31
   1  -2  -9    5.75    0.25
  -1  -2   9    5.58    0.26
   1   2  -9    5.42    0.28
  -1   2   9    6.14    0.30
  -1   2   9    6.15    0.34
  -1   2   9    5.53    0.33
   0  -2  -9    6.54    0.31
   0  -2  -9    6.88    0.32
   0  -2  -9    7.29    0.32
   0  -2  -9    6.77    0.31
   0  -2  -9    6.64    0.32
   0   2   9    6.00    0.32
   0   2   9    6.46    0.34
   0   2  -9    6.50    0.26
  -1  -2  -9    1.23    0.20
  -1  -2  -9    0.76    0.14
  -1  -2  -9    1.38    0.17
  -1  -2  -9    1.49    0.22
  -1   2  -9    1.14    0.12
   1   2   9    1.33    0.18
  -2  -2  -9   92.41    2.59
  -2  -2  -9   89.42    2.56
  -2  -2  -9   89.25    2.39
   2  -2   9   90.00    2.30
  -2   2  -9   91.34    2.43
   2   2   9   88.76    2.46
  -2   2  -9   91.29    2.42
   3  -2   9   39.87    1.09
  -3  -2  -9   37.81    1.39
  -3  -2  -9   36.48    1.20
  -3  -2  -9   37.71    1.39
  -3  -2  -9   38.34    1.24
  -3   2  -9   39.10    1.30
  -3   2  -9   37.26    1.28
  -3   2  -9   38.24    1.10
   3   2   9   38.81    1.29
  -4  -2  -9    2.14    0.42
  -4  -2  -9    2.03    0.41
   4  -2   9    2.27    0.23
  -4  -2  -9    1.90    0.31
  -4   2  -9    2.16    0.40
  -4   2  -9    2.36    0.43
   4   2   9    2.20    0.35
  -4   2  -9    2.07    0.27
  -5  -2  -9    1.50    0.32
  -5  -2  -9    1.03    0.38
  -5  -2  -9    1.90    0.45
  -5   2  -9    1.59    0.28
   5   2   9    0.72    0.31
  -5   2  -9    1.13    0.44
  -5   2  -9    1.20    0.42
  -6  -2  -9    1.14    0.43
  -6  -2  -9    0.90    0.32
  -6  -2  -9    0.42    0.35
   6   2   9    0.75    0.31
  -6   2  -9    0.60    0.26
  -7  -2  -9    5.94    0.87
   7   2   9    7.59    0.92
  -8  -3   9    0.17    0.34
  -8  -3   9    0.10    0.27
  -8   3   9    0.27    0.34
  -7  -3   9    0.62    0.34
  -7  -3   9   -0.05    0.20
  -7   3   9    0.55    0.31
   6  -3  -9    1.78    0.24
  -6  -3   9    1.07    0.30
  -6  -3   9    2.29    0.45
  -6  -3   9    2.29    0.42
  -6   3   9    1.44    0.36
  -5  -3   9    7.25    0.53
  -5  -3   9    5.28    0.58
  -5   3   9    7.47    0.51
  -4  -3   9    2.54    0.37
  -4  -3   9    2.10    0.27
  -4  -3   9    2.26    0.26
  -4   3   9    2.16    0.39
  -4   3   9    2.16    0.30
  -4   3   9    2.18    0.38
  -3  -3   9    4.62    0.36
  -3   3   9    4.87    0.48
  -3   3   9    4.75    0.32
  -3   3   9    5.26    0.50
  -2  -3   9   11.42    0.51
  -2   3   9   11.59    0.56
  -2   3   9   10.97    0.49
  -2   3   9   11.92    0.56
   1  -3  -9   11.55    0.47
  -1  -3   9   11.44    0.43
  -1   3   9   11.14    0.48
  -1   3   9   11.28    0.50
  -1   3   9   11.05    0.49
   0  -3  -9    1.84    0.22
   0   3   9    2.00    0.25
   0   3   9    2.26    0.24
  -1  -3  -9   23.30    0.80
  -1   3  -9   22.92    0.65
   1   3   9   21.92    0.75
  -2  -3  -9    4.90    0.34
   2   3   9    4.35    0.29
  -2   3  -9    4.40    0.24
  -3  -3  -9    2.53    0.33
  -3  -3  -9    2.02    0.31
  -3  -3  -9    1.96    0.23
  -3  -3  -9    2.47    0.34
  -3   3  -9    2.73    0.31
  -3   3  -9    2.48    0.23
  -3   3  -9    2.04    0.28
   3   3   9    1.98    0.29
  -4  -3  -9   34.96    1.34
  -4  -3  -9   34.69    1.34
  -4  -3  -9   31.41    1.23
  -4   3  -9   33.13    1.08
  -4   3  -9   32.47    1.35
   4   3   9   32.94    1.26
  -4   3  -9   33.26    1.32
  -5  -3  -9    2.02    0.44
  -5  -3  -9    2.14    0.40
  -5  -3  -9    1.57    0.38
   5   3   9    1.33    0.33
  -6  -3  -9    1.33    0.41
  -6  -3  -9    0.84    0.36
  -6  -3  -9    1.34    0.39
   6   3   9    0.79    0.33
  -7  -3  -9    0.32    0.31
  -7  -3  -9    0.14    0.30
  -8  -3  -9   -0.13    0.33
  -8  -4   9    1.19    0.43
  -8   4   9    1.39    0.46
  -7  -4   9    4.59    0.68
  -7   4   9    4.17    0.61
  -6  -4   9    0.06    0.24
  -6   4   9   -0.15    0.19
  -5  -4   9    1.63    0.37
  -5   4   9    1.78    0.33
  -4  -4   9    6.65    0.51
  -4   4   9    6.76    0.44
  -3   4   9   58.20    1.95
  -3   4   9   58.13    1.70
  -2  -4   9    1.62    0.23
  -2   4   9    1.86    0.27
  -2   4   9    1.83    0.27
  -2   4   9    1.80    0.25
   1  -4  -9   13.26    0.55
  -1  -4   9   13.05    0.51
  -1   4   9   12.33    0.57
   0  -4   9    2.87    0.18
   0  -4  -9    2.96    0.30
   0   4   9    3.52    0.37
  -1  -4  -9   -0.02    0.09
   1   4   9    0.05    0.09
  -2  -4  -9   10.45    0.55
  -2   4  -9    9.29    0.34
  -2   4  -9    9.19    0.36
   2   4   9    9.53    0.45
  -3  -4  -9   18.10    0.82
  -3   4  -9   17.79    0.61
   3   4   9   17.47    0.75
  -4  -4  -9   15.77    0.83
  -4   4  -9   15.60    0.65
  -5  -4  -9    0.68    0.27
  -5  -4  -9    0.66    0.29
  -6  -4  -9    1.20    0.40
  -6  -4  -9    0.52    0.31
  -7  -4  -9    0.61    0.33
  -8  -4  -9    0.41    0.36
  -8  -5   9    1.15    0.44
  -8   5   9    1.11    0.41
  -7  -5   9    0.80    0.37
  -7   5   9    0.00    0.29
  -6  -5   9    4.43    0.61
  -6   5   9    4.84    0.59
  -5  -5   9    0.42    0.25
  -5   5   9    0.14    0.18
  -4  -5   9    0.03    0.18
  -4   5   9    0.30    0.16
  -3  -5   9    0.24    0.16
  -3   5   9    0.20    0.15
  -2  -5   9    4.91    0.36
  -2   5   9    5.04    0.37
  -1  -5   9    3.90    0.28
   1  -5  -9    4.25    0.39
  -1   5   9    3.58    0.38
   0  -5  -9   23.80    0.89
   0  -5   9   24.65    0.76
   0   5   9   22.88    0.94
  -1  -5  -9    0.64    0.18
   1  -5   9    0.73    0.12
  -1   5  -9    1.07    0.14
  -2  -5  -9    0.77    0.23
  -2   5  -9    1.14    0.14
  -3  -5  -9    4.67    0.52
  -3   5  -9    4.94    0.31
  -4  -5  -9    9.03    0.65
  -5  -5  -9   18.36    1.01
  -6  -5  -9    0.08    0.27
  -7  -6   9    1.14    0.41
  -7   6   9    1.22    0.40
  -6  -6   9    0.68    0.31
  -6   6   9    0.47    0.28
  -5  -6   9    4.20    0.56
  -5   6   9    3.59    0.48
  -4  -6   9    0.01    0.18
  -4   6   9    0.11    0.17
  -3  -6   9    3.01    0.40
  -3   6   9    2.98    0.39
  -2  -6   9    0.64    0.19
  -2   6   9    0.73    0.21
   1  -6  -9    4.71    0.45
  -1  -6   9    4.31    0.33
  -1   6   9    4.84    0.48
   0  -6  -9    1.41    0.28
   0  -6   9    1.16    0.20
   0   6   9    1.41    0.31
  -1  -6  -9    0.89    0.24
   1  -6   9    0.92    0.15
  -1   6  -9    0.97    0.16
  -2  -6  -9    0.09    0.15
  -3  -6  -9    4.10    0.51
  -4  -6  -9    1.32    0.35
  -5  -6  -9    1.09    0.37
  -6  -6  -9    0.89    0.38
  -6  -7   9    1.15    0.40
  -6   7   9    2.18    0.46
  -5  -7   9    1.05    0.34
  -5   7   9    1.12    0.32
  -4  -7   9    0.42    0.23
  -4   7   9    0.25    0.21
  -3  -7   9    2.40    0.37
  -3   7   9    2.76    0.39
  -2  -7   9    6.00    0.45
  -2   7   9    6.48    0.49
   1  -7  -9   -0.21    0.14
  -1  -7   9   -0.01    0.11
  -1   7   9    0.11    0.19
   0  -7  -9   -0.03    0.14
   0  -7   9    0.09    0.12
   0   7  -9    0.12    0.13
   0   7   9    0.16    0.19
  -1  -7  -9    1.57    0.33
  -2  -7  -9    0.34    0.22
  -3  -7  -9    1.59    0.36
  -4  -7  -9    0.66    0.32
  -5  -7  -9    0.51    0.34
  -6  -7  -9    2.16    0.52
  -5  -8   9    6.27    0.70
  -5   8   9    6.73    0.68
  -4  -8   9    0.16    0.22
  -4   8   9    0.36    0.26
  -3  -8   9    4.32    0.50
  -3   8   9    3.67    0.47
  -2  -8   9    6.80    0.49
  -2   8   9    6.38    0.61
  -1  -8   9    2.60    0.35
   1  -8  -9    3.39    0.44
  -1   8   9    2.97    0.46
   0  -8  -9    0.45    0.22
   0   8   9    0.78    0.28
  -1  -8  -9   21.93    1.02
   1   8   9   19.92    1.07
  -2  -8  -9    6.22    0.65
  -3  -8  -9    2.04    0.41
  -4  -8  -9    3.30    0.55
  -5  -8  -9   -0.24    0.27
  -4  -9   9   -0.05    0.20
  -4   9   9    0.28    0.26
  -3  -9   9    0.59    0.25
  -3   9   9    0.35    0.25
  -2   9   9    0.11    0.21
   1  -9  -9    0.00    0.19
  -1   9   9    0.16    0.24
   0  -9  -9    1.53    0.34
   0   9   9    2.05    0.44
  -1  -9  -9    0.39    0.25
   1   9   9    0.69    0.33
  -2  -9  -9    0.26    0.26
  -3  -9  -9    0.84    0.34
  -4  -9  -9    0.45    0.32
  -1  10   9    0.47    0.30
   0 -10  -9    0.85    0.32
   0  10   9    0.54    0.32
  -1 -10  -9    3.98    0.59
   1  10   9    5.47    0.74
  -9   0  10    0.37    0.38
  -8   0  10    2.06    0.51
  -7   0  10   21.23    1.37
  -7   0  10   22.19    1.14
  -6   0  10   71.16    2.32
  -6   0  10   72.94    2.67
   6   0 -10   75.34    2.43
  -5   0  10   51.81    1.72
   5   0 -10   53.09    1.77
  -5   0  10   49.94    1.92
  -5   0  10   51.80    1.91
  -4   0  10    0.24    0.14
  -4   0  10    0.08    0.17
   4   0 -10    0.17    0.13
  -4   0  10    0.21    0.17
  -3   0  10   15.58    0.75
  -3   0  10   15.71    0.75
   3   0 -10   17.36    0.66
  -3   0  10   17.12    0.66
   2   0 -10   29.81    0.90
  -2   0  10   28.64    1.01
  -2   0  10   28.98    0.88
  -2   0  10   28.58    1.01
  -1   0  10  342.83    8.06
  -1   0  10  338.26    8.58
   1   0 -10  343.29    8.46
   0   0  10    7.64    0.27
   0   0  10    7.92    0.35
   0   0 -10    7.31    0.31
   0   0  10    7.84    0.33
   1   0  10  118.14    3.13
  -1   0 -10  116.27    2.88
  -1   0 -10  119.64    3.13
  -1   0 -10  124.38    3.16
   2   0  10  104.26    2.82
  -2   0 -10  104.94    2.88
  -2   0 -10  101.35    2.59
  -2   0 -10  104.46    2.87
  -3   0 -10   30.61    1.19
  -3   0 -10   30.65    1.20
   3   0  10   30.04    1.10
  -3   0 -10   29.93    0.96
  -4   0 -10   24.30    1.16
  -4   0 -10   24.84    0.91
   4   0  10   24.78    1.04
  -4   0 -10   24.04    1.16
  -5   0 -10    2.43    0.54
   5   0  10    2.38    0.41
  -5   0 -10    2.12    0.51
  -5   0 -10    2.72    0.39
  -6   0 -10   10.94    0.75
  -6   0 -10   10.12    1.11
  -6   0 -10   11.89    1.19
  -7   0 -10    5.63    0.94
  -7   0 -10    4.11    0.87
  -8   0 -10    0.96    0.62
  -9  -1  10    1.85    0.61
  -9  -1  10    1.85    0.55
  -9   1  10    1.44    0.51
  -8  -1  10    1.74    0.47
  -8  -1  10    2.10    0.56
  -8   1  10    1.71    0.48
  -7  -1  10    1.68    0.43
  -7  -1  10    1.34    0.45
  -7   1  10    1.30    0.48
  -7   1  10    0.73    0.33
  -7   1  10    1.63    0.50
  -6  -1  10    0.59    0.31
  -6  -1  10    1.13    0.32
  -6  -1  10    1.38    0.38
   6   1 -10    0.87    0.29
  -6   1  10    1.19    0.38
  -6   1  10    1.11    0.31
  -6   1  10    0.95    0.36
   5  -1 -10    1.54    0.27
  -5  -1  10    1.93    0.36
  -5  -1  10    1.03    0.28
  -5  -1  10    1.46    0.34
  -5   1  10    1.50    0.37
   5   1 -10    1.70    0.32
  -5   1  10    1.49    0.36
  -5   1  10    1.43    0.29
  -4  -1  10   13.64    0.73
   4  -1 -10   13.37    0.59
  -4  -1  10   14.49    0.67
  -4  -1  10   13.47    0.73
  -4   1  10   14.35    0.78
  -4   1  10   15.05    0.79
   4   1 -10   13.14    0.66
  -4   1  10   13.10    0.63
   3  -1 -10   12.45    0.65
  -3  -1  10   11.76    0.54
   3  -1 -10   11.74    0.64
  -3  -1  10   11.72    0.60
  -3  -1  10   12.63    0.61
   3  -1 -10   11.77    0.48
  -3   1  10   12.88    0.65
  -3   1  10   11.33    0.52
  -3   1  10   11.45    0.63
   3   1 -10   12.28    0.56
  -2  -1  10   16.67    0.67
   2  -1 -10   16.57    0.71
  -2  -1  10   16.97    0.60
   2  -1 -10   16.65    0.71
   2  -1 -10   17.22    0.56
  -2   1  10   16.53    0.70
  -2   1  10   16.24    0.70
  -2   1  10   16.61    0.58
   2   1 -10   16.34    0.61
  -1  -1  10    0.81    0.13
   1  -1 -10    0.90    0.17
   1  -1 -10    0.67    0.15
  -1  -1  10    0.87    0.13
   1  -1 -10    0.64    0.11
  -1  -1  10    0.74    0.11
  -1   1  10    0.69    0.11
  -1   1  10    0.81    0.16
   1   1 -10    0.72    0.12
   0  -1 -10   12.36    0.41
   0  -1 -10   12.49    0.46
   0  -1 -10   12.48    0.50
   0  -1  10   12.54    0.44
   0  -1 -10   12.49    0.46
   0  -1  10    9.89    0.40
   0   1  10   12.51    0.44
   0   1  10   12.23    0.49
   0   1 -10   12.32    0.41
  -1  -1 -10   87.82    2.26
   1  -1  10   92.42    2.33
  -1  -1 -10   91.19    2.43
  -1  -1 -10   89.51    2.47
   1  -1  10   93.98    2.41
  -1  -1 -10   89.31    2.46
   1   1  10   88.43    2.42
  -1   1 -10   87.75    2.36
  -2  -1 -10   52.65    1.68
   2  -1  10   53.96    1.49
  -2  -1 -10   54.93    1.49
   2  -1  10   53.72    1.59
  -2  -1 -10   52.16    1.69
  -2   1 -10   54.00    1.60
   2   1  10   54.05    1.59
  -2   1 -10   56.02    1.60
   3  -1  10    0.58    0.18
  -3  -1 -10    0.33    0.23
   3  -1  10    0.64    0.13
  -3  -1 -10    0.67    0.15
  -3  -1 -10    0.74    0.25
   3  -1  10    0.47    0.11
   3   1  10    0.28    0.14
  -3   1 -10    0.58    0.22
  -3   1 -10    0.67    0.23
  -3   1 -10    0.82    0.15
  -4  -1 -10    0.41    0.16
   4  -1  10    0.03    0.12
  -4  -1 -10    0.44    0.30
   4  -1  10    0.36    0.18
  -4  -1 -10    0.59    0.32
   4  -1  10   -0.11    0.09
  -4   1 -10    0.53    0.30
  -4   1 -10    0.25    0.26
  -4   1 -10    0.15    0.14
   4   1  10    0.33    0.18
  -5  -1 -10    4.03    0.49
  -5  -1 -10    3.76    0.65
  -5  -1 -10    3.56    0.60
  -5   1 -10    3.47    0.61
   5   1  10    4.32    0.54
  -5   1 -10    3.69    0.43
  -5   1 -10    3.95    0.65
  -6  -1 -10    1.69    0.53
  -6  -1 -10    1.64    0.38
  -6  -1 -10    1.24    0.53
  -6   1 -10    1.37    0.54
   6   1  10    1.83    0.42
  -6   1 -10    1.09    0.51
  -7  -1 -10    7.72    1.05
  -7   1 -10    5.46    0.93
  -7   1 -10    5.86    1.00
  -8   1 -10    0.45    0.63
  -9  -2  10    0.10    0.35
  -9   2  10   -0.10    0.33
  -8  -2  10    1.16    0.41
  -8   2  10    1.72    0.48
  -7  -2  10    4.36    0.64
  -7  -2  10    4.48    0.63
  -7   2  10    4.24    0.60
  -6  -2  10    2.81    0.46
  -6  -2  10    3.02    0.51
   6  -2 -10    3.12    0.37
  -6  -2  10    2.59    0.47
  -6   2  10    3.23    0.47
  -6   2  10    3.96    0.67
  -5  -2  10    0.31    0.18
  -5  -2  10    0.59    0.22
  -5  -2  10    0.09    0.19
  -5   2  10    0.30    0.26
  -5   2  10    0.29    0.17
   5   2 -10    0.79    0.23
  -5   2  10    0.52    0.27
   4  -2 -10    1.28    0.29
  -4  -2  10    2.72    0.36
  -4  -2  10    2.39    0.34
  -4  -2  10    2.29    0.31
   4  -2 -10    1.36    0.30
   4  -2 -10    2.75    0.25
  -4   2  10    2.67    0.33
  -4   2  10    3.29    0.46
   4   2 -10    3.05    0.38
  -4   2  10    2.73    0.42
  -3  -2  10    0.09    0.11
   3  -2 -10    0.24    0.17
  -3  -2  10    0.16    0.13
  -3  -2  10   -0.02    0.06
   3  -2 -10    0.19    0.17
   3  -2 -10    0.40    0.09
   3   2 -10    0.49    0.15
  -3   2  10    0.24    0.11
  -3   2  10    0.15    0.14
  -3   2  10    0.46    0.18
  -2  -2  10    2.19    0.24
   2  -2 -10    2.62    0.29
   2  -2 -10    2.53    0.29
  -2  -2  10    2.57    0.23
   2  -2 -10    2.30    0.16
  -2   2  10    1.86    0.27
  -2   2  10    2.49    0.30
   2   2 -10    2.14    0.24
  -2   2  10    1.85    0.21
   1  -2 -10    1.97    0.18
   1  -2 -10    2.14    0.19
   1  -2 -10    1.55    0.20
   1  -2 -10    1.73    0.21
  -1  -2  10    2.12    0.19
   1   2 -10    2.23    0.21
  -1   2  10    1.87    0.24
  -1   2  10    1.53    0.22
  -1   2  10    1.55    0.18
   0  -2 -10   19.83    0.67
   0  -2 -10   20.15    0.66
   0  -2 -10   18.91    0.63
   0  -2 -10   18.93    0.65
   0  -2 -10   19.20    0.67
   0   2  10   18.43    0.69
   0   2 -10   18.85    0.59
   0   2  10   19.14    0.67
  -1  -2 -10   13.43    0.58
  -1  -2 -10   12.56    0.52
  -1  -2 -10   13.46    0.52
  -1  -2 -10   13.77    0.58
   1   2  10   13.71    0.54
  -1   2 -10   13.08    0.45
  -2  -2 -10    5.52    0.34
   2  -2  10    4.51    0.21
  -2  -2 -10    4.42    0.44
  -2  -2 -10    4.97    0.46
   2  -2  10    4.83    0.28
  -2   2 -10    4.40    0.29
  -2   2 -10    4.77    0.29
   2   2  10    4.91    0.32
   3  -2  10    6.76    0.32
  -3  -2 -10    7.16    0.57
  -3  -2 -10    7.28    0.40
  -3  -2 -10    8.59    0.60
  -3  -2 -10    8.17    0.46
   3   2  10    8.03    0.47
  -3   2 -10    6.83    0.47
  -3   2 -10    7.98    0.36
  -3   2 -10    6.75    0.46
  -4  -2 -10    8.71    0.78
  -4  -2 -10    8.16    0.75
  -4  -2 -10    7.32    0.50
   4  -2  10    7.49    0.37
  -4   2 -10    8.10    0.63
  -4   2 -10    7.97    0.63
   4   2  10    6.12    0.50
  -4   2 -10    7.62    0.43
  -5  -2 -10    0.37    0.20
  -5  -2 -10    0.22    0.32
  -5  -2 -10    0.26    0.31
  -5   2 -10    0.42    0.21
   5   2  10    0.09    0.21
  -5   2 -10    1.05    0.41
  -5   2 -10    0.53    0.37
  -6  -2 -10    1.31    0.48
  -6  -2 -10    0.84    0.34
  -6  -2 -10    0.80    0.44
   6   2  10    1.42    0.41
  -7  -2 -10    4.59    0.77
   7   2  10    3.07    0.60
  -8  -3  10    2.28    0.54
  -8  -3  10    1.86    0.47
  -8   3  10    4.63    0.72
  -7  -3  10    0.33    0.30
  -7  -3  10    0.02    0.22
  -7   3  10   -0.18    0.23
  -6  -3  10    0.00    0.22
  -6  -3  10    0.25    0.23
   6  -3 -10    0.03    0.12
  -6   3  10   -0.07    0.20
  -5  -3  10    1.93    0.37
   5  -3 -10    2.05    0.21
  -5  -3  10    2.33    0.36
  -5   3  10    2.08    0.34
  -4  -3  10    9.23    0.47
  -4  -3  10   10.59    0.61
  -4  -3  10    8.37    0.48
  -4   3  10    8.98    0.63
  -4   3  10    9.54    0.52
  -4   3  10    8.91    0.64
  -3  -3  10    5.29    0.38
  -3   3  10    4.82    0.33
  -3   3  10    5.35    0.43
  -3   3  10    5.30    0.43
  -2  -3  10   25.46    0.84
  -2   3  10   23.26    0.90
  -2   3  10   23.71    0.82
  -2   3  10   23.47    0.90
  -1  -3  10    8.94    0.37
   1  -3 -10    9.62    0.42
  -1   3  10    9.03    0.45
  -1   3  10    8.64    0.44
   1   3 -10    8.76    0.38
  -1   3  10    9.43    0.44
   0  -3 -10    1.96    0.22
   0   3  10    1.81    0.25
   0   3 -10    1.79    0.15
   0   3  10    2.11    0.25
  -1  -3 -10    5.52    0.33
  -1   3 -10    4.82    0.22
   1   3  10    4.35    0.29
  -2  -3 -10    0.62    0.14
  -2  -3 -10    0.66    0.18
  -2  -3 -10    1.06    0.21
  -2  -3 -10    0.92    0.19
   2   3  10    0.74    0.16
  -2   3 -10    0.76    0.13
  -3  -3 -10    6.66    0.37
  -3  -3 -10    7.70    0.48
  -3  -3 -10    8.17    0.52
  -3  -3 -10    6.81    0.50
  -3   3 -10    7.07    0.44
  -3   3 -10    7.18    0.44
   3   3  10    7.36    0.46
  -4  -3 -10   27.33    1.20
  -4  -3 -10   27.88    1.22
  -4  -3 -10   29.86    1.16
  -4   3 -10   30.72    0.99
   4   3  10   29.49    1.17
  -5  -3 -10    0.94    0.33
  -5  -3 -10    1.19    0.33
  -5  -3 -10    0.47    0.30
   5   3  10    0.69    0.28
  -6  -3 -10   10.47    0.98
  -6  -3 -10    8.32    0.87
  -6  -3 -10   10.07    0.90
   6   3  10   10.55    1.01
  -7  -3 -10    2.46    0.54
  -7  -3 -10    1.76    0.48
  -8  -4  10    0.25    0.36
  -8   4  10   -0.09    0.29
  -7  -4  10    0.00    0.27
  -7   4  10    0.74    0.32
  -6  -4  10    1.47    0.38
  -6   4  10    1.64    0.38
  -5  -4  10    1.25    0.32
  -5   4  10    0.84    0.26
  -4  -4  10    2.73    0.39
  -4   4  10    2.62    0.34
  -3  -4  10    6.93    0.46
  -3   4  10    6.34    0.40
  -2  -4  10    5.62    0.35
  -2   4  10    5.14    0.35
  -2   4  10    4.64    0.36
  -2   4  10    5.10    0.38
  -1  -4  10    0.38    0.12
   1  -4 -10    0.52    0.15
  -1   4  10    0.45    0.15
  -1   4  10    0.29    0.15
  -1   4  10    0.36    0.14
   0  -4 -10   17.32    0.67
   0  -4  10   15.58    0.52
   0   4  10   16.11    0.62
   0   4  10   17.83    0.73
  -1  -4 -10   22.29    0.83
   1   4  10   21.81    0.77
  -2  -4 -10   15.99    0.71
  -2   4 -10   15.44    0.53
   2   4  10   14.66    0.62
  -3  -4 -10    1.23    0.27
  -3   4 -10    0.65    0.14
  -4  -4 -10    3.33    0.46
  -4   4 -10    3.79    0.34
  -5  -4 -10    0.11    0.21
  -5  -4 -10   -0.02    0.23
  -6  -4 -10    0.30    0.28
  -6  -4 -10    0.33    0.27
  -7  -4 -10    0.00    0.28
  -8  -5  10    0.56    0.40
  -8   5  10    0.34    0.35
  -7  -5  10    0.87    0.37
  -7   5  10    0.51    0.33
  -6  -5  10    0.50    0.30
  -6   5  10    0.23    0.23
  -5  -5  10    1.47    0.35
  -5   5  10    0.42    0.23
  -4  -5  10    1.71    0.33
  -4   5  10    1.79    0.30
  -3  -5  10    7.57    0.49
  -3   5  10    6.34    0.44
  -2  -5  10    6.00    0.40
  -2   5  10    5.62    0.39
  -1  -5  10   10.41    0.47
   1  -5 -10    9.85    0.51
  -1   5  10    9.65    0.54
   0  -5  10    1.74    0.19
   0  -5 -10    1.50    0.25
   0   5  10    2.47    0.35
  -1  -5 -10    0.45    0.17
  -2  -5 -10    7.83    0.53
  -3  -5 -10   26.41    1.11
  -4  -5 -10    1.66    0.36
  -5  -5 -10    5.92    0.69
  -7  -6  10    0.87    0.40
  -7   6  10    0.47    0.33
  -6  -6  10    2.95    0.55
  -6   6  10    2.49    0.45
  -5  -6  10    8.09    0.77
  -5   6  10    8.04    0.60
  -4  -6  10    3.61    0.49
  -4   6  10    4.04    0.45
  -3  -6  10    3.75    0.44
  -3   6  10    5.00    0.49
  -2  -6  10    3.40    0.38
  -2   6  10    3.17    0.39
  -1  -6  10   22.90    0.85
   1  -6 -10   23.93    0.94
  -1   6  10   25.67    1.01
   0  -6 -10    0.93    0.24
   0  -6  10    0.81    0.17
   0   6  10    0.78    0.27
  -1  -6 -10   10.95    0.62
  -1   6 -10    9.95    0.43
  -2  -6 -10    4.55    0.49
  -3  -6 -10    3.86    0.49
  -4  -6 -10    4.14    0.57
  -5  -6 -10    2.92    0.51
  -6  -6 -10    5.66    0.76
  -6  -7  10    0.21    0.28
  -6   7  10    0.50    0.31
  -5  -7  10    0.38    0.25
  -5   7  10    0.27    0.22
  -4  -7  10   18.46    0.95
  -4   7  10   18.14    0.88
  -3  -7  10    1.51    0.30
  -3   7  10    1.58    0.32
  -2  -7  10    0.37    0.17
  -2   7  10    0.26    0.19
   1  -7 -10    5.33    0.52
  -1  -7  10    4.46    0.41
  -1   7  10    5.90    0.59
   0  -7 -10    8.29    0.55
   0  -7  10    8.17    0.42
   0   7  10    7.15    0.67
  -1  -7 -10    2.23    0.37
  -2  -7 -10   27.41    1.17
  -3  -7 -10    3.69    0.52
  -4  -7 -10    2.20    0.45
  -5  -7 -10   -0.11    0.24
  -6  -7 -10    2.74    0.58
  -5  -8  10    2.55    0.45
  -5   8  10    3.16    0.49
  -4  -8  10    0.28    0.22
  -4   8  10   -0.07    0.19
  -3  -8  10    0.31    0.21
  -3   8  10    0.04    0.21
  -2  -8  10    0.52    0.20
  -2   8  10    0.46    0.24
   1  -8 -10    0.66    0.26
  -1   8  10    1.00    0.30
   0  -8 -10   -0.06    0.17
   0   8  10    0.01    0.21
  -1  -8 -10    2.21    0.40
   1   8  10    2.60    0.47
  -2  -8 -10    2.36    0.44
  -3  -8 -10    1.21    0.37
  -4  -8 -10    0.25    0.27
  -5  -8 -10    0.49    0.37
  -4  -9  10    1.93    0.40
  -4   9  10    2.87    0.48
  -3   9  10    0.15    0.25
  -2   9  10    0.58    0.28
   1  -9 -10    0.47    0.23
  -1   9  10    0.93    0.33
   0  -9 -10    3.97    0.53
   0   9  10    3.64    0.54
  -1  -9 -10    0.84    0.29
   1   9  10    0.83    0.36
  -2  -9 -10    6.05    0.69
  -3  -9 -10   -0.17    0.25
  -1  10  10    0.44    0.28
   0 -10 -10    2.15    0.43
   0  10  10    2.22    0.52
  -1 -10 -10    1.75    0.42
   1  10  10    1.58    0.45
  -9   0  11    0.00    0.36
  -8   0  11    1.19    0.43
  -7   0  11    0.90    0.32
  -7   0  11    0.80    0.45
  -6   0  11    0.99    0.34
  -6   0  11    1.00    0.29
  -5   0  11    0.82    0.22
  -5   0  11    0.39    0.22
  -5   0  11    0.52    0.25
  -4   0  11   -0.06    0.14
  -4   0  11   -0.01    0.11
  -4   0  11   -0.15    0.12
   4   0 -11    0.12    0.12
   3   0 -11    0.54    0.15
  -3   0  11    0.94    0.19
  -3   0  11    0.78    0.21
  -3   0  11    1.01    0.23
   2   0 -11   -0.09    0.07
  -2   0  11    0.17    0.08
  -2   0  11    0.04    0.11
  -1   0  11    0.09    0.07
  -1   0  11    0.10    0.11
   1   0 -11   -0.05    0.06
   0   0 -11    0.02    0.07
   0   0  11    0.08    0.05
   0   0  11    0.10    0.08
   1   0  11    0.04    0.07
  -1   0 -11    0.06    0.08
  -1   0 -11    0.10    0.10
  -1   0 -11    0.08    0.06
  -2   0 -11    0.00    0.07
  -2   0 -11    0.09    0.13
  -2   0 -11    0.10    0.14
   2   0  11    0.15    0.11
  -3   0 -11   -0.19    0.18
  -3   0 -11    0.14    0.20
   3   0  11   -0.18    0.11
  -3   0 -11    0.09    0.10
  -4   0 -11    0.25    0.29
  -4   0 -11   -0.10    0.25
   4   0  11    0.31    0.18
  -4   0 -11    0.34    0.16
  -5   0 -11    0.19    0.36
  -5   0 -11   -0.19    0.15
   5   0  11   -0.20    0.16
  -5   0 -11   -0.30    0.31
  -6   0 -11    0.14    0.41
  -6   0 -11   -0.03    0.41
  -7   0 -11   -0.03    0.48
  -7   0 -11   -0.18    0.41
  -8   0 -11   -0.11    0.52
  -9  -1  11    1.05    0.50
  -9   1  11    0.18    0.43
  -8  -1  11    4.71    0.77
  -8  -1  11    4.48    0.68
  -8   1  11    6.49    0.83
  -7  -1  11   10.17    1.00
  -7  -1  11    9.64    0.89
  -7  -1  11    9.50    1.01
  -7   1  11   10.29    1.10
  -7   1  11    9.51    0.88
  -6  -1  11    3.78    0.57
   6  -1 -11    3.54    0.44
  -6  -1  11    4.08    0.59
  -6  -1  11    2.65    0.45
  -6   1  11    2.72    0.54
   6   1 -11    3.14    0.50
  -6   1  11    3.82    0.51
  -6   1  11    3.76    0.62
  -5  -1  11    8.93    0.68
  -5  -1  11    9.29    0.67
   5  -1 -11    9.99    0.56
  -5  -1  11    9.66    0.61
  -5   1  11    9.20    0.73
  -5   1  11   10.26    0.75
   5   1 -11    8.83    0.62
  -5   1  11    9.25    0.59
   4  -1 -11    0.49    0.15
  -4  -1  11    0.32    0.17
  -4  -1  11    0.45    0.19
  -4  -1  11    0.49    0.17
  -4   1  11    0.13    0.18
  -4   1  11    0.34    0.21
   4   1 -11    0.30    0.16
  -4   1  11    0.33    0.14
   3  -1 -11    5.09    0.30
  -3  -1  11    4.75    0.38
   3  -1 -11    4.49    0.48
  -3  -1  11    4.97    0.35
   3  -1 -11    4.87    0.48
   3   1 -11    5.29    0.35
  -3   1  11    5.49    0.51
  -3   1  11    5.10    0.49
  -3   1  11    5.52    0.34
  -2  -1  11    0.28    0.12
   2  -1 -11    0.10    0.07
   2  -1 -11    0.01    0.12
  -2  -1  11    0.25    0.10
  -2  -1  11    0.20    0.09
   2  -1 -11    0.10    0.11
  -2   1  11   -0.05    0.10
  -2   1  11    0.26    0.09
  -2   1  11    0.10    0.11
   2   1 -11    0.06    0.08
   1  -1 -11   43.43    1.33
  -1  -1  11   41.92    1.23
   1  -1 -11   41.97    1.31
  -1  -1  11   41.78    1.22
   1  -1 -11   41.70    1.17
  -1  -1  11   43.19    1.13
  -1   1  11   41.32    1.31
   1   1 -11   41.25    1.18
  -1   1  11   41.21    1.15
   0  -1 -11   65.37    1.91
   0  -1 -11   69.75    1.84
   0  -1  11   68.18    1.80
   0  -1  11   68.66    1.83
   0  -1 -11   66.42    1.72
   0  -1 -11   68.64    1.85
   0   1  11   68.77    1.76
   0   1  11   66.23    1.89
   0   1 -11   66.80    1.79
  -1  -1 -11    5.91    0.37
  -1  -1 -11    5.99    0.34
  -1  -1 -11    5.98    0.36
   1  -1  11    6.00    0.32
   1  -1  11    6.07    0.26
  -1  -1 -11    5.76    0.28
  -1   1 -11    6.11    0.30
   1   1  11    5.57    0.32
   2  -1  11   20.07    0.75
  -2  -1 -11   20.28    0.85
  -2  -1 -11   20.47    0.68
   2  -1  11   19.13    0.65
  -2  -1 -11   19.49    0.84
  -2   1 -11   19.54    0.76
   2   1  11   20.83    0.76
  -2   1 -11   18.63    0.74
   3  -1  11    1.35    0.18
  -3  -1 -11    2.09    0.25
   3  -1  11    1.42    0.26
   3  -1  11    1.51    0.19
  -3  -1 -11    1.44    0.32
  -3  -1 -11    1.95    0.37
  -3   1 -11    1.66    0.31
   3   1  11    1.87    0.28
  -3   1 -11    1.65    0.31
  -3   1 -11    1.94    0.22
   4  -1  11    0.48    0.20
  -4  -1 -11    0.76    0.22
  -4  -1 -11    0.63    0.34
  -4  -1 -11    0.53    0.32
  -4   1 -11    0.30    0.27
  -4   1 -11    0.70    0.32
   4   1  11    0.31    0.18
  -4   1 -11    0.46    0.17
  -5  -1 -11   -0.02    0.32
  -5  -1 -11    0.08    0.16
  -5  -1 -11    0.26    0.36
  -5   1 -11   -0.14    0.32
   5   1  11    0.21    0.22
  -5   1 -11    0.01    0.17
  -5   1 -11    0.10    0.34
  -6  -1 -11    0.54    0.44
  -6  -1 -11    0.85    0.50
   6   1  11    0.91    0.35
  -6   1 -11    1.15    0.51
  -6   1 -11    1.69    0.59
  -7  -1 -11   10.61    1.22
  -7   1 -11   10.33    1.33
  -7   1 -11   12.71    1.39
  -8  -1 -11    5.64    0.99
  -9  -2  11   -0.19    0.30
  -9   2  11    0.67    0.39
  -8  -2  11    1.81    0.45
  -8  -2  11    2.92    0.59
  -8   2  11    1.99    0.50
  -7  -2  11    9.56    0.93
  -7  -2  11    8.21    0.84
  -7   2  11    9.78    0.90
  -6  -2  11    5.79    0.68
   6  -2 -11    5.84    0.44
  -6  -2  11    6.26    0.67
  -6  -2  11    4.34    0.57
  -6   2  11    7.19    0.88
  -6   2  11    5.49    0.60
   5  -2 -11    6.29    0.40
  -5  -2  11    7.24    0.66
  -5  -2  11    6.95    0.66
  -5  -2  11    7.03    0.56
  -5   2  11    7.92    0.80
   5   2 -11    7.51    0.60
  -5   2  11    6.20    0.57
  -5   2  11    7.13    0.79
   4  -2 -11    0.44    0.13
  -4  -2  11    0.48    0.19
  -4  -2  11    0.31    0.18
   4  -2 -11   -0.21    0.11
  -4  -2  11    0.30    0.15
   4  -2 -11   -0.23    0.10
  -4   2  11    0.24    0.13
  -4   2  11    0.30    0.19
   4   2 -11    0.26    0.16
  -4   2  11    0.43    0.23
  -3  -2  11    0.86    0.19
  -3  -2  11    0.71    0.18
   3  -2 -11    0.71    0.21
   3  -2 -11    0.51    0.12
   3  -2 -11    0.47    0.19
  -3   2  11    0.73    0.22
  -3   2  11    0.75    0.16
  -3   2  11    0.72    0.22
   3   2 -11    0.63    0.17
  -2  -2  11   33.67    1.02
   2  -2 -11   33.72    1.11
   2  -2 -11   35.43    0.96
  -2  -2  11   32.44    1.01
   2  -2 -11   31.24    1.10
  -2   2  11   32.71    1.14
   2   2 -11   31.17    1.03
  -2   2  11   32.84    1.00
  -2   2  11   30.86    1.14
   1  -2 -11   38.35    1.09
  -1  -2  11   37.40    1.06
   1  -2 -11   37.62    1.18
   1  -2 -11   38.66    1.10
  -1  -2  11   41.79    1.06
   1  -2 -11   37.44    1.19
  -1   2  11   37.69    1.10
  -1   2  11   38.63    1.23
  -1   2  11   37.45    1.22
   1   2 -11   36.05    1.10
   0  -2 -11  156.15    3.95
   0  -2 -11  156.55    3.97
   0  -2 -11  152.55    3.99
   0  -2 -11  149.96    3.96
   0  -2 -11  151.90    3.75
   0   2  11  151.31    4.00
   0   2 -11  153.73    3.87
   0   2  11  150.37    3.81
  -1  -2 -11    0.35    0.12
  -1  -2 -11    0.09    0.15
  -1  -2 -11    0.09    0.15
  -1  -2 -11    0.00    0.09
   1  -2  11    0.11    0.06
   1  -2  11    0.22    0.09
  -1   2 -11    0.10    0.07
   1   2  11    0.14    0.10
  -2  -2 -11   25.72    1.00
  -2  -2 -11   26.49    0.88
   2  -2  11   26.13    0.76
  -2  -2 -11   25.06    1.01
   2  -2  11   26.54    0.87
  -2  -2 -11   25.56    0.88
   2   2  11   26.84    0.91
  -2   2 -11   26.15    0.86
  -2   2 -11   26.01    0.87
  -3  -2 -11   17.68    0.88
  -3  -2 -11   17.09    0.72
   3  -2  11   16.66    0.56
  -3  -2 -11   16.68    0.85
  -3  -2 -11   14.67    0.66
  -3   2 -11   16.42    0.74
   3   2  11   16.05    0.73
  -3   2 -11   16.71    0.74
  -3   2 -11   17.61    0.58
  -4  -2 -11    7.86    0.51
  -4  -2 -11    7.81    0.76
  -4  -2 -11    8.05    0.77
  -4   2 -11    7.93    0.44
  -4   2 -11    7.19    0.69
   4   2  11    7.27    0.54
  -4   2 -11    7.84    0.70
  -5  -2 -11    2.62    0.42
  -5  -2 -11    2.83    0.55
  -5  -2 -11    2.60    0.54
  -5   2 -11    2.29    0.51
   5   2  11    2.39    0.45
  -5   2 -11    2.50    0.36
  -5   2 -11    1.36    0.44
  -6  -2 -11    1.03    0.47
  -6  -2 -11    1.44    0.47
   6   2  11    1.38    0.42
  -7  -2 -11    0.97    0.53
  -7  -2 -11    1.31    0.51
   7   2  11    1.91    0.51
  -8  -3  11    0.50    0.39
  -8   3  11    0.54    0.36
  -7  -3  11    1.26    0.41
  -7   3  11    0.97    0.35
  -6  -3  11    1.17    0.32
  -6  -3  11    1.31    0.34
   6  -3 -11    1.12    0.21
  -6   3  11    1.27    0.33
   5  -3 -11    2.97    0.24
  -5  -3  11    2.95    0.40
  -5  -3  11    2.95    0.45
  -5   3  11    2.74    0.39
   5   3 -11    3.16    0.47
  -4  -3  11    7.15    0.42
  -4  -3  11    7.01    0.43
  -4  -3  11    7.08    0.50
  -4   3  11    6.42    0.44
   4   3 -11    7.72    0.53
  -4   3  11    7.93    0.60
  -4   3  11    8.25    0.75
  -3  -3  11    2.58    0.24
  -3  -3  11    2.28    0.30
  -3   3  11    2.80    0.38
  -3   3  11    2.83    0.31
  -3   3  11    1.80    0.32
   3   3 -11    2.66    0.33
  -2  -3  11    0.20    0.11
  -2   3  11    0.22    0.14
   2   3 -11    0.30    0.11
  -2   3  11    0.25    0.11
  -2   3  11    0.25    0.15
   1  -3 -11   23.82    0.78
  -1  -3  11   23.07    0.72
   1   3 -11   23.24    0.76
  -1   3  11   22.95    0.81
  -1   3  11   23.33    0.85
  -1   3  11   23.88    0.85
   0  -3 -11    5.75    0.33
   0   3 -11    5.90    0.27
   0   3  11    5.50    0.35
   0   3  11    5.58    0.36
  -1  -3 -11    1.02    0.19
   1   3  11    1.69    0.22
  -1   3 -11    1.48    0.15
  -2  -3 -11    1.76    0.28
  -2  -3 -11    1.28    0.23
  -2  -3 -11    1.53    0.26
  -2  -3 -11    1.00    0.17
  -2   3 -11    1.35    0.17
   2   3  11    1.36    0.21
  -3  -3 -11    2.39    0.36
  -3  -3 -11    2.33    0.27
  -3  -3 -11    2.92    0.39
  -3  -3 -11    2.47    0.34
  -3   3 -11    3.15    0.35
   3   3  11    3.02    0.37
  -3   3 -11    2.64    0.32
  -4  -3 -11    2.14    0.41
  -4  -3 -11    1.52    0.36
  -4  -3 -11    2.30    0.36
   4   3  11    2.01    0.34
  -4   3 -11    2.04    0.26
  -5  -3 -11    1.31    0.34
  -5  -3 -11    2.17    0.46
  -5  -3 -11    0.91    0.38
   5   3  11    1.29    0.33
  -6  -3 -11    1.56    0.44
  -6  -3 -11    3.01    0.52
  -6  -3 -11    1.89    0.50
  -7  -3 -11    1.68    0.46
  -7  -3 -11    1.06    0.42
  -8  -3 -11   -0.12    0.35
  -8  -4  11    3.60    0.66
  -8   4  11    2.89    0.60
  -7  -4  11   -0.07    0.27
  -7   4  11    0.32    0.29
  -6  -4  11    0.74    0.32
  -6   4  11    1.14    0.34
  -5  -4  11    4.10    0.52
  -5   4  11    5.39    0.55
  -4  -4  11    1.10    0.29
  -4   4  11    0.93    0.22
  -3  -4  11   10.62    0.57
  -3   4  11   10.04    0.52
  -2  -4  11    9.76    0.48
  -2   4  11    9.06    0.52
  -2   4  11    9.88    0.53
  -2   4  11    9.06    0.48
  -1  -4  11    2.96    0.22
   1  -4 -11    3.08    0.31
  -1   4  11    3.59    0.34
   1   4 -11    3.00    0.22
  -1   4  11    3.25    0.35
  -1   4  11    3.49    0.34
   0  -4 -11   16.96    0.68
   0   4  11   16.88    0.67
   0   4  11   18.40    0.75
  -1  -4 -11    0.44    0.14
   1   4  11    0.20    0.12
  -2  -4 -11    6.89    0.46
   2   4  11    6.86    0.41
  -3  -4 -11    0.20    0.17
  -4  -4 -11    6.66    0.62
  -5  -4 -11    0.18    0.24
  -5  -4 -11    0.31    0.23
  -6  -4 -11    9.71    0.93
  -6  -4 -11   10.26    0.77
  -7  -4 -11   -0.07    0.27
  -7  -4 -11   -0.23    0.25
  -8  -5  11    0.56    0.38
  -8   5  11    0.26    0.36
  -7  -5  11    0.86    0.41
  -7   5  11    0.49    0.34
  -6  -5  11    0.02    0.24
  -6   5  11    0.10    0.23
  -5  -5  11   13.88    0.84
  -5   5  11   13.49    0.76
  -4  -5  11    7.96    0.58
  -4   5  11    9.08    0.55
  -3  -5  11    8.88    0.54
  -3   5  11    8.80    0.52
  -2  -5  11    0.42    0.15
  -2   5  11    0.96    0.21
  -1  -5  11    8.06    0.40
   1  -5 -11    7.81    0.46
  -1   5  11    8.29    0.50
   0  -5 -11    4.92    0.37
   0  -5  11    4.64    0.26
   0   5  11    4.25    0.46
  -1  -5 -11   13.89    0.67
  -2  -5 -11   42.78    1.46
  -3  -5 -11   41.12    1.49
  -4  -5 -11    8.09    0.74
  -5  -5 -11    9.68    0.74
  -6  -5 -11    2.24    0.48
  -7  -6  11   -0.09    0.32
  -7   6  11   -0.15    0.27
  -6  -6  11    0.06    0.27
  -6   6  11    0.08    0.25
  -5  -6  11    5.27    0.63
  -5   6  11    4.74    0.56
  -4  -6  11    4.49    0.55
  -4   6  11    5.74    0.56
  -3  -6  11    3.98    0.45
  -3   6  11    3.73    0.43
  -2  -6  11    0.66    0.19
  -2   6  11    0.33    0.19
   1  -6 -11   34.50    1.21
  -1  -6  11   35.29    1.12
  -1   6  11   33.43    1.26
   0  -6 -11    4.14    0.43
   0  -6  11    4.31    0.28
   0   6  11    4.83    0.53
  -1  -6 -11    2.28    0.35
  -2  -6 -11    0.41    0.21
  -3  -6 -11    4.49    0.55
  -4  -6 -11   12.90    0.83
  -5  -6 -11    0.80    0.34
  -6  -6 -11    1.91    0.50
  -7  -6 -11    0.54    0.37
  -6  -7  11    0.37    0.31
  -6   7  11   -0.01    0.28
  -5  -7  11    4.37    0.59
  -5   7  11    6.82    0.69
  -4  -7  11    2.80    0.45
  -4   7  11    3.51    0.46
  -3  -7  11    0.32    0.18
  -3   7  11   -0.03    0.18
  -2  -7  11    4.17    0.43
  -2   7  11    4.75    0.51
   1  -7 -11    1.73    0.32
  -1  -7  11    1.15    0.21
  -1   7  11    2.19    0.38
   0  -7 -11    1.31    0.29
   0   7  11    1.23    0.34
  -1  -7 -11    1.52    0.33
  -2  -7 -11    4.34    0.53
  -3  -7 -11    5.96    0.66
  -4  -7 -11    0.60    0.35
  -5  -7 -11    0.45    0.28
  -6  -7 -11    0.75    0.40
  -5  -8  11    1.24    0.36
  -5   8  11    1.97    0.41
  -4  -8  11    0.11    0.21
  -4   8  11    0.16    0.23
  -3  -8  11    0.30    0.19
  -3   8  11    0.20    0.22
  -2   8  11    4.86    0.56
   1  -8 -11    0.42    0.22
  -1   8  11    0.45    0.26
   0  -8 -11    0.34    0.21
   0   8  11    0.09    0.23
  -1  -8 -11    9.37    0.68
   1   8  11   10.66    0.94
  -2  -8 -11    0.35    0.25
  -3  -8 -11    2.52    0.48
  -4  -8 -11    0.33    0.31
  -5  -8 -11    5.15    0.75
  -4   9  11    1.35    0.38
  -3   9  11    1.07    0.35
  -2   9  11    0.86    0.31
   1  -9 -11    0.65    0.27
  -1   9  11    0.87    0.33
   0  -9 -11    0.46    0.24
   0   9  11    0.37    0.31
  -1  -9 -11   -0.03    0.22
   1   9  11    0.76    0.37
  -2  -9 -11    0.51    0.28
  -3  -9 -11    0.04    0.28
   0 -10 -11    0.33    0.28
   0  10  11    0.49    0.32
  -9   0  12    1.30    0.51
  -8   0  12   29.45    1.48
  -7   0  12    3.86    0.59
  -7   0  12    4.51    0.77
  -7   0  12    3.99    0.71
  -6   0  12   13.04    0.96
  -6   0  12   11.34    0.76
  -6   0  12   14.78    1.02
   6   0 -12   12.52    0.77
  -5   0  12    9.37    0.60
  -5   0  12    8.59    0.70
   5   0 -12   10.28    0.62
  -5   0  12   10.88    0.75
  -4   0  12    5.04    0.46
   4   0 -12    5.91    0.41
  -4   0  12    5.73    0.58
  -4   0  12    5.59    0.57
  -3   0  12   88.31    2.62
   3   0 -12   89.40    2.46
  -3   0  12   87.91    2.40
  -3   0  12   91.85    2.65
  -2   0  12    7.80    0.36
   2   0 -12    7.97    0.36
  -2   0  12    7.53    0.45
  -1   0  12   80.82    2.24
  -1   0  12   79.75    2.01
   1   0 -12   79.55    2.11
   0   0 -12   30.43    0.94
   0   0  12   31.94    0.85
   0   0  12   32.90    1.00
  -1   0 -12    1.96    0.14
   1   0  12    1.97    0.23
  -1   0 -12    1.87    0.23
  -1   0 -12    1.81    0.23
  -2   0 -12   42.03    1.36
   2   0  12   40.22    1.29
  -2   0 -12   39.58    1.12
  -2   0 -12   40.93    1.34
  -3   0 -12    1.73    0.22
   3   0  12    1.21    0.25
  -3   0 -12    1.02    0.29
  -3   0 -12    0.64    0.26
   4   0  12   13.91    0.76
  -4   0 -12   14.93    0.65
  -4   0 -12   14.17    0.90
  -4   0 -12   14.67    0.90
  -5   0 -12    0.15    0.35
   5   0  12    0.07    0.20
  -5   0 -12   -0.07    0.37
  -5   0 -12    0.09    0.20
  -6   0 -12    1.19    0.53
  -6   0 -12    1.62    0.60
   6   0  12    1.24    0.37
  -7   0 -12    4.23    0.89
  -7   0 -12    3.51    0.83
  -9  -1  12    2.22    0.52
  -9   1  12    1.41    0.55
  -8  -1  12    2.79    0.62
  -8  -1  12    2.23    0.54
  -8   1  12    2.80    0.56
  -7  -1  12    1.12    0.39
  -7  -1  12    1.13    0.42
  -7   1  12    0.56    0.30
  -7   1  12    1.51    0.49
  -7   1  12    1.31    0.45
  -6  -1  12    2.04    0.44
  -6  -1  12    2.37    0.42
  -6  -1  12    2.80    0.52
  -6   1  12    2.51    0.54
  -6   1  12    2.56    0.43
  -6   1  12    2.63    0.55
   5  -1 -12    4.51    0.44
  -5  -1  12    5.49    0.63
  -5  -1  12    4.39    0.49
  -5  -1  12    4.30    0.56
  -5   1  12    4.02    0.56
   5   1 -12    4.28    0.51
  -5   1  12    4.46    0.59
  -5   1  12    3.95    0.46
  -4  -1  12    3.31    0.39
  -4  -1  12    4.24    0.48
  -4  -1  12    3.97    0.47
   4  -1 -12    3.94    0.36
  -4   1  12    3.76    0.49
  -4   1  12    3.61    0.38
  -4   1  12    4.41    0.51
   4   1 -12    3.03    0.37
  -3  -1  12    2.08    0.30
  -3  -1  12    2.00    0.27
   3  -1 -12    2.60    0.38
   3  -1 -12    2.05    0.23
   3  -1 -12    1.71    0.32
  -3   1  12    2.33    0.34
   3   1 -12    1.90    0.26
  -3   1  12    1.83    0.30
  -3   1  12    1.82    0.25
   2  -1 -12   13.63    0.50
  -2  -1  12   13.66    0.61
  -2  -1  12   14.55    0.54
  -2  -1  12   14.13    0.59
   2  -1 -12   13.56    0.66
   2  -1 -12   14.20    0.67
  -2   1  12   14.52    0.53
  -2   1  12   13.94    0.66
  -2   1  12   14.30    0.66
   2   1 -12   14.21    0.55
   1  -1 -12   66.65    1.94
  -1  -1  12   65.48    1.82
  -1  -1  12   67.84    1.69
  -1  -1  12   66.94    1.84
   1  -1 -12   63.34    1.92
   1  -1 -12   67.46    1.79
   1   1 -12   66.34    1.79
  -1   1  12   64.12    1.92
  -1   1  12   66.48    1.73
   0  -1 -12   91.19    2.44
   0  -1 -12   92.58    2.29
   0  -1  12   92.70    2.43
   0  -1 -12   92.18    2.45
   0  -1  12   92.59    2.40
   0  -1 -12   87.47    2.51
   0   1  12   92.31    2.33
   0   1  12   90.02    2.49
   0   1 -12   93.13    2.39
  -1  -1 -12    0.28    0.12
   1  -1  12    0.25    0.11
  -1  -1 -12    0.19    0.14
  -1  -1 -12    0.14    0.14
   1  -1  12    0.24    0.08
  -1  -1 -12    0.26    0.09
   1   1  12    0.48    0.14
  -1   1 -12    0.29    0.10
   2  -1  12   25.58    0.93
  -2  -1 -12   26.93    1.03
   2  -1  12   26.55    0.83
  -2  -1 -12   29.65    1.07
  -2  -1 -12   25.51    0.84
   2   1  12   26.76    0.94
  -2   1 -12   27.29    0.94
  -2   1 -12   26.03    0.95
  -3  -1 -12   12.24    0.74
  -3  -1 -12   12.21    0.55
   3  -1  12   12.63    0.51
  -3  -1 -12   12.66    0.74
   3  -1  12   12.29    0.62
  -3   1 -12   12.61    0.68
   3   1  12   12.57    0.63
  -3   1 -12   11.55    0.66
  -3   1 -12   12.93    0.49
   4  -1  12    6.84    0.51
  -4  -1 -12    7.04    0.47
  -4  -1 -12    8.11    0.80
  -4  -1 -12    8.16    0.78
  -4   1 -12    7.89    0.73
  -4   1 -12    8.36    0.46
  -4   1 -12    7.45    0.73
   4   1  12    7.14    0.53
  -5  -1 -12    9.05    0.61
  -5  -1 -12    8.90    0.93
  -5  -1 -12    9.62    0.97
  -5   1 -12    8.25    0.56
  -5   1 -12   11.01    1.00
  -5   1 -12    9.56    0.95
   5   1  12    8.54    0.68
  -6  -1 -12    1.50    0.55
  -6  -1 -12    1.55    0.58
  -6   1 -12    1.60    0.59
  -6   1 -12    2.37    0.63
   6   1  12    1.92    0.44
  -7  -1 -12    1.91    0.67
  -7  -1 -12    1.44    0.58
  -7   1 -12    0.56    0.57
  -7   1 -12    1.53    0.67
  -9  -2  12    0.07    0.32
  -9   2  12   -0.07    0.35
  -8  -2  12    0.39    0.35
  -8   2  12    0.72    0.38
  -7  -2  12   -0.03    0.24
  -7  -2  12    0.64    0.31
  -7  -2  12    0.13    0.29
  -7   2  12    0.05    0.25
  -6  -2  12    0.46    0.23
  -6  -2  12    1.11    0.34
  -6  -2  12    0.28    0.22
  -6   2  12    0.47    0.31
  -6   2  12    0.28    0.22
  -6   2  12    0.57    0.34
  -5  -2  12    0.62    0.26
  -5  -2  12    0.67    0.25
   5  -2 -12    1.30    0.22
  -5   2  12    0.68    0.30
   5   2 -12    1.00    0.29
  -5   2  12    1.03    0.25
  -5   2  12    0.89    0.34
  -4  -2  12    7.96    0.55
  -4  -2  12    8.83    0.53
   4  -2 -12    7.24    0.38
  -4  -2  12    7.42    0.51
  -4   2  12    7.67    0.59
  -4   2  12    7.65    0.60
  -4   2  12    7.51    0.47
   4   2 -12    8.66    0.53
   3  -2 -12    0.22    0.10
   3  -2 -12    0.28    0.16
  -3  -2  12    0.31    0.14
  -3  -2  12    0.23    0.12
   3  -2 -12    0.27    0.16
  -3   2  12    0.25    0.19
  -3   2  12    0.30    0.17
   3   2 -12    0.05    0.13
  -3   2  12    0.24    0.12
   2  -2 -12    0.84    0.20
  -2  -2  12    1.06    0.17
   2  -2 -12    0.95    0.21
  -2  -2  12    1.32    0.18
   2  -2 -12    1.01    0.15
  -2   2  12    0.88    0.21
   2   2 -12    1.22    0.19
  -2   2  12    1.07    0.23
  -2   2  12    1.04    0.17
   1  -2 -12   59.67    1.73
  -1  -2  12   59.21    1.59
   1  -2 -12   58.37    1.62
  -1  -2  12   56.57    1.53
   1  -2 -12   58.58    1.73
   1  -2 -12   61.88    1.63
  -1   2  12   57.73    1.75
  -1   2  12   60.82    1.61
   1   2 -12   57.52    1.62
   0  -2 -12   20.35    0.69
   0  -2 -12   21.84    0.78
   0  -2 -12   21.19    0.76
   0  -2 -12   21.16    0.75
   0  -2  12   21.29    0.67
   0  -2 -12   21.55    0.75
   0  -2  12   21.85    0.68
   0   2  12   21.42    0.74
   0   2  12   22.64    0.80
   0   2 -12   22.14    0.67
  -1  -2 -12    0.26    0.17
  -1  -2 -12    0.31    0.16
  -1  -2 -12    0.11    0.09
  -1  -2 -12    0.00    0.05
   1  -2  12    0.17    0.07
   1  -2  12    0.21    0.09
   1   2  12    0.22    0.12
  -1   2 -12    0.10    0.08
  -2  -2 -12    3.98    0.43
  -2  -2 -12    3.77    0.34
   2  -2  12    4.27    0.29
  -2  -2 -12    3.87    0.29
   2  -2  12    3.54    0.20
  -2  -2 -12    3.97    0.45
   2   2  12    3.79    0.30
  -2   2 -12    3.68    0.27
  -2   2 -12    4.00    0.28
  -3  -2 -12    9.55    0.67
   3  -2  12    9.72    0.50
  -3  -2 -12    9.08    0.48
  -3  -2 -12    9.29    0.66
  -3  -2 -12    9.70    0.51
   3  -2  12    8.19    0.37
   3   2  12    9.57    0.54
  -3   2 -12    9.19    0.54
  -3   2 -12    9.44    0.55
  -4  -2 -12    2.65    0.49
  -4  -2 -12    2.04    0.47
  -4  -2 -12    1.88    0.31
   4   2  12    1.62    0.32
  -4   2 -12    2.22    0.41
  -4   2 -12    1.91    0.39
  -4   2 -12    1.86    0.26
  -5  -2 -12    6.72    0.81
  -5  -2 -12    6.36    0.63
  -5  -2 -12    6.29    0.78
   5   2  12    4.87    0.60
  -5   2 -12    7.00    0.80
  -5   2 -12    5.22    0.70
  -6  -2 -12    4.87    0.76
  -6  -2 -12    6.26    0.88
   6   2  12    6.72    0.78
  -7  -2 -12    1.91    0.58
   7   2  12    2.46    0.56
  -8  -3  12    5.44    0.77
  -8   3  12    6.14    0.83
  -7  -3  12    0.39    0.30
  -7   3  12    0.73    0.34
   6  -3 -12   10.59    0.52
  -6  -3  12   11.16    0.77
  -6  -3  12   10.59    0.74
  -6   3  12   10.69    0.71
  -5  -3  12    4.60    0.54
   5  -3 -12    4.50    0.29
  -5  -3  12    5.11    0.52
  -5   3  12    4.58    0.49
   4  -3 -12    3.08    0.38
  -4  -3  12    3.17    0.40
   4  -3 -12    3.62    0.39
  -4  -3  12    3.81    0.37
  -4   3  12    4.31    0.53
   4   3 -12    3.02    0.41
  -4   3  12    3.08    0.47
  -4   3  12    3.03    0.36
  -3  -3  12    0.38    0.17
  -3   3  12    0.58    0.23
  -3   3  12    0.37    0.20
  -3   3  12    0.71    0.17
   3   3 -12    0.67    0.18
  -2  -3  12   11.77    0.51
   2   3 -12   11.11    0.52
  -2   3  12   11.60    0.52
  -2   3  12   12.55    0.62
  -2   3  12   11.56    0.60
  -1  -3  12   20.03    0.65
   1  -3 -12   20.71    0.72
   1   3 -12   20.53    0.69
  -1   3  12   20.09    0.74
  -1   3  12   20.53    0.80
  -1   3  12   21.57    0.81
   0  -3 -12   66.65    1.82
   0   3  12   68.91    1.94
   0   3  12   66.92    1.88
   0   3 -12   64.33    1.77
  -1  -3 -12   24.19    0.83
   1   3  12   22.86    0.83
  -1   3 -12   23.69    0.72
  -2  -3 -12    2.63    0.28
  -2  -3 -12    3.00    0.37
  -2  -3 -12    3.13    0.33
  -2  -3 -12    2.41    0.34
  -2   3 -12    2.57    0.21
  -2   3 -12    2.88    0.22
   2   3  12    3.12    0.32
  -3  -3 -12    0.50    0.18
  -3  -3 -12    0.60    0.25
  -3  -3 -12    0.26    0.13
  -3  -3 -12    0.45    0.25
  -3   3 -12    0.38    0.17
  -3   3 -12    0.25    0.16
   3   3  12    0.21    0.15
  -4  -3 -12    8.21    0.75
  -4  -3 -12    7.33    0.70
  -4  -3 -12    8.11    0.56
   4   3  12    7.37    0.56
  -5  -3 -12    5.87    0.62
  -5  -3 -12    6.44    0.72
  -5  -3 -12    6.18    0.73
   5   3  12    4.36    0.58
  -6  -3 -12    8.35    0.92
  -6  -3 -12    7.81    0.88
  -7  -3 -12    8.56    1.00
  -7  -3 -12    9.52    0.97
  -8  -4  12    0.22    0.33
  -8   4  12    0.23    0.34
  -7  -4  12    0.00    0.26
  -7   4  12   -0.05    0.26
  -6  -4  12    3.80    0.55
  -6   4  12    2.72    0.46
  -5  -4  12    0.87    0.30
  -5   4  12    0.74    0.26
  -4  -4  12    0.58    0.23
  -4   4  12    0.39    0.18
  -3  -4  12   12.40    0.62
  -3   4  12   11.52    0.57
  -2  -4  12    1.00    0.19
  -2   4  12    0.97    0.20
   2   4 -12    1.21    0.21
  -2   4  12    0.80    0.21
  -2   4  12    0.83    0.22
   1  -4 -12    0.67    0.16
  -1  -4  12    0.34    0.10
  -1   4  12    0.61    0.17
   1   4 -12    0.42    0.12
  -1   4  12    0.52    0.17
  -1   4  12    0.42    0.15
   0  -4 -12    2.02    0.27
   0   4  12    1.70    0.27
   0   4  12    1.98    0.27
   0   4 -12    1.87    0.19
  -1  -4 -12    0.31    0.14
   1   4  12    0.14    0.12
  -1   4 -12    0.18    0.08
  -2  -4 -12   23.94    0.93
   2   4  12   22.53    0.86
  -3  -4 -12    9.11    0.58
  -4  -4 -12    0.43    0.24
  -5  -4 -12    5.15    0.62
  -5  -4 -12    4.76    0.55
  -6  -4 -12    5.02    0.68
  -6  -4 -12    5.45    0.68
  -7  -4 -12    0.52    0.32
  -8  -5  12    2.88    0.63
  -7  -5  12    0.76    0.37
  -7   5  12    0.60    0.36
  -6  -5  12   -0.05    0.24
  -6   5  12   -0.09    0.22
  -5  -5  12    0.82    0.30
  -5   5  12    0.35    0.23
  -4  -5  12    0.35    0.22
  -4   5  12    1.09    0.24
  -3  -5  12    3.30    0.38
  -3   5  12    3.73    0.40
  -2  -5  12    6.82    0.42
  -2   5  12    7.27    0.46
  -1  -5  12    0.59    0.14
   1  -5 -12    0.58    0.18
  -1   5  12    0.68    0.21
   0  -5  12   35.77    1.01
   0  -5 -12   35.02    1.19
   0   5  12   36.67    1.28
  -1  -5 -12    7.10    0.48
  -2  -5 -12   28.19    1.10
  -3  -5 -12    2.95    0.43
  -4  -5 -12    1.55    0.35
  -5  -5 -12    0.54    0.30
  -6  -5 -12    0.21    0.30
  -7  -6  12    0.30    0.36
  -7   6  12    0.68    0.36
  -6  -6  12    0.29    0.30
  -6   6  12   -0.10    0.22
  -5  -6  12    1.97    0.40
  -5   6  12    2.18    0.41
  -4  -6  12   11.18    0.71
  -4   6  12   11.63    0.68
  -3  -6  12   21.44    0.93
  -3   6  12   21.23    0.92
  -2  -6  12    1.33    0.24
  -2   6  12    1.84    0.31
  -1  -6  12   18.73    0.71
   1  -6 -12   18.73    0.81
  -1   6  12   18.54    0.86
   0  -6 -12    1.96    0.31
   0  -6  12    1.69    0.20
   0   6  12    2.02    0.35
  -1  -6 -12    1.01    0.27
  -2  -6 -12    2.24    0.36
  -3  -6 -12    8.69    0.64
  -4  -6 -12    1.05    0.33
  -5  -6 -12    1.09    0.39
  -6  -7  12    4.71    0.65
  -6   7  12    5.05    0.68
  -5  -7  12    2.28    0.46
  -5   7  12    2.49    0.45
  -4  -7  12    1.22    0.29
  -4   7  12    0.79    0.27
  -3  -7  12    3.81    0.45
  -3   7  12    4.54    0.52
  -2  -7  12    0.01    0.13
  -2   7  12   -0.17    0.16
   1  -7 -12    5.10    0.52
  -1   7  12    5.22    0.57
   0  -7 -12    0.16    0.19
   0   7  12    0.12    0.18
  -1  -7 -12    2.53    0.42
  -2  -7 -12   10.41    0.71
  -3  -7 -12    5.01    0.61
  -4  -7 -12    0.12    0.26
  -5  -7 -12    1.38    0.41
  -6  -7 -12    0.45    0.40
  -5  -8  12    0.16    0.24
  -5   8  12    0.44    0.29
  -4  -8  12    0.51    0.26
  -4   8  12    0.91    0.32
  -3  -8  12    0.15    0.20
  -3   8  12    0.37    0.26
  -2   8  12    0.70    0.27
   1  -8 -12    0.06    0.20
  -1   8  12   -0.27    0.18
   0  -8 -12    1.78    0.36
   0   8  12    2.17    0.44
  -1  -8 -12    0.32    0.24
   1   8  12    0.96    0.35
  -2  -8 -12    0.29    0.27
  -3  -8 -12    3.16    0.53
  -4  -8 -12    1.42    0.45
  -5  -8 -12    0.32    0.31
  -4   9  12    0.19    0.26
  -3   9  12   -0.07    0.23
  -2   9  12    0.86    0.32
   1  -9 -12    3.92    0.51
  -1   9  12    4.83    0.63
   0  -9 -12    0.53    0.26
   0   9  12    0.82    0.34
  -1  -9 -12    0.28    0.24
   1   9  12    0.03    0.28
  -2  -9 -12    7.88    0.80
  -3  -9 -12    0.68    0.37
  -9   0  13    0.31    0.38
  -8   0  13    2.11    0.49
  -7   0  13    0.36    0.25
  -7   0  13    0.60    0.38
  -7   0  13    1.52    0.47
  -6   0  13    0.17    0.20
  -6   0  13    0.58    0.31
  -6   0  13    0.31    0.28
   6   0 -13    0.88    0.28
  -5   0  13    0.21    0.17
   5   0 -13   -0.10    0.15
  -5   0  13   -0.07    0.19
  -5   0  13    0.02    0.20
  -4   0  13    0.02    0.18
  -4   0  13   -0.10    0.14
   4   0 -13    0.11    0.14
  -4   0  13    0.07    0.12
   3   0 -13    0.09    0.10
  -3   0  13    0.17    0.16
  -3   0  13    0.22    0.11
  -3   0  13   -0.04    0.14
  -2   0  13    0.12    0.09
   2   0 -13    0.44    0.11
  -2   0  13    0.36    0.15
  -1   0  13    0.18    0.07
  -1   0  13    0.10    0.12
   1   0 -13    0.08    0.07
   0   0  13    0.09    0.06
   0   0 -13    0.23    0.08
   0   0  13    0.24    0.12
   1   0  13   -0.11    0.07
  -1   0 -13    0.01    0.10
  -1   0 -13    0.05    0.10
  -1   0 -13    0.12    0.06
   2   0  13   -0.13    0.09
  -2   0 -13    0.06    0.07
  -2   0 -13   -0.13    0.13
  -2   0 -13   -0.06    0.13
   3   0  13    0.02    0.11
  -3   0 -13    0.06    0.11
  -3   0 -13   -0.02    0.19
  -3   0 -13    0.18    0.21
  -4   0 -13    0.52    0.32
   4   0  13    0.21    0.17
  -4   0 -13    0.64    0.31
  -4   0 -13    0.10    0.14
   5   0  13   -0.11    0.17
  -5   0 -13    0.33    0.40
  -5   0 -13    0.06    0.19
  -5   0 -13    0.60    0.42
  -6   0 -13   -0.41    0.36
   6   0  13   -0.13    0.22
  -6   0 -13   -0.62    0.40
  -7   0 -13   -0.41    0.44
  -7   0 -13   -0.56    0.48
  -8   0 -13   -0.52    0.53
  -9  -1  13    5.24    0.79
  -9   1  13    6.16    0.88
  -8  -1  13   12.61    1.14
  -8   1  13   11.93    1.10
  -7  -1  13    8.27    0.85
  -7   1  13    7.66    0.81
  -7   1  13    8.72    1.02
  -6  -1  13    0.03    0.20
  -6  -1  13    0.14    0.22
  -6  -1  13    0.09    0.26
  -6   1  13    0.01    0.19
  -6   1  13   -0.18    0.23
  -6   1  13    0.15    0.28
  -5  -1  13    0.03    0.19
  -5  -1  13   -0.14    0.14
  -5  -1  13   -0.01    0.19
   5  -1 -13   -0.02    0.14
  -5   1  13    0.11    0.22
   5   1 -13    0.14    0.18
  -5   1  13    0.40    0.23
  -5   1  13   -0.03    0.16
  -4  -1  13    0.47    0.18
  -4  -1  13    0.42    0.20
   4  -1 -13    0.42    0.15
  -4  -1  13    0.16    0.19
  -4   1  13    0.28    0.15
   4   1 -13    0.50    0.18
  -4   1  13    0.18    0.20
  -4   1  13    0.49    0.23
  -3  -1  13   11.08    0.59
   3  -1 -13   10.29    0.46
  -3  -1  13   10.26    0.51
   3   1 -13   10.51    0.51
  -3   1  13    9.89    0.60
  -3   1  13    9.86    0.60
  -3   1  13   10.42    0.50
  -2  -1  13   72.01    2.09
   2  -1 -13   71.88    2.20
   2  -1 -13   76.67    2.00
  -2  -1  13   73.41    2.13
  -2  -1  13   73.89    1.97
   2  -1 -13   73.31    2.22
  -2   1  13   74.30    2.21
  -2   1  13   73.01    2.19
  -2   1  13   75.06    1.96
   2   1 -13   73.91    2.04
   1  -1 -13    9.95    0.51
  -1  -1  13    9.68    0.43
   1  -1 -13    9.02    0.49
   1  -1 -13    9.13    0.39
  -1  -1  13    9.69    0.44
  -1  -1  13    9.89    0.37
  -1   1  13    9.89    0.51
   1   1 -13    9.04    0.39
  -1   1  13    9.36    0.39
   0  -1  13   53.34    1.51
   0  -1 -13   54.70    1.53
   0  -1  13   54.22    1.47
   0  -1 -13   53.67    1.40
   0  -1 -13   52.78    1.51
   0  -1 -13   50.93    1.59
   0   1  13   51.32    1.56
   0   1  13   52.51    1.43
   0   1 -13   54.28    1.47
   1  -1  13   13.90    0.49
  -1  -1 -13   13.41    0.49
  -1  -1 -13   14.51    0.61
  -1  -1 -13   14.67    0.62
   1  -1  13   13.34    0.55
  -1   1 -13   13.44    0.53
  -1   1 -13   15.15    0.55
   1   1  13   13.23    0.57
   2  -1  13   10.97    0.44
  -2  -1 -13   11.27    0.63
   2  -1  13   11.29    0.53
  -2  -1 -13   10.64    0.61
  -2  -1 -13    9.99    0.44
   2   1  13   11.44    0.54
  -2   1 -13   10.48    0.52
  -2   1 -13   10.27    0.53
  -3  -1 -13    7.52    0.61
   3  -1  13    8.44    0.50
  -3  -1 -13    7.83    0.62
  -3  -1 -13    8.80    0.45
   3  -1  13    7.21    0.38
   3   1  13    7.07    0.48
  -3   1 -13    7.92    0.55
  -3   1 -13    8.65    0.38
  -3   1 -13    8.06    0.55
   4  -1  13   44.34    1.58
  -4  -1 -13   43.81    1.75
  -4  -1 -13   44.49    1.44
  -4  -1 -13   43.65    1.75
  -4   1 -13   46.74    1.74
  -4   1 -13   42.96    1.35
  -4   1 -13   44.03    1.70
   4   1  13   45.51    1.62
  -5  -1 -13    2.07    0.55
   5  -1  13    1.93    0.39
  -5  -1 -13    2.39    0.38
  -5  -1 -13    3.17    0.63
  -5   1 -13    2.02    0.33
  -5   1 -13    2.38    0.56
  -5   1 -13    2.84    0.58
   5   1  13    2.45    0.44
  -6  -1 -13   21.90    1.47
  -6  -1 -13   21.25    1.43
  -6   1 -13   22.83    1.43
   6   1  13   20.52    1.20
  -6   1 -13   19.83    1.38
  -7  -1 -13    2.17    0.67
  -7   1 -13    2.62    0.79
  -7   1 -13    2.96    0.83
  -9  -2  13   -0.12    0.32
  -8  -2  13    0.46    0.33
  -8  -2  13    0.23    0.32
  -8   2  13    1.07    0.42
  -7  -2  13    2.39    0.48
  -7  -2  13    4.49    0.64
  -7   2  13    3.26    0.55
  -6  -2  13   -0.20    0.17
  -6  -2  13    0.16    0.22
   6  -2 -13    0.02    0.15
  -6  -2  13   -0.06    0.21
  -6   2  13    0.03    0.30
  -6   2  13   -0.04    0.18
  -6   2  13    0.34    0.32
   5  -2 -13    0.81    0.20
  -5  -2  13    1.48    0.35
  -5  -2  13    1.00    0.29
  -5   2  13    0.93    0.25
  -5   2  13    1.31    0.39
  -5   2  13    0.41    0.29
   5   2 -13    1.48    0.34
  -4  -2  13    0.78    0.23
   4  -2 -13    0.66    0.15
  -4  -2  13    0.60    0.21
  -4   2  13    1.19    0.29
   4   2 -13    1.05    0.25
  -4   2  13    1.07    0.29
  -4   2  13    0.96    0.23
  -3  -2  13   10.63    0.53
  -3  -2  13   10.22    0.52
   3  -2 -13    9.86    0.41
   3   2 -13    9.89    0.52
  -3   2  13   10.00    0.62
  -3   2  13    9.88    0.49
  -3   2  13   10.92    0.64
   2  -2 -13    3.02    0.34
  -2  -2  13    3.51    0.26
   2  -2 -13    2.36    0.31
  -2  -2  13    3.33    0.25
   2  -2 -13    3.22    0.22
  -2   2  13    3.12    0.37
  -2   2  13    3.04    0.29
  -2   2  13    2.16    0.31
   2   2 -13    3.26    0.30
   1  -2 -13    5.38    0.36
   1  -2 -13    5.18    0.36
  -1  -2  13    6.23    0.29
  -1  -2  13    5.29    0.26
   1  -2 -13    5.38    0.29
   1  -2 -13    5.22    0.29
  -1   2  13    5.63    0.31
  -1   2  13    5.29    0.38
   1   2 -13    4.87    0.28
   0  -2 -13   20.23    0.73
   0  -2 -13   20.45    0.68
   0  -2  13   20.23    0.66
   0  -2  13   20.82    0.67
   0  -2 -13   21.26    0.75
   0   2  13   20.09    0.77
   0   2 -13   19.49    0.65
   0   2  13   21.73    0.73
  -1  -2 -13  123.76    3.36
   1  -2  13  125.56    3.25
  -1  -2 -13  123.41    3.38
  -1  -2 -13  124.25    3.13
   1  -2  13  122.40    3.17
   1   2  13  120.56    3.31
  -1   2 -13  126.46    3.21
  -2  -2 -13    3.67    0.43
  -2  -2 -13    3.49    0.32
   2  -2  13    2.97    0.19
  -2  -2 -13    3.12    0.40
   2  -2  13    3.46    0.32
  -2  -2 -13    3.68    0.30
   2   2  13    3.55    0.35
  -2   2 -13    3.29    0.27
  -2   2 -13    3.21    0.30
   3  -2  13    4.28    0.25
  -3  -2 -13    5.24    0.58
  -3  -2 -13    4.26    0.34
   3  -2  13    4.76    0.36
  -3  -2 -13    4.90    0.36
  -3  -2 -13    4.11    0.52
  -3   2 -13    5.23    0.42
   3   2  13    5.06    0.41
  -3   2 -13    4.84    0.47
  -4  -2 -13   10.40    0.60
  -4  -2 -13   12.43    0.89
  -4  -2 -13   10.25    0.82
  -4   2 -13   11.64    0.77
   4   2  13   11.90    0.70
  -4   2 -13   11.48    0.54
  -4   2 -13   10.68    0.74
  -5  -2 -13   11.54    0.71
  -5  -2 -13   11.00    1.03
  -5  -2 -13   11.89    0.96
   5   2  13   10.43    0.76
  -5   2 -13   10.74    0.99
  -5   2 -13   11.73    1.03
  -6  -2 -13    2.47    0.61
  -6  -2 -13    3.41    0.66
   6   2  13    3.58    0.60
  -7  -2 -13    3.21    0.74
  -7  -2 -13    3.18    0.75
   7   2  13    4.74    0.78
  -8  -2 -13    0.66    0.52
  -8  -3  13    1.97    0.48
  -8   3  13    1.88    0.52
  -7  -3  13    1.44    0.41
  -7   3  13    1.39    0.42
  -6  -3  13    0.16    0.23
   6  -3 -13    0.76    0.17
  -6  -3  13    0.35    0.25
  -6   3  13    0.10    0.22
  -5  -3  13    1.58    0.32
  -5  -3  13    1.73    0.35
   5  -3 -13    1.60    0.21
  -5   3  13    1.26    0.29
   5   3 -13    1.53    0.36
  -4  -3  13    0.03    0.12
   4  -3 -13   -0.08    0.08
  -4  -3  13    0.03    0.14
  -4   3  13   -0.01    0.20
  -4   3  13   -0.20    0.17
   4   3 -13    0.01    0.17
  -4   3  13    0.02    0.12
  -3  -3  13    0.36    0.16
   3  -3 -13    0.33    0.10
   3   3 -13    0.10    0.14
  -3   3  13    0.11    0.11
  -3   3  13    0.36    0.20
  -3   3  13    0.19    0.18
  -2  -3  13    1.06    0.19
   2   3 -13    1.24    0.21
  -2   3  13    1.19    0.21
  -2   3  13    0.77    0.22
  -2   3  13    1.17    0.24
   1  -3 -13   24.16    0.81
  -1  -3  13   24.81    0.75
  -1   3  13   23.80    0.91
   1   3 -13   24.14    0.80
  -1   3  13   25.37    0.86
   0  -3 -13   17.99    0.66
   0   3  13   18.10    0.72
   0   3  13   18.82    0.73
   0   3 -13   17.55    0.59
  -1  -3 -13    3.68    0.35
  -1  -3 -13    3.11    0.24
  -1  -3 -13    3.64    0.26
  -1  -3 -13    3.46    0.32
  -1   3 -13    3.27    0.21
   1   3  13    3.68    0.34
  -2  -3 -13   12.17    0.65
  -2  -3 -13   12.82    0.59
  -2  -3 -13   11.80    0.64
  -2  -3 -13   11.55    0.54
  -2   3 -13   12.34    0.50
   2   3  13   10.89    0.55
  -2   3 -13   11.39    0.49
  -3  -3 -13    0.79    0.28
  -3  -3 -13    0.52    0.20
  -3  -3 -13   -0.16    0.22
  -3   3 -13    0.69    0.20
  -3   3 -13    0.71    0.20
   3   3  13    0.32    0.18
  -4  -3 -13    1.42    0.37
  -4  -3 -13    0.94    0.26
  -4  -3 -13    0.55    0.31
   4   3  13    0.98    0.27
  -5  -3 -13   -0.07    0.21
  -5  -3 -13   -0.05    0.28
  -5  -3 -13   -0.01    0.26
   5   3  13    0.08    0.22
  -6  -3 -13    2.75    0.60
  -6  -3 -13    3.30    0.61
  -8  -4  13   -0.46    0.27
  -8   4  13   -0.08    0.30
  -7  -4  13    1.25    0.43
  -7   4  13    0.96    0.38
  -6  -4  13    0.16    0.25
  -6   4  13    0.56    0.27
  -5  -4  13   13.48    0.80
  -5   4  13   12.67    0.73
  -4  -4  13    0.30    0.20
  -4   4  13    0.42    0.18
  -3  -4  13   -0.05    0.13
  -3   4  13    0.12    0.12
  -2  -4  13   21.16    0.78
  -2   4  13   19.72    0.88
  -2   4  13   20.80    0.89
  -2   4  13   21.26    0.81
  -1  -4  13    2.56    0.23
   1  -4 -13    2.95    0.31
  -1   4  13    2.82    0.33
  -1   4  13    2.46    0.31
   1   4 -13    2.72    0.26
  -1   4  13    2.96    0.34
   0  -4 -13    0.70    0.17
   0   4  13    0.48    0.17
   0   4  13    1.14    0.23
   0   4 -13    0.60    0.13
  -1  -4 -13   25.14    0.90
   1   4  13   23.05    0.87
  -1   4 -13   23.23    0.73
  -2  -4 -13   11.56    0.61
   2   4  13   12.26    0.59
  -3  -4 -13    5.13    0.50
  -4  -4 -13    0.85    0.30
  -5  -4 -13    0.55    0.27
  -5  -4 -13    0.53    0.29
  -5  -4 -13    0.74    0.31
  -6  -4 -13    0.01    0.26
  -6  -4 -13    0.06    0.26
  -7  -4 -13    2.69    0.53
  -7  -5  13    1.45    0.43
  -7   5  13    2.57    0.53
  -6  -5  13    0.98    0.35
  -6   5  13    0.73    0.31
  -5  -5  13    2.23    0.43
  -5   5  13    2.13    0.38
  -4  -5  13    4.20    0.50
  -4   5  13    5.47    0.52
  -3  -5  13    7.08    0.48
  -3   5  13    7.11    0.48
  -2  -5  13   37.30    1.22
  -2   5  13   39.37    1.29
  -1  -5  13    0.18    0.09
   1  -5 -13    0.13    0.14
  -1   5  13    0.11    0.15
   0  -5 -13    5.24    0.39
   0   5  13    4.77    0.50
  -1  -5 -13    9.71    0.57
  -2  -5 -13    6.38    0.49
  -3  -5 -13   19.50    0.94
  -4  -5 -13    3.45    0.50
  -5  -5 -13    1.56    0.40
  -7  -6  13    1.96    0.49
  -7   6  13    2.78    0.54
  -6  -6  13    2.40    0.48
  -6   6  13    3.21    0.51
  -5  -6  13    1.58    0.37
  -5   6  13    2.75    0.44
  -4  -6  13    1.11    0.29
  -4   6  13    0.53    0.23
  -3  -6  13   19.81    0.88
  -3   6  13   18.92    0.87
  -2  -6  13    4.22    0.41
  -2   6  13    5.02    0.50
  -1  -6  13    0.28    0.12
   1  -6 -13   -0.09    0.14
  -1   6  13   -0.15    0.15
   0  -6 -13    0.84    0.23
   0   6  13    0.90    0.27
  -1  -6 -13    2.86    0.40
  -2  -6 -13    2.13    0.37
  -3  -6 -13    6.10    0.63
  -4  -6 -13    0.39    0.28
  -5  -6 -13    0.44    0.31
  -6  -6 -13    6.17    0.80
  -6  -7  13    0.94    0.37
  -6   7  13    0.49    0.31
  -5  -7  13    0.99    0.33
  -5   7  13    1.18    0.33
  -4  -7  13    5.97    0.63
  -4   7  13    6.63    0.65
  -3  -7  13    1.99    0.34
  -3   7  13    2.59    0.40
  -2  -7  13    3.74    0.40
  -2   7  13    4.24    0.49
   1  -7 -13    0.95    0.27
  -1   7  13    1.06    0.30
   0  -7 -13    0.10    0.17
   0   7  13    0.09    0.19
  -1  -7 -13    0.79    0.26
   1   7  13    0.31    0.24
  -2  -7 -13    0.20    0.22
  -3  -7 -13    0.32    0.25
  -4  -7 -13    3.19    0.55
  -5  -8  13    2.73    0.47
  -5   8  13    2.94    0.51
  -4  -8  13    3.08    0.47
  -4   8  13    3.30    0.49
  -3   8  13    0.36    0.25
  -2   8  13    0.18    0.22
   1  -8 -13    7.18    0.65
  -1   8  13    8.39    0.77
   0  -8 -13    4.30    0.53
   0   8  13    4.97    0.61
  -1  -8 -13    0.11    0.22
   1   8  13    0.07    0.25
  -2  -8 -13    0.94    0.33
  -3  -8 -13    7.93    0.79
  -4  -8 -13    2.01    0.47
  -3   9  13    0.55    0.28
  -2   9  13   -0.20    0.21
   1  -9 -13    0.31    0.23
  -1   9  13    0.31    0.28
   0  -9 -13    0.05    0.23
   0   9  13    0.01    0.25
  -1  -9 -13    2.48    0.47
   1   9  13    1.75    0.48
  -2  -9 -13    1.64    0.44
   2   9  13    0.80    0.40
  -3  -9 -13    0.50    0.36
  -9   0  14    3.40    0.68
  -8   0  14   33.80    1.61
  -7   0  14   31.68    1.44
  -7   0  14   31.68    1.69
  -6   0  14    3.33    0.58
  -6   0  14    3.67    0.62
  -6   0  14    4.16    0.56
  -5   0  14    0.78    0.31
  -5   0  14    0.72    0.30
   5   0 -14    0.29    0.20
  -5   0  14    0.45    0.23
  -4   0  14   17.12    0.88
  -4   0  14   16.69    0.75
   4   0 -14   15.85    0.71
  -4   0  14   15.72    0.85
  -3   0  14   11.70    0.65
   3   0 -14   11.48    0.53
  -3   0  14   11.43    0.53
  -2   0  14  219.12    5.82
  -2   0  14  222.66    5.41
   2   0 -14  223.73    5.64
   1   0 -14    6.27    0.31
  -1   0  14    6.50    0.40
  -1   0  14    6.89    0.30
   0   0 -14   74.98    1.99
   0   0  14   70.35    2.04
   1   0  14   13.39    0.56
  -1   0 -14   13.49    0.57
  -1   0 -14   13.25    0.43
  -1   0 -14   12.63    0.56
  -2   0 -14    2.08    0.19
  -2   0 -14    1.83    0.29
  -2   0 -14    1.92    0.30
   2   0  14    1.44    0.24
   3   0  14   25.72    1.02
  -3   0 -14   25.60    1.11
  -3   0 -14   27.63    1.13
  -3   0 -14   24.72    0.84
  -4   0 -14   65.83    1.91
  -4   0 -14   66.75    2.31
  -4   0 -14   66.97    2.33
   4   0  14   65.75    2.18
  -5   0 -14   13.94    0.74
  -5   0 -14   13.26    1.02
   5   0  14   14.45    0.87
  -5   0 -14   12.42    1.00
  -6   0 -14   10.97    1.22
   6   0  14    9.80    0.93
  -6   0 -14   11.77    1.22
  -7   0 -14    6.46    1.05
  -7   0 -14    7.25    1.16
  -8   0 -14    1.51    0.78
  -9  -1  14    0.49    0.37
  -9   1  14    0.61    0.40
  -8  -1  14    1.55    0.49
  -8   1  14    2.09    0.57
  -8   1  14    0.74    0.40
  -7  -1  14    1.28    0.38
  -7  -1  14    1.44    0.42
  -7   1  14    0.46    0.40
  -7   1  14    0.59    0.31
  -6  -1  14   -0.05    0.18
  -6  -1  14   -0.36    0.21
   6  -1 -14    0.28    0.20
  -6  -1  14    0.08    0.22
  -6   1  14   -0.17    0.22
  -6   1  14    0.21    0.32
  -6   1  14   -0.07    0.20
  -5  -1  14    4.59    0.57
   5  -1 -14    4.91    0.47
  -5  -1  14    4.42    0.50
  -5  -1  14    5.21    0.61
  -5   1  14    4.17    0.60
  -5   1  14    3.79    0.59
  -5   1  14    4.39    0.49
   5   1 -14    4.90    0.56
   4  -1 -14    0.00    0.11
  -4  -1  14    0.08    0.17
  -4  -1  14   -0.12    0.12
  -4   1  14    0.01    0.17
  -4   1  14    0.05    0.13
  -4   1  14   -0.09    0.15
   4   1 -14    0.26    0.15
  -3  -1  14   10.55    0.61
  -3  -1  14   11.87    0.55
   3  -1 -14   11.18    0.49
  -3   1  14   11.96    0.66
  -3   1  14   11.57    0.66
   3   1 -14   11.32    0.54
  -3   1  14   12.19    0.55
   2  -1 -14    7.71    0.55
  -2  -1  14    7.44    0.41
   2  -1 -14    7.79    0.36
  -2  -1  14    7.69    0.38
  -2  -1  14    7.88    0.45
  -2   1  14    7.38    0.37
   2   1 -14    7.37    0.38
  -2   1  14    7.01    0.48
   1  -1 -14   34.92    1.05
  -1  -1  14   36.12    0.98
  -1  -1  14   35.03    1.08
   1  -1 -14   35.07    1.19
   1  -1 -14   33.99    1.19
  -1  -1  14   34.34    1.10
   1   1 -14   33.58    1.03
  -1   1  14   34.45    1.01
  -1   1  14   35.22    1.19
   0  -1 -14    6.46    0.35
   0  -1  14    6.75    0.32
   0  -1 -14    7.02    0.36
   0  -1  14    6.82    0.35
   0  -1 -14    6.42    0.43
   0  -1 -14    6.81    0.30
   0   1  14    6.40    0.32
   0   1  14    6.29    0.39
   0   1 -14    6.60    0.32
   1  -1  14    4.70    0.26
  -1  -1 -14    3.98    0.38
  -1  -1 -14    4.85    0.26
   1  -1  14    4.89    0.31
  -1  -1 -14    5.03    0.36
  -1   1 -14    4.48    0.29
   1   1  14    4.69    0.32
  -1   1 -14    5.03    0.29
  -2  -1 -14    0.03    0.16
   2  -1  14    0.04    0.07
  -2  -1 -14    0.14    0.18
   2  -1  14    0.00    0.10
  -2  -1 -14   -0.09    0.07
  -2   1 -14    0.04    0.11
   2   1  14    0.21    0.13
  -2   1 -14   -0.03    0.12
  -3  -1 -14    2.09    0.40
   3  -1  14    2.09    0.31
  -3  -1 -14    1.99    0.26
   3  -1  14    1.46    0.21
  -3  -1 -14    1.97    0.39
  -3   1 -14    2.18    0.22
   3   1  14    1.47    0.28
  -3   1 -14    1.69    0.32
  -3   1 -14    2.20    0.35
   4  -1  14    0.30    0.19
  -4  -1 -14    1.05    0.38
  -4  -1 -14    0.66    0.36
  -4  -1 -14    0.75    0.22
  -4   1 -14    0.30    0.30
   4   1  14    0.17    0.17
  -4   1 -14    0.66    0.19
  -4   1 -14    0.15    0.29
  -5  -1 -14    7.27    0.88
  -5  -1 -14    6.98    0.88
   5  -1  14    7.91    0.64
  -5  -1 -14    7.10    0.55
  -5   1 -14    6.84    0.83
   5   1  14    8.46    0.80
  -5   1 -14    7.72    0.87
  -6  -1 -14    3.14    0.70
  -6  -1 -14    2.23    0.65
   6   1  14    2.07    0.48
  -6   1 -14    1.81    0.58
  -6   1 -14    1.98    0.63
  -7  -1 -14   -0.51    0.46
  -7   1 -14   -0.44    0.52
  -7   1 -14   -0.08    0.58
  -8  -2  14    1.32    0.47
  -8  -2  14    0.91    0.41
  -8   2  14    1.72    0.48
  -7  -2  14    1.83    0.45
  -7  -2  14    2.13    0.47
  -7   2  14    1.78    0.43
  -6  -2  14   -0.07    0.21
  -6  -2  14   -0.03    0.22
  -6   2  14   -0.14    0.23
  -6   2  14    0.07    0.28
  -6   2  14    0.06    0.20
  -5  -2  14    0.21    0.23
  -5  -2  14    0.00    0.16
   5  -2 -14    0.07    0.14
  -5   2  14    0.17    0.26
  -5   2  14   -0.06    0.14
  -5   2  14    0.16    0.26
   5   2 -14    0.05    0.20
   4  -2 -14    0.46    0.15
  -4  -2  14    0.47    0.19
  -4  -2  14    0.85    0.24
   4   2 -14    0.55    0.22
  -4   2  14    0.47    0.18
  -4   2  14    0.23    0.22
  -4   2  14    0.41    0.22
  -3  -2  14    2.01    0.29
  -3  -2  14    2.37    0.30
   3  -2 -14    1.48    0.19
   3   2 -14    2.01    0.29
  -3   2  14    1.59    0.23
  -3   2  14    2.52    0.39
  -3   2  14    1.91    0.34
  -2  -2  14   10.77    0.47
   2  -2 -14   10.29    0.42
  -2  -2  14    9.64    0.46
   2   2 -14    9.58    0.46
  -2   2  14    9.27    0.56
  -2   2  14    9.79    0.57
  -2   2  14   10.40    0.46
  -1  -2  14    1.45    0.20
  -1  -2  14    1.43    0.16
   1  -2 -14    1.12    0.17
  -1  -2  14    1.52    0.18
   1  -2 -14    1.46    0.19
  -1   2  14    1.42    0.26
  -1   2  14    1.38    0.19
   1   2 -14    1.36    0.18
   0  -2 -14   44.94    1.39
   0  -2  14   46.74    1.32
   0  -2 -14   46.15    1.30
   0  -2 -14   47.93    1.41
   0  -2  14   45.93    1.32
   0   2  14   46.45    1.35
   0   2  14   44.68    1.44
   0   2 -14   46.27    1.30
  -1  -2 -14    3.84    0.37
  -1  -2 -14    4.00    0.40
  -1  -2 -14    3.27    0.29
   1  -2  14    3.51    0.26
   1  -2  14    3.46    0.21
  -1  -2 -14    3.77    0.39
   1   2  14    3.32    0.33
  -1   2 -14    3.73    0.24
   2  -2  14    6.21    0.30
   2  -2  14    6.60    0.39
  -2  -2 -14    7.36    0.54
  -2  -2 -14    7.52    0.54
  -2  -2 -14    6.16    0.38
  -2  -2 -14    7.07    0.42
   2   2  14    7.57    0.44
  -2   2 -14    6.38    0.38
  -2   2 -14    7.10    0.40
  -3  -2 -14    1.74    0.39
   3  -2  14    2.13    0.29
  -3  -2 -14    2.36    0.43
   3  -2  14    1.63    0.18
  -3  -2 -14    1.61    0.26
  -3   2 -14    1.73    0.30
   3   2  14    1.84    0.31
  -3   2 -14    2.03    0.34
  -4  -2 -14   15.69    0.77
  -4  -2 -14   15.00    0.99
  -4  -2 -14   15.38    0.99
   4   2  14   16.42    0.85
  -4   2 -14   16.75    0.67
  -4   2 -14   16.48    0.93
  -4   2 -14   16.06    0.91
  -5  -2 -14    3.23    0.63
  -5  -2 -14    3.80    0.66
  -5  -2 -14    4.56    0.56
  -5   2 -14    4.34    0.67
  -5   2 -14    3.93    0.64
   5   2  14    4.62    0.59
  -6  -2 -14   -0.35    0.33
  -6  -2 -14   -0.21    0.38
   6   2  14    0.28    0.31
  -7  -2 -14    0.78    0.51
  -7  -2 -14    1.39    0.58
   7   2  14    0.31    0.34
  -8  -2 -14    0.02    0.44
  -8  -3  14    7.03    0.87
  -8   3  14    9.86    1.00
  -7  -3  14    0.87    0.35
  -7   3  14    1.64    0.44
  -6  -3  14    0.33    0.26
   6  -3 -14    0.48    0.16
  -6   3  14    0.56    0.24
  -5  -3  14    5.35    0.54
  -5  -3  14    5.59    0.59
   5  -3 -14    5.04    0.32
  -5   3  14    4.26    0.49
   4  -3 -14    0.10    0.10
  -4  -3  14    0.15    0.17
  -4  -3  14    0.33    0.17
  -4   3  14    0.01    0.20
  -4   3  14    0.03    0.23
  -4   3  14    0.39    0.18
   4   3 -14    0.11    0.18
   3  -3 -14   37.51    1.08
  -3  -3  14   36.40    1.17
  -3  -3  14   36.59    1.13
  -3  -3  14   37.56    1.24
   3  -3 -14   36.30    1.24
  -3   3  14   35.66    1.20
   3   3 -14   37.26    1.29
  -3   3  14   36.83    1.39
  -3   3  14   39.19    1.43
  -2  -3  14   27.45    0.89
  -2   3  14   25.65    0.89
   2   3 -14   25.26    0.90
  -2   3  14   25.36    1.02
  -2   3  14   25.21    1.02
   1  -3 -14    3.95    0.28
  -1  -3  14    3.90    0.23
  -1   3  14    4.13    0.30
   1   3 -14    3.87    0.26
  -1   3  14    4.28    0.41
   0  -3 -14   38.64    1.22
   0  -3 -14   40.70    1.23
   0  -3 -14   41.36    1.22
   0   3  14   40.13    1.32
   0   3 -14   41.23    1.16
   0   3  14   39.78    1.27
  -1  -3 -14    0.06    0.18
  -1  -3 -14    0.06    0.09
  -1  -3 -14    0.07    0.17
  -1  -3 -14    0.05    0.10
  -1  -3 -14    0.22    0.11
   1   3  14    0.12    0.13
  -1   3 -14    0.27    0.09
  -2  -3 -14   19.85    0.88
  -2  -3 -14   19.41    0.77
  -2  -3 -14   20.48    0.80
  -2  -3 -14   19.58    0.87
   2   3  14   21.07    0.81
  -2   3 -14   19.36    0.72
  -2   3 -14   20.22    0.72
  -3  -3 -14    8.75    0.54
  -3  -3 -14   10.11    0.69
  -3  -3 -14    8.72    0.67
   3   3  14    9.07    0.56
  -3   3 -14    8.68    0.54
  -3   3 -14    8.84    0.55
  -4  -3 -14    5.06    0.63
  -4  -3 -14    4.14    0.59
  -4  -3 -14    5.07    0.54
   4   3  14    4.95    0.54
  -5  -3 -14    0.10    0.24
  -5  -3 -14    0.64    0.38
  -5  -3 -14    0.24    0.32
   5   3  14    0.96    0.32
  -6  -3 -14    4.06    0.70
  -6  -3 -14    2.53    0.57
  -7  -3 -14    1.25    0.49
  -8  -4  14    0.53    0.37
  -8   4  14    0.27    0.34
  -7  -4  14    0.14    0.29
  -7   4  14    0.15    0.30
  -6  -4  14    0.05    0.24
  -6   4  14   -0.29    0.19
  -5  -4  14    8.61    0.65
  -5   4  14    8.38    0.60
  -4  -4  14    2.58    0.39
  -4   4  14    2.09    0.33
  -3  -4  14    5.71    0.42
  -3   4  14    4.56    0.43
  -2  -4  14    1.38    0.22
  -2   4  14    1.04    0.22
   1  -4 -14    2.87    0.31
  -1  -4  14    3.49    0.23
   1   4 -14    3.24    0.25
  -1   4  14    3.54    0.39
  -1   4  14    3.02    0.34
   0  -4 -14    8.40    0.45
   0   4  14    7.53    0.47
   0   4  14    8.28    0.50
   0   4 -14    8.05    0.36
  -1  -4 -14    0.20    0.13
   1   4  14    0.00    0.13
  -2  -4 -14    1.66    0.29
  -3  -4 -14    0.17    0.18
  -4  -4 -14    1.21    0.30
  -4  -4 -14    1.04    0.33
  -4  -4 -14    1.11    0.30
  -5  -4 -14    1.99    0.41
  -5  -4 -14    1.65    0.40
  -6  -4 -14    2.15    0.51
  -6  -4 -14    1.41    0.40
  -7  -4 -14    0.98    0.40
  -7  -5  14    0.45    0.33
  -7   5  14    0.63    0.35
  -6  -5  14    0.02    0.22
  -6   5  14    0.26    0.25
  -5  -5  14    1.60    0.38
  -5   5  14    1.37    0.32
  -4  -5  14    0.38    0.20
  -4   5  14    0.29    0.18
  -3  -5  14   11.47    0.63
  -3   5  14   12.05    0.63
  -2  -5  14    9.93    0.52
  -2   5  14   11.14    0.59
   1  -5 -14    5.92    0.42
  -1  -5  14    5.59    0.32
  -1   5  14    5.75    0.52
   0  -5 -14    5.29    0.40
   0   5  14    4.59    0.49
  -1  -5 -14   12.03    0.64
  -2  -5 -14    7.47    0.54
  -3  -5 -14    4.60    0.53
  -4  -5 -14    1.29    0.35
  -5  -5 -14    3.37    0.56
  -6  -5 -14    5.75    0.78
  -7  -6  14    1.34    0.44
  -7   6  14    1.73    0.47
  -6  -6  14    2.39    0.49
  -6   6  14    1.66    0.44
  -5  -6  14    9.59    0.72
  -5   6  14    9.44    0.67
  -4  -6  14    5.54    0.58
  -4   6  14    5.98    0.58
  -3  -6  14   11.45    0.64
  -3   6  14   10.83    0.65
  -2  -6  14   18.14    0.76
  -2   6  14   18.59    0.84
  -1  -6  14    2.20    0.26
   1  -6 -14    2.32    0.34
  -1   6  14    2.64    0.40
   0  -6 -14    0.52    0.21
   0   6  14    0.34    0.22
  -1  -6 -14    1.09    0.28
  -2  -6 -14    0.52    0.26
  -3  -6 -14    5.92    0.64
  -4  -6 -14   12.18    0.84
  -5  -6 -14    0.34    0.30
  -6  -7  14    0.24    0.29
  -6   7  14    0.65    0.35
  -5  -7  14    6.99    0.73
  -5   7  14    5.86    0.66
  -4  -7  14    3.20    0.47
  -4   7  14    3.61    0.49
  -3  -7  14    0.22    0.16
  -3   7  14    0.25    0.22
  -2   7  14    2.25    0.38
   1  -7 -14    1.47    0.31
  -1   7  14    1.76    0.36
   0  -7 -14    8.15    0.58
   0   7  14    9.11    0.65
  -1  -7 -14   18.74    0.93
   1   7  14   18.90    1.02
  -2  -7 -14    0.62    0.27
  -3  -7 -14    1.57    0.39
  -4  -7 -14    0.09    0.28
  -5  -7 -14    0.72    0.36
  -5  -8  14    0.37    0.27
  -5   8  14    0.31    0.30
  -4   8  14    0.08    0.23
  -3   8  14    0.43    0.26
  -2   8  14    0.04    0.19
   1  -8 -14    0.87    0.28
  -1   8  14    0.52    0.28
   0  -8 -14   -0.14    0.17
   0   8  14    0.28    0.24
  -1  -8 -14    4.29    0.56
   1   8  14    4.75    0.64
  -2  -8 -14    2.68    0.49
  -3  -8 -14    0.43    0.32
  -4  -8 -14    3.40    0.58
  -3   9  14    0.98    0.36
  -2   9  14    0.07    0.25
   1  -9 -14   -0.15    0.18
  -1   9  14   -0.03    0.25
   0  -9 -14    0.96    0.30
   0   9  14    0.88    0.36
  -1  -9 -14    0.37    0.29
   1   9  14    0.93    0.38
  -2  -9 -14    0.27    0.27
   2   9  14    0.27    0.35
  -3  -9 -14    4.26    0.69
  -9   0  15    0.27    0.33
  -8   0  15    1.17    0.41
  -7   0  15    0.72    0.32
  -7   0  15    0.68    0.39
  -7   0  15    0.73    0.37
  -6   0  15    0.27    0.30
  -6   0  15    0.10    0.28
  -6   0  15    0.08    0.19
  -5   0  15    0.41    0.20
  -5   0  15    0.09    0.22
   5   0 -15    0.03    0.17
  -5   0  15    0.22    0.25
  -4   0  15    0.38    0.21
   4   0 -15    0.15    0.13
  -4   0  15    0.16    0.13
  -4   0  15    0.27    0.20
   3   0 -15    0.14    0.11
  -3   0  15    0.25    0.18
  -3   0  15    0.21    0.11
  -2   0  15    0.38    0.16
  -1   0  15    0.12    0.07
  -1   0  15   -0.03    0.11
   1   0 -15    0.04    0.08
   0   0  15    0.43    0.13
   0   0 -15    0.22    0.09
   0   0  15    0.17    0.07
  -1   0 -15    0.06    0.06
   1   0  15    0.11    0.09
  -1   0 -15   -0.04    0.10
   1   0  15    0.16    0.08
  -1   0 -15    0.13    0.12
   2   0  15    0.06    0.11
  -2   0 -15    0.12    0.14
  -2   0 -15   -0.20    0.12
  -2   0 -15    0.05    0.08
  -3   0 -15    0.47    0.14
  -3   0 -15    0.31    0.25
  -3   0 -15    0.00    0.22
   3   0  15    0.21    0.15
  -4   0 -15    0.44    0.31
   4   0  15    0.08    0.18
  -4   0 -15    0.50    0.34
  -4   0 -15    0.55    0.19
   5   0  15    0.02    0.21
  -5   0 -15   -0.02    0.38
  -5   0 -15    0.16    0.38
  -5   0 -15    0.01    0.19
   6   0  15    0.15    0.24
  -6   0 -15   -0.08    0.46
  -6   0 -15   -0.01    0.46
  -7   0 -15   -0.79    0.47
  -7   0 -15   -0.52    0.45
  -9  -1  15    2.06    0.60
  -8  -1  15    2.27    0.54
  -8   1  15    2.91    0.59
  -8   1  15    3.59    0.74
  -7  -1  15   14.48    1.04
  -7  -1  15   15.24    0.96
  -7   1  15   13.75    0.92
  -7   1  15   13.13    1.24
  -6  -1  15    1.91    0.43
  -6  -1  15    2.23    0.47
  -6  -1  15    1.41    0.35
  -6   1  15    1.85    0.47
  -6   1  15    1.29    0.34
  -6   1  15    0.84    0.36
   5  -1 -15   -0.16    0.14
  -5  -1  15   -0.09    0.19
  -5  -1  15    0.06    0.22
  -5  -1  15    0.03    0.17
  -5   1  15   -0.01    0.21
  -5   1  15    0.06    0.17
  -5   1  15    0.10    0.22
   5   1 -15   -0.13    0.15
  -4  -1  15    0.13    0.17
   4  -1 -15    0.01    0.12
  -4  -1  15    0.01    0.12
  -4   1  15    0.02    0.19
  -4   1  15    0.05    0.18
   4   1 -15   -0.02    0.13
  -4   1  15    0.09    0.13
  -3  -1  15    0.20    0.15
   3  -1 -15    0.16    0.11
  -3  -1  15    0.37    0.14
  -3   1  15    0.01    0.16
   3   1 -15    0.00    0.11
  -3   1  15    0.05    0.11
  -3   1  15    0.23    0.17
   2  -1 -15   50.36    1.42
  -2  -1  15   48.24    1.54
  -2  -1  15   48.21    1.51
  -2  -1  15   50.75    1.41
  -2   1  15   49.62    1.63
  -2   1  15   48.92    1.40
   2   1 -15   49.05    1.44
  -1  -1  15    0.35    0.14
  -1  -1  15    0.35    0.12
  -1  -1  15    0.20    0.08
   1  -1 -15    0.33    0.11
  -1   1  15    0.20    0.14
   1   1 -15    0.17    0.09
  -1   1  15   -0.01    0.08
   0  -1 -15   42.88    1.27
   0  -1 -15   40.01    1.26
   0  -1  15   40.39    1.21
   0  -1 -15   40.42    1.14
   0  -1  15   41.31    1.25
   0   1  15   40.81    1.17
   0   1  15   43.71    1.33
   0   1 -15   42.60    1.22
   1  -1  15   12.50    0.55
   1  -1  15   12.83    0.49
  -1  -1 -15   12.97    0.48
  -1  -1 -15   14.03    0.62
  -1  -1 -15   12.41    0.60
   1   1  15   13.51    0.59
  -1   1 -15   12.20    0.52
  -1   1 -15   12.96    0.53
   2  -1  15    8.50    0.38
  -2  -1 -15    8.87    0.58
  -2  -1 -15    8.30    0.56
   2  -1  15    8.14    0.46
  -2  -1 -15    8.64    0.40
  -2   1 -15    8.30    0.49
  -2   1 -15    7.55    0.47
   2   1  15    9.34    0.50
   3  -1  15    2.18    0.25
   3  -1  15    3.00    0.38
  -3  -1 -15    2.65    0.30
  -3  -1 -15    3.27    0.49
  -3  -1 -15    2.94    0.48
   3   1  15    2.59    0.36
  -3   1 -15    3.06    0.26
  -3   1 -15    1.98    0.35
  -3   1 -15    3.04    0.43
  -4  -1 -15    1.42    0.44
   4  -1  15    0.75    0.25
  -4  -1 -15    0.89    0.24
  -4  -1 -15    0.89    0.39
  -4   1 -15    0.96    0.36
   4   1  15    1.33    0.31
  -4   1 -15    0.88    0.21
  -4   1 -15    1.03    0.40
  -5  -1 -15   28.07    1.49
  -5  -1 -15   26.88    1.13
   5  -1  15   28.12    1.27
  -5  -1 -15   26.06    1.47
   5   1  15   26.39    1.27
  -5   1 -15   26.58    1.42
  -5   1 -15   25.81    1.40
  -6  -1 -15    0.36    0.46
  -6  -1 -15    0.06    0.46
   6   1  15    0.83    0.37
  -6   1 -15   -0.40    0.40
  -6   1 -15    0.07    0.45
  -7  -1 -15   -0.02    0.50
  -7  -1 -15   -0.74    0.45
  -7   1 -15   -0.59    0.52
  -7   1 -15   -0.31    0.52
   7   1  15    0.17    0.31
  -8  -2  15    4.45    0.72
  -8   2  15    5.31    0.79
  -7  -2  15    0.35    0.30
  -7   2  15    1.48    0.40
  -6  -2  15   -0.05    0.19
  -6  -2  15    0.21    0.27
  -6   2  15    0.51    0.34
  -6   2  15    0.70    0.28
  -6   2  15    0.60    0.31
   5  -2 -15    1.18    0.22
  -5  -2  15    1.23    0.34
  -5  -2  15    0.80    0.27
  -5   2  15    1.57    0.44
  -5   2  15    1.31    0.40
   5   2 -15    0.68    0.28
  -5   2  15    1.18    0.29
  -4  -2  15    3.13    0.40
   4  -2 -15    3.10    0.30
  -4  -2  15    3.54    0.43
  -4   2  15    3.19    0.48
  -4   2  15    2.70    0.45
   4   2 -15    3.64    0.44
  -4   2  15    3.78    0.41
  -3  -2  15   13.29    0.61
  -3  -2  15   14.00    0.65
   3  -2 -15   13.08    0.52
  -3   2  15   11.82    0.71
  -3   2  15   13.08    0.73
   3   2 -15   14.38    0.64
  -3   2  15   13.32    0.60
   2  -2 -15   79.20    2.12
  -2  -2  15   76.53    2.08
  -2  -2  15   80.85    2.18
   2   2 -15   78.34    2.18
  -2   2  15   76.22    2.36
  -2   2  15   76.65    2.34
  -2   2  15   76.99    2.10
  -1  -2  15   17.15    0.60
   1  -2 -15   20.55    0.69
  -1  -2  15   19.60    0.70
   1  -2 -15   19.39    0.69
  -1  -2  15   19.20    0.67
  -1   2  15   19.68    0.69
   1   2 -15   19.19    0.67
  -1   2  15   20.11    0.83
   0  -2 -15   35.59    1.12
   0  -2 -15   35.42    1.11
   0  -2  15   32.41    1.01
   0  -2 -15   33.06    1.01
   0  -2  15   33.89    1.03
   0   2  15   33.43    1.06
   0   2  15   32.11    1.13
   0   2 -15   33.24    1.00
  -1  -2 -15    7.05    0.48
   1  -2  15    7.03    0.32
  -1  -2 -15    7.26    0.37
  -1  -2 -15    6.83    0.43
   1  -2  15    7.43    0.38
  -1  -2 -15    6.68    0.47
   1   2  15    7.34    0.43
  -1   2 -15    7.28    0.36
  -2  -2 -15   27.59    0.94
  -2  -2 -15   27.91    1.13
  -2  -2 -15   26.17    1.00
   2  -2  15   27.87    0.98
  -2  -2 -15   26.62    1.11
   2  -2  15   27.58    0.85
  -2   2 -15   27.75    0.96
   2   2  15   28.60    1.02
  -2   2 -15   29.36    0.98
  -3  -2 -15   14.56    0.87
  -3  -2 -15   15.39    0.67
   3  -2  15   14.35    0.68
  -3  -2 -15   14.34    0.87
   3   2  15   14.58    0.73
  -3   2 -15   16.14    0.76
  -3   2 -15   13.66    0.72
  -4  -2 -15   23.57    1.26
  -4  -2 -15   24.05    1.26
  -4  -2 -15   25.54    1.01
  -4   2 -15   23.41    1.15
   4   2  15   24.84    1.10
  -4   2 -15   24.07    1.16
  -5  -2 -15    0.96    0.31
  -5  -2 -15    1.49    0.52
  -5  -2 -15    1.58    0.51
   5   2  15    1.18    0.34
  -6  -2 -15    4.68    0.78
  -6  -2 -15    4.29    0.82
   6   2  15    3.80    0.65
  -7  -2 -15    0.94    0.56
  -7  -2 -15    0.55    0.47
   7   2  15    1.68    0.50
  -8  -2 -15    3.66    0.85
  -8  -3  15    0.33    0.34
  -8   3  15    0.54    0.39
  -7  -3  15    0.92    0.34
  -7   3  15    1.78    0.45
  -6  -3  15    0.21    0.24
  -6  -3  15    0.62    0.28
  -6   3  15    0.83    0.30
  -5  -3  15    2.91    0.41
   5  -3 -15    2.73    0.27
  -5  -3  15    2.48    0.43
  -5   3  15    2.60    0.39
  -4  -3  15    4.43    0.48
   4  -3 -15    3.83    0.27
  -4  -3  15    4.39    0.42
  -4   3  15    4.05    0.56
   4   3 -15    4.32    0.50
  -4   3  15    4.45    0.56
  -4   3  15    4.31    0.45
   3  -3 -15   24.49    0.78
  -3  -3  15   24.53    0.83
   3  -3 -15   22.96    0.94
  -3  -3  15   24.48    0.87
  -3  -3  15   24.23    0.93
   3  -3 -15   23.58    0.95
   3  -3 -15   23.77    0.78
   3   3 -15   26.09    0.98
  -3   3  15   24.77    1.08
  -3   3  15   24.81    0.91
  -3   3  15   24.54    1.08
   2  -3 -15    2.93    0.33
  -2  -3  15    3.27    0.30
   2  -3 -15    3.32    0.34
   2  -3 -15    3.63    0.26
   2   3 -15    3.99    0.36
  -2   3  15    3.93    0.36
  -2   3  15    3.31    0.40
  -2   3  15    3.96    0.43
   1  -3 -15    1.89    0.24
   1  -3 -15    2.02    0.24
   1   3 -15    1.81    0.22
  -1   3  15    1.88    0.25
  -1   3  15    2.10    0.31
   0  -3 -15    1.10    0.22
   0  -3 -15    0.54    0.14
   0  -3 -15    0.77    0.19
   0  -3 -15    0.71    0.15
   0  -3 -15    0.43    0.14
   0   3 -15    0.58    0.12
   0   3  15    0.86    0.19
   0   3  15    0.71    0.18
  -1  -3 -15    2.27    0.27
  -1  -3 -15    3.09    0.37
  -1  -3 -15    2.70    0.30
  -1  -3 -15    2.31    0.28
  -1  -3 -15    2.73    0.35
   1   3  15    2.74    0.32
  -1   3 -15    2.62    0.24
  -2  -3 -15    0.19    0.14
  -2  -3 -15    0.41    0.24
  -2  -3 -15    0.14    0.24
  -2  -3 -15    0.05    0.12
  -2   3 -15    0.14    0.11
   2   3  15    0.19    0.14
  -2   3 -15    0.12    0.10
  -3  -3 -15    2.01    0.42
  -3  -3 -15    1.92    0.42
  -3  -3 -15    2.29    0.34
   3   3  15    2.17    0.34
  -4  -3 -15    2.12    0.46
  -4  -3 -15    1.78    0.35
  -4  -3 -15    1.77    0.44
   4   3  15    1.90    0.36
  -5  -3 -15   -0.07    0.30
  -5  -3 -15    0.52    0.35
  -5  -3 -15    0.08    0.22
   5   3  15    0.47    0.26
  -6  -3 -15    1.06    0.45
  -6  -3 -15    0.97    0.45
  -7  -3 -15    0.66    0.43
  -8  -4  15    1.33    0.50
  -8   4  15    1.62    0.49
  -7  -4  15    5.00    0.69
  -7   4  15    4.49    0.67
  -6  -4  15    0.16    0.24
  -6   4  15    0.17    0.24
  -5  -4  15    2.30    0.42
  -5   4  15    1.66    0.35
  -4  -4  15    7.21    0.63
  -4   4  15    6.22    0.57
  -3  -4  15    1.37    0.27
  -3   4  15    1.44    0.25
  -2  -4  15   39.84    1.24
  -2   4  15   40.51    1.31
   1  -4 -15    1.80    0.25
  -1   4  15    1.61    0.26
  -1   4  15    1.83    0.30
   0  -4 -15   11.17    0.54
   0   4  15   10.94    0.58
   0   4  15   11.72    0.60
  -1  -4 -15    1.57    0.27
   1   4  15    1.29    0.24
  -2  -4 -15    7.67    0.49
  -3  -4 -15    8.55    0.59
  -4  -4 -15   20.09    1.01
  -4  -4 -15   19.17    0.97
  -4  -4 -15   19.40    0.95
  -5  -4 -15    0.70    0.32
  -5  -4 -15    0.37    0.32
  -6  -4 -15    0.74    0.34
  -6  -4 -15    0.03    0.28
  -7  -4 -15    0.05    0.31
  -7  -5  15    0.11    0.31
  -7   5  15    0.02    0.28
  -6  -5  15    0.53    0.32
  -6   5  15    0.37    0.29
  -5  -5  15    9.32    0.70
  -5   5  15    9.69    0.67
  -4  -5  15   20.51    0.94
  -4   5  15   18.37    0.87
  -3  -5  15    1.37    0.28
  -3   5  15    1.23    0.27
  -2  -5  15    4.44    0.39
  -2   5  15    4.64    0.45
   1  -5 -15    3.17    0.36
  -1  -5  15    3.42    0.25
  -1   5  15    2.64    0.36
   0  -5 -15   24.07    0.94
   0   5  15   25.59    1.03
  -1  -5 -15   28.06    1.08
  -2  -5 -15    0.44    0.21
  -3  -5 -15    3.07    0.44
  -4  -5 -15    1.09    0.35
  -6  -5 -15    2.38    0.54
  -7  -6  15    0.81    0.36
  -7   6  15    1.14    0.42
  -6  -6  15    0.48    0.31
  -6   6  15    0.61    0.33
  -5  -6  15    5.81    0.66
  -5   6  15    7.08    0.69
  -4  -6  15    0.68    0.25
  -4   6  15    0.43    0.23
  -3  -6  15    0.38    0.18
  -3   6  15    0.46    0.22
  -2  -6  15   12.19    0.58
  -2   6  15   10.85    0.64
   1  -6 -15    0.11    0.16
  -1   6  15    0.28    0.22
   0  -6 -15    3.62    0.42
   0   6  15    4.27    0.50
  -1  -6 -15    2.45    0.38
   1   6  15    2.51    0.42
  -2  -6 -15    1.08    0.29
  -3  -6 -15    1.69    0.37
  -4  -6 -15    0.22    0.26
  -5  -6 -15    0.35    0.31
  -6  -6 -15    0.53    0.36
  -6  -7  15   -0.13    0.28
  -6   7  15    0.54    0.33
  -5  -7  15    1.47    0.36
  -5   7  15    1.42    0.37
  -4  -7  15    0.71    0.24
  -4   7  15   -0.02    0.20
  -3   7  15    0.24    0.21
  -2   7  15    0.66    0.26
   1  -7 -15    1.92    0.34
  -1   7  15    1.37    0.32
   0  -7 -15    1.46    0.32
   0   7  15    1.17    0.30
  -1  -7 -15    1.72    0.37
   1   7  15    1.56    0.42
  -2  -7 -15    2.67    0.46
  -3  -7 -15    0.61    0.30
  -4  -7 -15    0.36    0.29
  -5  -7 -15    3.18    0.60
  -5   8  15    0.71    0.32
  -4   8  15    2.84    0.48
  -3   8  15    7.56    0.73
  -2   8  15    0.60    0.28
   1  -8 -15    2.99    0.45
  -1   8  15    3.25    0.50
   0  -8 -15    1.05    0.31
   0   8  15    1.07    0.34
  -1  -8 -15    1.58    0.37
   1   8  15    1.53    0.43
  -2  -8 -15    7.08    0.74
  -3  -8 -15    7.86    0.87
  -4  -8 -15    2.18    0.52
  -3   9  15    0.34    0.29
  -2   9  15    0.06    0.25
   1  -9 -15    0.13    0.22
  -1   9  15    0.64    0.32
   0  -9 -15    0.51    0.29
   0   9  15    1.19    0.37
  -1  -9 -15    0.41    0.30
   1   9  15    0.20    0.30
  -2  -9 -15    1.90    0.48
   2   9  15    1.80    0.52
  -8   0  16    0.69    0.39
  -8   0  16    1.16    0.47
  -7   0  16    4.40    0.65
  -7   0  16    3.61    0.67
  -7   0  16    4.15    0.73
  -6   0  16    9.02    0.67
  -6   0  16    9.32    0.94
   6   0 -16    7.70    0.62
   5   0 -16   25.66    1.05
  -5   0  16   24.64    1.21
  -5   0  16   23.93    1.20
  -5   0  16   24.12    1.05
  -4   0  16    4.41    0.54
   4   0 -16    4.10    0.40
  -4   0  16    4.23    0.52
  -3   0  16    1.15    0.22
   3   0 -16    1.28    0.21
  -3   0  16    1.35    0.30
  -2   0  16    9.26    0.43
  -2   0  16    9.12    0.55
   2   0 -16    9.66    0.44
   1   0 -16   77.63    2.10
  -1   0  16   78.00    2.23
  -1   0  16   75.63    1.98
   0   0  16   14.41    0.47
   0   0 -16   13.60    0.55
   0   0  16   13.74    0.60
  -1   0 -16    4.47    0.34
  -1   0 -16    5.26    0.24
  -1   0 -16    5.20    0.36
   1   0  16    5.44    0.26
   1   0  16    5.65    0.36
  -2   0 -16   42.05    1.43
  -2   0 -16   41.31    1.42
   2   0  16   43.54    1.39
  -2   0 -16   39.54    1.14
  -3   0 -16   17.39    0.64
  -3   0 -16   16.42    0.90
   3   0  16   16.26    0.79
  -3   0 -16   15.87    0.89
  -4   0 -16    0.59    0.37
  -4   0 -16    1.24    0.43
  -4   0 -16    0.77    0.21
   4   0  16    0.98    0.29
   5   0  16    2.65    0.47
  -5   0 -16    2.59    0.62
  -5   0 -16    1.91    0.53
   6   0  16    1.43    0.43
  -6   0 -16    1.19    0.58
  -6   0 -16    1.41    0.65
  -7   0 -16    2.38    0.81
  -8   0 -16   -0.05    0.61
  -8  -1  16    0.98    0.40
  -8   1  16    0.30    0.37
  -8   1  16    0.71    0.46
  -7  -1  16    5.16    0.74
  -7  -1  16    6.40    0.74
  -7  -1  16    7.54    0.89
  -7   1  16    4.96    0.66
  -6  -1  16    0.08    0.20
  -6  -1  16   -0.05    0.24
  -6   1  16   -0.09    0.18
  -6   1  16    0.20    0.28
  -6   1  16    0.10    0.25
   5  -1 -16    1.66    0.29
  -5  -1  16    1.78    0.41
  -5  -1  16    2.02    0.36
  -5   1  16    1.78    0.41
  -5   1  16    1.95    0.35
   5   1 -16    1.45    0.33
  -5   1  16    1.03    0.34
  -4  -1  16    4.66    0.46
  -4  -1  16    3.21    0.44
   4  -1 -16    4.24    0.38
  -4   1  16    4.36    0.53
  -4   1  16    3.94    0.52
  -4   1  16    3.97    0.42
   4   1 -16    3.90    0.42
  -3  -1  16   16.87    0.70
   3  -1 -16   17.22    0.65
  -3  -1  16   14.97    0.77
   3   1 -16   17.25    0.69
  -3   1  16   16.17    0.83
  -3   1  16   16.42    0.69
  -3   1  16   16.27    0.83
  -2  -1  16   28.24    1.02
   2  -1 -16   26.34    0.88
  -2   1  16   27.73    0.90
  -2   1  16   28.81    1.10
   2   1 -16   27.31    0.91
   1  -1 -16    0.52    0.13
  -1  -1  16    0.36    0.13
  -1  -1  16    0.52    0.14
  -1  -1  16    0.71    0.12
  -1   1  16    0.41    0.17
   1   1 -16    0.36    0.12
  -1   1  16    0.51    0.13
   0  -1 -16   23.04    0.82
   0  -1 -16   22.87    0.71
   0  -1 -16   22.63    0.81
   0  -1  16   23.54    0.81
   0  -1  16   23.14    0.77
   0   1  16   24.24    0.87
   0   1  16   22.94    0.74
   0   1 -16   21.72    0.77
   1  -1  16   11.91    0.47
  -1  -1 -16   11.39    0.58
  -1  -1 -16   11.13    0.45
  -1  -1 -16   11.86    0.59
   1  -1  16   12.57    0.55
  -1   1 -16   11.63    0.51
  -1   1 -16   11.95    0.52
   1   1  16   11.78    0.56
   2  -1  16    6.15    0.40
  -2  -1 -16    6.35    0.57
   2  -1  16    5.32    0.30
  -2  -1 -16    5.32    0.31
  -2  -1 -16    5.73    0.55
  -2   1 -16    5.17    0.40
   2   1  16    5.46    0.40
  -2   1 -16    5.54    0.41
  -3  -1 -16   15.14    0.87
   3  -1  16   13.41    0.69
  -3  -1 -16   13.74    0.84
  -3  -1 -16   13.09    0.60
  -3   1 -16   13.55    0.77
   3   1  16   14.23    0.72
  -3   1 -16   13.13    0.76
   4  -1  16    9.79    0.66
  -4  -1 -16   11.03    0.87
  -4  -1 -16   11.06    0.88
  -4  -1 -16    9.62    0.58
   4   1  16   10.93    0.71
  -4   1 -16   10.04    0.53
  -4   1 -16   10.54    0.80
  -4   1 -16   11.09    0.82
  -5  -1 -16    5.73    0.81
  -5  -1 -16    5.77    0.82
   5  -1  16    6.16    0.65
  -5   1 -16    5.89    0.80
   5   1  16    5.94    0.69
  -5   1 -16    6.01    0.79
  -6  -1 -16    6.61    0.96
  -6  -1 -16    8.14    1.05
   6   1  16    6.03    0.77
  -6   1 -16    6.24    0.91
  -6   1 -16    8.76    1.08
  -7  -1 -16   -1.41    0.41
  -7  -1 -16   -0.42    0.46
   7   1  16    0.37    0.34
  -7   1 -16   -0.43    0.54
  -7   1 -16   -0.75    0.48
  -8  -1 -16    0.24    0.55
  -8  -2  16    0.53    0.41
  -8   2  16    0.43    0.35
  -7  -2  16    0.06    0.25
  -7   2  16    0.59    0.32
  -6  -2  16    0.09    0.25
  -6  -2  16    0.03    0.25
  -6   2  16    0.03    0.22
  -6   2  16    0.45    0.33
  -6   2  16    0.35    0.30
  -5  -2  16    0.23    0.20
   5  -2 -16    0.22    0.16
  -5  -2  16    0.52    0.26
   5   2 -16    0.56    0.25
  -5   2  16   -0.05    0.25
  -5   2  16    0.55    0.31
  -5   2  16    0.48    0.21
  -4  -2  16   11.89    0.69
   4  -2 -16   11.67    0.53
  -4  -2  16   12.07    0.66
  -4   2  16   12.02    0.64
  -4   2  16   12.34    0.80
   4   2 -16   13.55    0.69
  -4   2  16   12.67    0.80
   3  -2 -16    9.03    0.60
  -3  -2  16   10.01    0.54
  -3  -2  16    9.47    0.51
   3  -2 -16    8.66    0.58
   3  -2 -16    8.59    0.43
  -3   2  16   10.12    0.51
  -3   2  16    9.35    0.63
   3   2 -16    9.14    0.52
  -3   2  16   10.12    0.64
  -2  -2  16   28.14    0.95
  -2  -2  16   31.39    1.02
   2  -2 -16   30.15    0.96
  -2   2  16   29.10    1.15
   2   2 -16   30.43    1.00
  -2   2  16   31.01    0.99
  -1  -2  16   13.91    0.49
   1  -2 -16   16.21    0.59
  -1  -2  16   14.30    0.57
   1  -2 -16   14.37    0.57
  -1  -2  16   14.53    0.55
   1  -2 -16   11.45    0.62
  -1   2  16   14.01    0.69
   1   2 -16   13.95    0.54
  -1   2  16   14.88    0.58
   0  -2 -16   11.79    0.56
   0  -2 -16   11.76    0.48
   0  -2 -16   11.75    0.58
   0  -2  16   11.89    0.48
   0  -2 -16   11.15    0.57
   0  -2  16   12.26    0.50
   0  -2 -16   11.31    0.55
   0   2 -16   12.09    0.47
   0   2  16   12.06    0.59
   0   2  16   11.83    0.52
  -1  -2 -16    8.59    0.50
  -1  -2 -16    8.94    0.54
   1  -2  16    8.32    0.43
  -1  -2 -16    9.11    0.43
  -1  -2 -16    8.34    0.53
   1  -2  16    8.85    0.38
  -1   2 -16    8.27    0.41
   1   2  16    9.75    0.50
  -2  -2 -16   14.56    0.78
  -2  -2 -16   12.96    0.64
   2  -2  16   13.54    0.61
   2  -2  16   13.16    0.50
  -2  -2 -16   14.89    0.79
  -2  -2 -16   13.33    0.58
   2   2  16   12.60    0.63
  -2   2 -16   13.38    0.61
  -2   2 -16   13.86    0.61
  -3  -2 -16   15.10    0.89
  -3  -2 -16   14.40    0.88
   3  -2  16   14.55    0.69
  -3  -2 -16   13.40    0.64
  -3   2 -16   13.78    0.73
   3   2  16   14.95    0.74
  -3   2 -16   12.31    0.70
  -4  -2 -16    2.17    0.34
   4  -2  16    1.79    0.32
  -4  -2 -16    3.07    0.54
  -4  -2 -16    2.45    0.54
   4   2  16    2.70    0.42
  -4   2 -16    2.22    0.45
  -4   2 -16    2.41    0.45
  -5  -2 -16   13.20    1.17
  -5  -2 -16   12.72    1.16
  -5  -2 -16   11.54    0.75
   5   2  16   12.31    0.84
  -6  -2 -16   -0.65    0.35
  -6  -2 -16    0.31    0.48
   6   2  16    0.31    0.30
  -7  -2 -16    1.01    0.58
   7   2  16    1.75    0.51
   8   2  16    1.13    0.51
  -8  -3  16    1.20    0.43
  -8   3  16    1.52    0.50
  -7  -3  16   11.32    0.87
  -7   3  16   12.05    1.03
  -6  -3  16    0.11    0.23
   6  -3 -16   -0.09    0.12
  -6   3  16    0.19    0.24
  -5  -3  16    8.27    0.60
  -5  -3  16    8.91    0.65
   5  -3 -16    9.44    0.47
  -5   3  16    9.74    0.63
   4  -3 -16    3.08    0.29
  -4  -3  16    3.63    0.44
  -4  -3  16    3.04    0.35
   4   3 -16    3.40    0.44
  -4   3  16    2.81    0.36
  -3  -3  16    1.82    0.25
   3  -3 -16    1.65    0.20
  -3  -3  16    1.79    0.23
   3  -3 -16    0.99    0.27
   3  -3 -16    1.43    0.29
   3  -3 -16    1.48    0.19
  -3  -3  16    1.24    0.24
   3   3 -16    1.11    0.24
  -3   3  16    1.56    0.33
  -3   3  16    1.69    0.34
  -3   3  16    1.84    0.27
   2  -3 -16   17.09    0.73
   2  -3 -16   17.83    0.63
  -2  -3  16   18.38    0.68
   2  -3 -16   17.02    0.63
   2  -3 -16   16.73    0.73
  -2   3  16   16.59    0.83
   2   3 -16   16.80    0.70
  -2   3  16   17.93    0.71
  -2   3  16   16.61    0.81
   1  -3 -16   10.50    0.52
   1  -3 -16   10.98    0.53
   1  -3 -16   10.62    0.49
   1  -3 -16   10.70    0.49
  -1   3  16   11.03    0.61
  -1   3  16   11.33    0.53
   1   3 -16   10.52    0.47
   0  -3 -16    5.81    0.42
   0  -3 -16    5.94    0.37
   0  -3 -16    6.00    0.36
   0  -3 -16    5.97    0.41
   0  -3 -16    4.78    0.35
   0   3  16    5.37    0.37
   0   3  16    6.10    0.43
   0   3 -16    5.67    0.30
  -1  -3 -16    3.16    0.38
  -1  -3 -16    2.61    0.30
  -1  -3 -16    2.58    0.31
  -1  -3 -16    2.78    0.31
  -1  -3 -16    4.06    0.42
   1   3  16    3.66    0.39
  -1   3 -16    3.17    0.24
  -2  -3 -16    0.12    0.24
  -2  -3 -16   -0.02    0.21
  -2  -3 -16   -0.11    0.10
  -2   3 -16   -0.10    0.10
  -2   3 -16    0.27    0.13
   2   3  16   -0.01    0.13
  -3  -3 -16    1.14    0.27
  -3  -3 -16    1.00    0.34
  -3  -3 -16    2.06    0.43
   3   3  16    0.92    0.26
  -4  -3 -16   18.00    1.05
  -4  -3 -16   14.99    0.99
  -4  -3 -16   17.57    0.87
   4   3  16   17.76    0.91
  -5  -3 -16    9.05    0.93
  -5  -3 -16    9.51    0.96
  -5  -3 -16    8.50    0.80
   5   3  16    7.92    0.81
  -6  -3 -16    0.39    0.40
  -6  -3 -16    1.00    0.47
  -7  -3 -16    0.20    0.39
  -8  -4  16    0.71    0.43
  -8   4  16    1.10    0.45
  -7  -4  16    0.30    0.30
  -7   4  16    0.79    0.35
  -6  -4  16    1.59    0.41
  -6   4  16    1.85    0.39
  -5  -4  16    0.47    0.27
  -5   4  16    0.19    0.21
  -4  -4  16   18.34    0.88
  -4   4  16   17.75    0.82
  -3  -4  16    1.16    0.25
  -3   4  16    1.02    0.22
  -2  -4  16    5.56    0.36
  -2   4  16    5.79    0.41
   1  -4 -16    0.71    0.19
  -1   4  16    0.19    0.14
   0  -4 -16   19.25    0.76
   0   4  16   18.51    0.80
  -1  -4 -16   31.44    1.11
  -2  -4 -16    0.09    0.15
  -3  -4 -16    0.17    0.20
  -4  -4 -16    0.30    0.25
  -4  -4 -16    0.80    0.29
  -4  -4 -16    0.48    0.29
  -5  -4 -16    2.74    0.52
  -5  -4 -16    2.14    0.45
  -6  -4 -16    1.36    0.42
  -6  -4 -16    2.72    0.53
  -7  -4 -16    2.33    0.54
  -7  -5  16    0.96    0.40
  -7   5  16    1.60    0.43
  -6  -5  16    0.30    0.28
  -6   5  16    0.21    0.26
  -5  -5  16    0.77    0.30
  -5   5  16    0.62    0.26
  -4  -5  16    1.52    0.33
  -4   5  16    0.78    0.24
  -3  -5  16    1.11    0.26
  -3   5  16    1.21    0.27
  -2  -5  16   20.04    0.77
  -2   5  16   19.65    0.84
  -1  -5  16   15.84    0.60
   1  -5 -16   16.66    0.73
  -1   5  16   16.39    0.77
   0  -5 -16    0.71    0.22
   0   5  16    0.70    0.22
  -1  -5 -16    3.13    0.40
  -2  -5 -16   -0.12    0.16
  -3  -5 -16    2.51    0.40
  -4  -5 -16    4.55    0.59
  -5  -5 -16    2.92    0.53
  -7  -6  16    0.95    0.40
  -7   6  16    1.07    0.44
  -6  -6  16    2.76    0.51
  -6   6  16    3.47    0.56
  -5  -6  16    5.97    0.66
  -5   6  16    7.47    0.73
  -4  -6  16    9.15    0.63
  -4   6  16    8.24    0.60
  -3  -6  16    0.74    0.23
  -3   6  16    0.78    0.26
  -2   6  16    0.17    0.18
   1  -6 -16    0.25    0.17
  -1   6  16    0.06    0.17
   0  -6 -16    4.58    0.50
   0   6  16    3.97    0.49
  -1  -6 -16   19.40    0.91
   1   6  16   19.19    0.99
  -2  -6 -16    8.92    0.63
  -3  -6 -16    2.76    0.49
  -4  -6 -16    0.12    0.25
  -5  -6 -16    0.75    0.39
  -6  -7  16    0.53    0.35
  -6   7  16    0.23    0.30
  -5  -7  16    0.12    0.26
  -5   7  16    0.45    0.29
  -4   7  16    3.70    0.50
  -3   7  16   -0.01    0.18
  -2   7  16    1.41    0.33
   1  -7 -16    1.78    0.34
  -1   7  16    1.39    0.33
   0  -7 -16    0.64    0.24
   0   7  16    0.89    0.30
  -1  -7 -16    0.92    0.31
   1   7  16    0.48    0.30
  -2  -7 -16    4.10    0.55
  -3  -7 -16    0.35    0.24
  -4  -7 -16    2.65    0.51
  -5  -7 -16    0.12    0.32
  -5   8  16   -0.09    0.27
  -4   8  16    0.50    0.29
  -3   8  16    1.24    0.37
  -2   8  16    0.23    0.24
   1  -8 -16    0.28    0.22
  -1   8  16    0.90    0.31
   0  -8 -16   -0.04    0.20
   0   8  16    0.10    0.25
  -1  -8 -16    0.75    0.32
   1   8  16    1.12    0.40
  -2  -8 -16    2.97    0.53
  -3  -8 -16    1.18    0.42
  -4  -8 -16    1.26    0.41
  -3   9  16    0.32    0.28
  -2   9  16    0.32    0.29
  -1   9  16    0.36    0.27
   0  -9 -16    1.46    0.40
   0   9  16    1.96    0.48
  -1  -9 -16    2.60    0.52
   1   9  16    2.73    0.57
  -2  -9 -16    0.41    0.34
   2   9  16    0.57    0.37
  -8   0  17   -0.09    0.36
  -8   0  17    0.15    0.33
  -7   0  17   -0.03    0.25
  -6   0  17    0.38    0.29
  -6   0  17    0.36    0.29
  -6   0  17   -0.04    0.19
   5   0 -17    0.51    0.20
  -5   0  17    0.04    0.17
  -5   0  17    0.06    0.24
  -5   0  17    0.82    0.31
  -4   0  17    0.21    0.21
  -4   0  17    0.26    0.17
   4   0 -17    0.21    0.16
  -3   0  17    0.04    0.11
  -3   0  17    0.00    0.15
   3   0 -17    0.05    0.10
  -2   0  17    0.29    0.11
   2   0 -17    0.25    0.12
  -2   0  17    0.23    0.16
  -1   0  17    0.44    0.15
   1   0 -17    0.27    0.10
   0   0  17    0.26    0.13
   0   0 -17    0.09    0.10
   0   0  17    0.37    0.09
  -1   0 -17    0.07    0.07
   1   0  17    0.11    0.07
  -1   0 -17    0.19    0.13
   1   0  17    0.09    0.11
  -1   0 -17    0.07    0.13
  -2   0 -17    0.43    0.19
  -2   0 -17    0.21    0.09
  -2   0 -17    0.30    0.19
   2   0  17    0.18    0.14
  -3   0 -17    0.36    0.28
  -3   0 -17    0.33    0.13
  -3   0 -17    0.19    0.25
   3   0  17    0.54    0.19
  -4   0 -17    0.34    0.20
   4   0  17   -0.09    0.17
  -4   0 -17    0.78    0.36
  -4   0 -17    0.23    0.33
  -5   0 -17   -0.34    0.36
   5   0  17    0.23    0.24
  -5   0 -17   -0.44    0.30
  -6   0 -17   -0.48    0.42
   6   0  17   -0.04    0.23
  -6   0 -17   -0.48    0.46
  -7   0 -17   -1.03    0.45
  -7   0 -17   -0.22    0.56
  -8   0 -17   -0.23    0.66
  -8  -1  17    3.40    0.64
  -8   1  17    3.32    0.69
  -8   1  17    3.20    0.62
  -7  -1  17    0.72    0.35
  -7   1  17    0.64    0.41
  -7   1  17    1.13    0.39
  -6  -1  17    8.79    0.87
  -6  -1  17    7.94    0.76
  -6  -1  17    7.54    0.83
  -6   1  17    7.08    0.71
  -6   1  17    6.94    0.83
  -6   1  17    7.69    0.87
   5  -1 -17   15.25    0.73
  -5  -1  17   15.58    0.91
  -5  -1  17   15.34    0.81
   5   1 -17   14.20    0.81
  -5   1  17   15.18    0.99
  -5   1  17   14.83    0.79
  -5   1  17   15.60    0.98
  -4  -1  17   15.47    0.74
   4  -1 -17   15.15    0.65
  -4  -1  17   15.12    0.82
  -4   1  17   15.72    0.89
  -4   1  17   13.88    0.86
   4   1 -17   13.69    0.71
  -4   1  17   15.43    0.73
  -3  -1  17    3.06    0.34
   3  -1 -17    3.76    0.28
  -3  -1  17    3.13    0.40
  -3   1  17    3.99    0.49
   3   1 -17    3.30    0.35
  -3   1  17    3.45    0.35
  -2  -1  17   29.72    0.97
  -2  -1  17   30.88    1.10
   2  -1 -17   30.80    0.98
   2   1 -17   30.72    1.00
  -2   1  17   30.56    0.98
  -2   1  17   29.53    1.18
  -1  -1  17    1.24    0.22
   1  -1 -17    0.91    0.17
  -1  -1  17    0.92    0.14
  -1  -1  17    0.67    0.16
  -1   1  17    0.86    0.22
  -1   1  17    0.71    0.14
   1   1 -17    0.73    0.14
   0  -1  17    1.09    0.17
   0  -1 -17    1.45    0.22
   0  -1 -17    1.26    0.20
   0  -1  17    1.19    0.19
   0  -1 -17    1.33    0.17
   0   1  17    1.26    0.17
   0   1  17    1.20    0.23
   0   1 -17    0.98    0.16
  -1  -1 -17   -0.16    0.13
   1  -1  17    0.18    0.08
   1  -1  17    0.27    0.13
  -1  -1 -17    0.06    0.14
  -1  -1 -17    0.04    0.09
   1   1  17   -0.06    0.09
   1   1  17    0.24    0.14
  -1   1 -17    0.07    0.10
  -1   1 -17    0.10    0.11
   2  -1  17    4.59    0.37
  -2  -1 -17    4.99    0.30
   2  -1  17    4.73    0.29
  -2  -1 -17    5.55    0.55
  -2  -1 -17    6.46    0.59
  -2   1 -17    5.43    0.42
  -2   1 -17    5.22    0.41
   2   1  17    4.68    0.38
  -3  -1 -17   57.39    1.64
   3  -1  17   57.84    1.84
  -3  -1 -17   54.17    1.98
  -3  -1 -17   52.58    1.96
  -3   1 -17   55.01    1.89
  -3   1 -17   55.71    1.89
   3   1  17   54.58    1.83
  -4  -1 -17   21.43    0.88
   4  -1  17   19.45    0.97
  -4  -1 -17   21.09    1.18
  -4  -1 -17   19.74    1.17
   4   1  17   19.71    1.00
  -4   1 -17   21.64    1.13
  -4   1 -17   18.85    1.09
   5  -1  17    4.15    0.56
  -5  -1 -17    3.36    0.67
  -5  -1 -17    3.69    0.72
   5   1  17    5.08    0.65
  -5   1 -17    3.28    0.64
  -5   1 -17    2.73    0.62
  -6  -1 -17   13.60    1.37
  -6  -1 -17   15.50    1.44
  -6   1 -17   15.15    1.39
  -6   1 -17   12.40    1.29
   6   1  17   12.10    1.10
  -7  -1 -17    0.13    0.52
   7   1  17    0.03    0.32
  -7   1 -17   -0.68    0.49
  -7   1 -17   -0.81    0.53
  -8  -1 -17    0.15    0.55
  -8  -2  17    0.21    0.32
  -8   2  17    0.65    0.37
  -7  -2  17    5.59    0.71
  -7   2  17    6.32    0.73
   6  -2 -17    3.07    0.39
  -6  -2  17    3.03    0.48
  -6   2  17    1.40    0.47
  -6   2  17    2.49    0.46
  -6   2  17    2.33    0.53
  -5  -2  17   21.78    1.07
   5  -2 -17   21.02    0.83
  -5  -2  17   19.74    0.97
  -5   2  17   19.30    0.94
  -5   2  17   21.77    1.18
   5   2 -17   20.59    1.03
  -5   2  17   20.61    1.15
  -4  -2  17    5.70    0.54
  -4  -2  17    6.25    0.55
   4  -2 -17    5.95    0.38
  -4   2  17    6.64    0.69
   4   2 -17    6.42    0.51
  -4   2  17    5.48    0.62
  -4   2  17    6.64    0.47
  -3  -2  17    3.84    0.40
  -3  -2  17    3.91    0.39
   3  -2 -17    3.61    0.28
  -3   2  17    3.64    0.37
  -3   2  17    3.43    0.46
  -3   2  17    2.88    0.42
   3   2 -17    4.07    0.40
  -2  -2  17   76.34    2.03
   2  -2 -17   74.30    2.06
   2  -2 -17   70.54    2.27
  -2  -2  17   77.34    2.13
   2  -2 -17   73.11    2.29
  -2   2  17   73.82    2.04
   2   2 -17   73.57    2.10
  -2   2  17   76.52    2.32
  -1  -2  17   12.49    0.54
   1  -2 -17   11.60    0.62
  -1  -2  17   12.51    0.52
   1  -2 -17   12.52    0.54
   1  -2 -17   11.34    0.62
   1  -2 -17   13.05    0.54
  -1   2  17   11.90    0.52
  -1   2  17   13.34    0.67
   1   2 -17   12.39    0.51
   0  -2 -17   36.18    1.19
   0  -2 -17   34.63    1.07
   0  -2 -17   34.80    1.24
   0  -2 -17   37.43    1.20
   0  -2 -17   34.56    1.23
   0  -2  17   33.73    1.09
   0  -2  17   35.60    1.11
   0   2  17   34.98    1.12
   0   2  17   38.94    1.25
   0   2 -17   35.22    1.08
  -1  -2 -17    4.57    0.45
   1  -2  17    4.63    0.32
  -1  -2 -17    4.41    0.30
  -1  -2 -17    4.39    0.45
  -1  -2 -17    4.64    0.46
   1  -2  17    4.22    0.26
   1   2  17    5.25    0.39
  -1   2 -17    4.53    0.31
  -2  -2 -17    4.86    0.34
   2  -2  17    5.55    0.38
  -2  -2 -17    4.61    0.53
   2  -2  17    5.10    0.28
  -2  -2 -17    5.04    0.54
  -2   2 -17    4.91    0.37
   2   2  17    5.21    0.41
  -2   2 -17    5.75    0.39
  -3  -2 -17   12.39    0.84
  -3  -2 -17   11.93    0.61
  -3  -2 -17   11.47    0.82
   3  -2  17   12.41    0.64
  -3   2 -17   11.16    0.67
   3   2  17   11.46    0.66
  -3   2 -17   10.29    0.65
  -4  -2 -17    0.81    0.42
  -4  -2 -17    1.85    0.50
  -4  -2 -17    2.08    0.35
   4  -2  17    1.99    0.34
  -4   2 -17    1.90    0.43
   4   2  17    1.56    0.36
  -4   2 -17    1.73    0.42
  -5  -2 -17    2.42    0.59
  -5  -2 -17    2.21    0.57
   5   2  17    2.21    0.47
  -6  -2 -17    4.94    0.87
  -6  -2 -17    3.57    0.76
   6   2  17    3.18    0.59
  -7  -2 -17    0.75    0.59
  -7  -2 -17    1.81    0.67
   7   2  17    0.99    0.42
  -8  -3  17   -0.29    0.29
  -8   3  17    0.07    0.35
  -7  -3  17    0.06    0.25
  -7   3  17    0.08    0.29
  -6  -3  17    0.66    0.31
   6  -3 -17    0.47    0.18
  -6   3  17    0.86    0.29
  -5  -3  17    0.22    0.22
  -5  -3  17    0.29    0.24
   5  -3 -17    0.37    0.15
  -5   3  17    0.32    0.21
   4  -3 -17    0.05    0.12
  -4  -3  17    0.23    0.19
  -4  -3  17   -0.02    0.15
  -4   3  17    0.11    0.16
   4   3 -17   -0.01    0.18
   3  -3 -17    4.01    0.28
  -3  -3  17    4.31    0.42
   3  -3 -17    3.96    0.29
  -3  -3  17    4.24    0.31
  -3   3  17    3.69    0.40
   3   3 -17    3.89    0.41
  -3   3  17    4.05    0.50
  -3   3  17    4.85    0.54
   2  -3 -17   27.00    0.90
   2  -3 -17   28.47    0.90
  -2  -3  17   24.51    0.89
   2  -3 -17   24.81    1.00
   2  -3 -17   26.12    1.01
  -2   3  17   27.28    1.12
  -2   3  17   29.20    0.98
   2   3 -17   29.23    0.99
   1  -3 -17    0.35    0.16
   1  -3 -17    0.15    0.15
   1  -3 -17    0.22    0.16
   1  -3 -17    0.15    0.12
   1   3 -17    0.29    0.11
  -1   3  17    0.19    0.16
  -1   3  17    0.38    0.16
   0  -3 -17    1.27    0.23
   0  -3 -17    1.31    0.27
   0  -3 -17    1.19    0.20
   0  -3 -17    1.52    0.28
   0  -3 -17    1.37    0.22
   0   3  17    1.20    0.22
   0   3 -17    1.04    0.16
   0   3  17    1.50    0.27
  -1  -3 -17   14.48    0.72
  -1  -3 -17   15.86    0.65
  -1  -3 -17   13.40    0.64
  -1  -3 -17   14.59    0.73
  -1  -3 -17   13.63    0.64
  -1   3 -17   14.44    0.58
   1   3  17   15.60    0.70
  -2  -3 -17    0.52    0.28
  -2  -3 -17    0.46    0.29
  -2  -3 -17    0.47    0.18
  -2   3 -17    0.64    0.17
  -2   3 -17    0.75    0.19
   2   3  17    0.58    0.21
  -3  -3 -17    1.64    0.31
  -3  -3 -17    1.31    0.40
  -3  -3 -17    1.18    0.38
   3   3  17    1.46    0.31
  -4  -3 -17   12.93    0.77
  -4  -3 -17   11.16    0.87
  -4  -3 -17   11.54    0.91
   4   3  17   11.03    0.73
  -5  -3 -17    2.25    0.55
  -5  -3 -17    1.08    0.46
   5   3  17    1.11    0.36
  -6  -3 -17    0.43    0.40
  -6  -3 -17    0.65    0.42
  -7  -3 -17    0.52    0.44
  -8  -4  17    0.28    0.38
  -8   4  17    0.38    0.40
  -7  -4  17   11.18    1.01
  -7   4  17   12.06    1.04
  -6  -4  17    1.71    0.42
  -6   4  17    1.79    0.41
  -5  -4  17    1.92    0.40
  -5   4  17    2.06    0.38
  -4  -4  17    1.76    0.33
  -4   4  17    1.74    0.31
  -3  -4  17    0.31    0.18
  -3   4  17    0.25    0.16
  -2   4  17   16.76    0.73
   1  -4 -17    2.75    0.32
  -1   4  17    3.00    0.35
   0  -4 -17    0.25    0.15
   0   4  17    0.44    0.17
  -1  -4 -17    0.51    0.19
  -2  -4 -17    7.86    0.51
  -3  -4 -17    0.01    0.18
  -3  -4 -17    0.03    0.23
  -4  -4 -17    2.36    0.45
  -4  -4 -17    2.69    0.42
  -4  -4 -17    1.93    0.41
  -5  -4 -17    5.30    0.66
  -6  -4 -17    1.17    0.41
  -7  -5  17    0.00    0.27
  -7   5  17    0.74    0.35
  -6  -5  17    0.31    0.28
  -6   5  17   -0.03    0.23
  -5  -5  17    2.32    0.44
  -5   5  17    1.87    0.38
  -4  -5  17    0.61    0.25
  -4   5  17    0.84    0.25
  -3  -5  17    9.11    0.55
  -3   5  17    9.07    0.57
  -2  -5  17    2.85    0.31
  -2   5  17    2.29    0.33
   1  -5 -17    5.52    0.49
  -1   5  17    6.27    0.48
   0  -5 -17    6.20    0.46
   0   5  17    6.09    0.58
  -1  -5 -17   40.45    1.38
   1   5  17   38.86    1.46
  -2  -5 -17   -0.10    0.17
  -3  -5 -17    0.43    0.25
  -4  -5 -17    1.17    0.34
  -5  -5 -17    0.68    0.33
  -6  -6  17    0.17    0.28
  -6   6  17    0.27    0.30
  -5  -6  17    3.12    0.48
  -5   6  17    3.51    0.51
  -4  -6  17    0.31    0.23
  -4   6  17    0.10    0.21
  -3  -6  17    4.83    0.49
  -3   6  17    4.68    0.53
  -2   6  17    1.44    0.31
   1  -6 -17    0.30    0.19
  -1   6  17    0.50    0.22
   0  -6 -17    0.36    0.21
   0   6  17    0.52    0.24
  -1  -6 -17    0.96    0.29
   1   6  17    0.51    0.29
  -2  -6 -17    0.35    0.25
  -3  -6 -17   -0.17    0.20
  -6  -7  17    2.79    0.55
  -6   7  17    3.55    0.60
  -5   7  17    0.01    0.26
  -4   7  17    0.14    0.23
  -3   7  17    0.60    0.28
  -2   7  17   -0.21    0.18
   1  -7 -17   -0.04    0.18
  -1   7  17    0.35    0.25
   0  -7 -17    0.53    0.25
   0   7  17    0.40    0.26
  -1  -7 -17    0.08    0.21
   1   7  17    0.43    0.26
  -2  -7 -17    0.71    0.32
  -3  -7 -17    3.38    0.53
  -4  -7 -17    1.80    0.46
  -4   8  17    0.81    0.33
  -3   8  17    1.75    0.43
  -2   8  17    1.01    0.32
   1  -8 -17    0.55    0.26
  -1   8  17    0.71    0.29
   0  -8 -17    2.53    0.45
   0   8  17    3.72    0.58
  -1  -8 -17   14.85    0.87
   1   8  17   13.55    0.95
  -2  -8 -17    1.20    0.40
   2   8  17    0.76    0.39
  -3  -8 -17   -0.38    0.23
  -4  -8 -17    1.66    0.48
  -2   9  17    0.40    0.28
  -1   9  17    0.09    0.25
   0  -9 -17    0.99    0.34
   0   9  17    1.45    0.44
  -1  -9 -17   -0.34    0.23
   1   9  17    0.21    0.31
  -2  -9 -17    1.42    0.46
   2   9  17    1.31    0.47
  -8   0  18    2.61    0.60
  -8   0  18    3.26    0.68
  -7   0  18    5.58    0.82
  -7   0  18    6.30    0.74
  -6   0  18    7.15    0.73
  -6   0  18    7.17    0.85
  -6   0  18    7.59    0.83
  -5   0  18    6.35    0.60
  -5   0  18    4.86    0.65
   5   0 -18    6.02    0.56
  -5   0  18    7.92    0.82
   4   0 -18   69.02    2.07
  -4   0  18   68.76    2.36
  -4   0  18   69.17    2.08
  -3   0  18    5.38    0.55
  -3   0  18    4.16    0.40
   3   0 -18    4.92    0.34
  -2   0  18   22.77    0.96
  -2   0  18   23.32    0.80
   2   0 -18   22.97    0.81
   1   0 -18   58.69    1.68
  -1   0  18   57.56    1.55
  -1   0  18   57.29    1.78
   0   0 -18   12.75    0.55
   0   0  18   12.80    0.60
   0   0  18   12.43    0.45
  -1   0 -18    7.43    0.31
  -1   0 -18    7.35    0.46
   1   0  18    7.98    0.35
   1   0  18    8.14    0.46
  -1   0 -18    8.21    0.47
  -2   0 -18   21.24    0.68
  -2   0 -18   21.36    0.93
   2   0  18   20.71    0.88
  -2   0 -18   22.02    0.94
  -3   0 -18   11.13    0.78
  -3   0 -18   13.05    0.82
   3   0  18   12.77    0.70
  -3   0 -18   13.03    0.54
  -4   0 -18   63.89    2.44
  -4   0 -18   72.62    2.05
   4   0  18   68.48    2.29
  -4   0 -18   68.84    2.46
  -5   0 -18   20.12    1.28
  -5   0 -18   21.34    1.31
   5   0  18   18.29    1.07
  -6   0 -18    5.17    0.93
   6   0  18    5.94    0.75
  -6   0 -18    4.31    0.86
  -7   0 -18   10.44    1.38
  -7   0 -18    6.10    1.08
  -8  -1  18    0.36    0.36
  -8  -1  18   -0.12    0.27
  -8   1  18    0.04    0.33
  -8   1  18    0.40    0.41
  -7  -1  18    0.43    0.29
  -7   1  18   -0.04    0.30
  -7   1  18    0.45    0.33
  -6  -1  18    0.43    0.26
  -6   1  18    0.23    0.32
  -6   1  18    0.78    0.30
  -5  -1  18    4.92    0.54
  -5  -1  18    4.37    0.60
   5  -1 -18    4.28    0.43
   5   1 -18    5.35    0.56
  -5   1  18    4.28    0.51
  -5   1  18    4.99    0.66
  -5   1  18    5.65    0.70
  -4  -1  18    7.39    0.70
   4  -1 -18    8.08    0.46
  -4  -1  18    7.36    0.51
  -4   1  18    8.20    0.66
  -4   1  18    8.06    0.75
  -4   1  18    6.41    0.48
   4   1 -18    7.45    0.51
   3  -1 -18    2.74    0.28
  -3  -1  18    2.21    0.30
  -3  -1  18    2.82    0.38
  -3   1  18    2.74    0.33
   3   1 -18    2.13    0.28
  -3   1  18    3.38    0.45
  -2  -1  18   12.99    0.56
  -2  -1  18   14.84    0.68
   2  -1 -18   13.60    0.57
   2   1 -18   14.22    0.58
  -2   1  18   13.64    0.73
  -2   1  18   13.83    0.57
  -1  -1  18   24.98    0.90
   1  -1 -18   23.72    0.85
  -1  -1  18   24.66    0.76
  -1  -1  18   24.48    0.88
  -1   1  18   24.21    0.97
   1   1 -18   24.34    0.83
  -1   1  18   25.25    0.81
   0  -1  18    0.52    0.13
   0  -1  18    0.82    0.17
   0  -1 -18    0.67    0.18
   0  -1 -18    0.62    0.17
   0   1  18    0.87    0.15
   0   1  18    0.67    0.19
   0   1 -18    0.88    0.16
   1  -1  18   10.67    0.46
  -1  -1 -18   10.49    0.43
  -1  -1 -18   10.80    0.59
   1  -1  18    9.99    0.52
  -1  -1 -18    9.96    0.58
   1   1  18   10.40    0.47
  -1   1 -18   10.54    0.51
   1   1  18   11.08    0.56
  -1   1 -18   11.64    0.53
  -2  -1 -18    2.75    0.42
   2  -1  18    2.26    0.32
  -2  -1 -18    2.58    0.26
  -2  -1 -18    2.88    0.42
  -2   1 -18    2.78    0.35
  -2   1 -18    3.13    0.38
   2   1  18    2.97    0.37
  -3  -1 -18   14.63    0.64
  -3  -1 -18   14.84    0.93
   3  -1  18   14.66    0.76
  -3  -1 -18   14.13    0.90
  -3   1 -18   14.47    0.83
  -3   1 -18   13.42    0.80
   3   1  18   15.52    0.78
  -4  -1 -18   17.59    1.11
   4  -1  18   16.03    0.89
  -4  -1 -18   17.02    1.10
  -4   1 -18   18.40    1.05
  -4   1 -18   14.77    0.98
   4   1  18   17.25    0.93
  -5  -1 -18    1.52    0.56
   5  -1  18    1.76    0.39
  -5  -1 -18    2.74    0.68
  -5   1 -18    1.68    0.50
   5   1  18    2.11    0.44
  -5   1 -18    2.48    0.59
  -6  -1 -18    1.86    0.65
  -6  -1 -18    1.11    0.60
  -6   1 -18    1.40    0.62
   6   1  18    0.20    0.30
  -6   1 -18    1.38    0.63
  -7  -1 -18    3.23    0.92
  -7  -1 -18    2.22    0.80
   7   1  18    2.72    0.66
  -7   1 -18    3.30    0.90
  -8  -2  18    0.97    0.38
  -8   2  18    1.45    0.50
  -7  -2  18    1.04    0.39
  -7   2  18    0.76    0.36
  -6  -2  18    0.29    0.24
  -6   2  18    0.12    0.31
  -6   2  18    0.40    0.34
  -6   2  18    0.14    0.24
   5  -2 -18   13.44    0.65
  -5  -2  18   12.98    0.77
  -5  -2  18   13.75    0.85
  -5   2  18   14.91    0.98
  -5   2  18   15.08    1.00
  -5   2  18   13.22    0.75
   4  -2 -18   19.60    0.77
  -4  -2  18   19.99    0.89
  -4  -2  18   19.53    0.94
  -4   2  18   19.99    1.06
  -4   2  18   19.27    0.87
   4   2 -18   21.15    0.92
  -4   2  18   21.97    1.10
  -3  -2  18    0.71    0.20
   3  -2 -18    0.61    0.15
  -3  -2  18    0.50    0.17
  -3   2  18    0.77    0.27
  -3   2  18    0.47    0.17
   3   2 -18    0.75    0.21
  -3   2  18    0.78    0.28
   2  -2 -18    7.37    0.54
   2  -2 -18    8.60    0.57
  -2  -2  18    8.30    0.43
  -2  -2  18    9.27    0.48
   2  -2 -18    9.57    0.45
  -2   2  18    8.52    0.45
   2   2 -18    8.46    0.45
  -2   2  18    8.88    0.60
   1  -2 -18    4.32    0.44
   1  -2 -18    4.45    0.45
  -1  -2  18    4.00    0.30
  -1  -2  18    4.64    0.30
   1  -2 -18    4.60    0.32
   1  -2 -18    4.13    0.32
  -1   2  18    4.60    0.47
  -1   2  18    4.31    0.31
   1   2 -18    4.49    0.29
   0  -2 -18    1.85    0.22
   0  -2 -18    2.21    0.32
   0  -2 -18    1.84    0.29
   0  -2 -18    2.34    0.30
   0  -2  18    2.01    0.24
   0  -2 -18    1.94    0.29
   0  -2  18    1.88    0.23
   0   2  18    2.21    0.33
   0   2  18    2.22    0.27
   0   2 -18    1.90    0.22
  -1  -2 -18    6.48    0.46
  -1  -2 -18    7.79    0.54
   1  -2  18    7.54    0.37
   1  -2  18    8.62    0.45
  -1  -2 -18    7.91    0.41
  -1  -2 -18    6.83    0.52
   1   2  18    7.80    0.45
  -1   2 -18    8.18    0.42
   1   2  18    7.55    0.48
   2  -2  18    1.29    0.25
  -2  -2 -18    1.58    0.37
  -2  -2 -18    0.63    0.29
  -2  -2 -18    1.47    0.22
  -2   2 -18    1.14    0.24
   2   2  18    1.63    0.29
  -2   2 -18    1.27    0.25
  -3  -2 -18   15.10    0.67
  -3  -2 -18   14.82    0.93
   3  -2  18   14.75    0.73
  -3  -2 -18   15.75    0.95
  -3   2 -18   13.44    0.76
  -3   2 -18   12.84    0.75
   3   2  18   13.93    0.76
   4  -2  18    9.50    0.63
  -4  -2 -18    9.16    0.93
  -4  -2 -18   10.03    0.65
  -4  -2 -18   10.61    1.00
  -4   2 -18    9.58    0.76
  -4   2 -18    9.11    0.84
   4   2  18    9.91    0.70
  -5  -2 -18    1.73    0.58
  -5  -2 -18    0.45    0.42
  -5  -2 -18    1.28    0.33
   5   2  18    1.10    0.37
  -6  -2 -18    3.67    0.77
  -6  -2 -18    2.72    0.74
   6   2  18    3.54    0.65
  -7  -2 -18    0.10    0.46
   7   2  18   -0.12    0.35
  -8  -3  18   -0.03    0.31
  -8   3  18   -0.56    0.27
  -7  -3  18    0.26    0.31
  -7   3  18    0.54    0.34
  -6  -3  18    1.00    0.34
   6  -3 -18    1.14    0.23
  -6   3  18    1.32    0.36
  -5  -3  18    5.57    0.56
  -5  -3  18    6.33    0.65
   5  -3 -18    5.96    0.38
  -5   3  18    5.15    0.57
   4  -3 -18    9.59    0.47
  -4  -3  18   11.09    0.58
  -4  -3  18    9.74    0.62
  -4   3  18    9.29    0.58
  -3  -3  18    0.61    0.18
  -3  -3  18    0.26    0.14
   3  -3 -18    0.32    0.13
   3  -3 -18    0.36    0.14
   3   3 -18    0.25    0.18
  -3   3  18    0.50    0.24
  -3   3  18    0.46    0.24
  -3   3  18    0.36    0.16
  -2  -3  18    1.62    0.23
   2  -3 -18    1.72    0.24
   2  -3 -18    1.52    0.28
   2  -3 -18    1.63    0.22
   2  -3 -18    1.25    0.26
  -2   3  18    2.03    0.35
   2   3 -18    2.10    0.28
  -2   3  18    1.71    0.27
   1  -3 -18    7.48    0.45
   1  -3 -18    8.75    0.47
   1  -3 -18    8.18    0.49
   1  -3 -18    7.69    0.47
  -1   3  18    8.26    0.45
   1   3 -18    8.24    0.41
  -1   3  18    7.27    0.53
   0  -3 -18    0.81    0.20
   0  -3 -18    1.28    0.22
   0  -3 -18    1.23    0.24
   0  -3 -18    1.70    0.30
   0  -3 -18    1.30    0.27
   0   3 -18    1.19    0.18
   0   3  18    1.40    0.24
   0   3  18    1.48    0.27
  -1  -3 -18    8.26    0.46
  -1  -3 -18    7.93    0.57
  -1  -3 -18    8.01    0.56
   1   3  18    8.03    0.50
   1   3  18    7.56    0.49
  -1   3 -18    8.48    0.42
  -2  -3 -18   11.47    0.58
  -2  -3 -18   12.20    0.76
  -2  -3 -18   11.59    0.74
   2   3  18   12.12    0.64
  -3  -3 -18    8.97    0.83
  -3  -3 -18    9.04    0.56
  -3  -3 -18    8.48    0.80
   3   3  18    8.53    0.60
  -4  -3 -18    0.42    0.34
  -4  -3 -18    0.43    0.37
  -4  -3 -18    0.39    0.24
   4   3  18    0.67    0.26
  -5  -3 -18    8.46    0.93
  -5  -3 -18    8.44    0.97
  -6  -3 -18    2.50    0.64
  -6  -3 -18    3.98    0.74
  -7  -3 -18    9.62    1.14
  -7  -4  18    2.31    0.49
  -7   4  18    2.06    0.48
  -6  -4  18    0.25    0.27
  -6   4  18    0.00    0.25
  -5  -4  18   -0.14    0.18
  -5   4  18    0.07    0.20
  -4  -4  18   27.61    1.10
  -4   4  18   24.26    1.04
  -3  -4  18    2.16    0.31
  -3   4  18    1.53    0.29
  -2  -4  18   14.72    0.61
  -2   4  18   14.40    0.69
   1  -4 -18    7.97    0.46
  -1   4  18    7.93    0.49
   0  -4 -18    0.41    0.16
   0   4  18    0.27    0.17
  -1  -4 -18    0.04    0.14
   1   4  18   -0.06    0.17
  -2  -4 -18    4.76    0.47
  -3  -4 -18    2.08    0.36
  -3  -4 -18    2.67    0.45
  -4  -4 -18    2.89    0.50
  -4  -4 -18    3.23    0.51
  -4  -4 -18    3.76    0.52
  -5  -4 -18    0.76    0.34
  -5  -4 -18    0.37    0.33
  -5  -4 -18    0.21    0.37
  -6  -4 -18    1.12    0.42
  -7  -4 -18   -0.12    0.34
  -7  -5  18    0.70    0.36
  -7   5  18    0.96    0.39
  -6  -5  18    0.08    0.25
  -6   5  18    0.12    0.26
  -5  -5  18    0.32    0.26
  -5   5  18    0.33    0.24
  -4  -5  18    4.99    0.53
  -4   5  18    5.89    0.58
  -3  -5  18    0.78    0.22
  -3   5  18    0.70    0.24
  -2   5  18   11.32    0.63
   1  -5 -18   13.27    0.66
  -1   5  18   12.76    0.69
   0  -5 -18    0.78    0.23
   0   5  18    0.21    0.19
  -1  -5 -18    5.34    0.52
   1   5  18    5.28    0.58
  -2  -5 -18    0.43    0.22
  -3  -5 -18    0.26    0.24
  -4  -5 -18    0.18    0.27
  -5  -5 -18    0.36    0.29
  -6  -6  18    1.30    0.39
  -6   6  18    1.11    0.39
  -5  -6  18    4.45    0.59
  -5   6  18    6.76    0.69
  -4  -6  18    0.13    0.20
  -4   6  18    0.64    0.26
  -3   6  18    0.03    0.19
  -2   6  18    7.48    0.55
   1  -6 -18    1.12    0.27
  -1   6  18    1.29    0.32
   0  -6 -18    0.23    0.18
   0   6  18    0.18    0.20
  -1  -6 -18    0.18    0.21
   1   6  18    0.11    0.23
  -2  -6 -18    1.78    0.37
  -3  -6 -18    0.12    0.26
  -4  -6 -18    4.78    0.62
  -5  -6 -18    0.39    0.32
  -5   7  18   -0.07    0.25
  -4   7  18    0.21    0.25
  -3   7  18    1.25    0.34
  -2   7  18    0.28    0.23
   1  -7 -18   11.06    0.67
  -1   7  18    9.50    0.68
   0  -7 -18    4.85    0.53
   0   7  18    4.59    0.60
  -1  -7 -18    2.47    0.42
   1   7  18    2.35    0.47
  -2  -7 -18    0.31    0.26
  -3  -7 -18   -0.04    0.27
  -5  -7 -18    2.67    0.61
  -4   8  18    0.00    0.24
  -3   8  18    0.36    0.27
  -2   8  18    4.22    0.57
   1  -8 -18    1.04    0.31
  -1   8  18    1.04    0.33
   0  -8 -18    3.51    0.49
   0   8  18    3.45    0.54
  -1  -8 -18    0.84    0.36
   1   8  18    0.61    0.34
  -2  -8 -18    0.07    0.28
   2   8  18    0.42    0.34
  -3  -8 -18    0.68    0.37
  -2   9  18    0.34    0.30
  -1   9  18    1.99    0.44
   0  -9 -18    1.68    0.42
   0   9  18    1.66    0.47
  -1  -9 -18    3.72    0.59
   1   9  18    3.10    0.61
  -8   0  19   -0.24    0.27
  -7   0  19    0.27    0.39
  -7   0  19    0.10    0.30
  -6   0  19    0.15    0.24
  -6   0  19    0.66    0.34
  -5   0  19    0.20    0.28
  -5   0  19   -0.04    0.17
   5   0 -19   -0.01    0.16
  -4   0  19    0.89    0.31
  -4   0  19    0.51    0.19
   3   0 -19    0.24    0.14
  -3   0  19    0.18    0.12
  -3   0  19    0.11    0.17
  -2   0  19    0.43    0.18
   2   0 -19    0.16    0.11
  -2   0  19    0.16    0.10
  -1   0  19    0.51    0.11
  -1   0  19    0.56    0.17
   0   0  19    0.07    0.08
   0   0  19    0.05    0.12
   0   0 -19    0.27    0.12
   1   0  19    0.00    0.11
  -1   0 -19    0.13    0.09
   1   0  19    0.23    0.08
  -1   0 -19    0.05    0.14
  -1   0 -19   -0.07    0.14
  -2   0 -19    0.03    0.18
  -2   0 -19    0.22    0.10
  -2   0 -19    0.17    0.19
   2   0  19    0.17    0.16
   3   0  19    0.29    0.18
  -3   0 -19    0.25    0.26
  -3   0 -19    0.33    0.28
   4   0  19    0.24    0.21
  -4   0 -19    0.66    0.37
  -4   0 -19    1.30    0.44
  -5   0 -19   -0.45    0.35
  -5   0 -19    0.32    0.42
   5   0  19    0.49    0.29
  -6   0 -19   -0.28    0.49
   6   0  19    0.20    0.28
  -6   0 -19   -0.81    0.38
  -7   0 -19   -0.51    0.53
  -7   0 -19   -0.83    0.52
  -8  -1  19    0.31    0.33
  -8   1  19   -0.57    0.28
  -7  -1  19   10.52    0.98
  -7   1  19   10.08    1.09
  -7   1  19   10.71    0.98
  -6  -1  19    3.35    0.53
  -6   1  19    3.85    0.55
  -6   1  19    3.50    0.65
  -6   1  19    3.14    0.58
  -5  -1  19   12.48    0.85
   5  -1 -19   11.88    0.65
  -5  -1  19   11.89    0.73
  -5   1  19   11.14    0.87
  -5   1  19   11.88    0.72
  -5   1  19   10.81    0.86
  -4  -1  19   11.03    0.74
  -4  -1  19   10.79    0.63
   4  -1 -19   10.34    0.54
  -4   1  19   10.21    0.75
   4   1 -19   10.87    0.62
  -4   1  19   10.24    0.60
   3  -1 -19   21.17    0.80
  -3  -1  19   21.23    0.95
  -3  -1  19   22.83    0.85
  -3   1  19   21.29    0.84
  -3   1  19   22.56    1.05
   3   1 -19   20.97    0.84
  -2  -1  19    2.07    0.30
  -2  -1  19    1.57    0.22
   2  -1 -19    1.46    0.22
  -2   1  19    2.01    0.35
   2   1 -19    1.42    0.22
  -2   1  19    1.67    0.24
   1  -1 -19   17.55    0.68
  -1  -1  19   16.31    0.58
  -1  -1  19   17.72    0.73
  -1   1  19   17.67    0.79
  -1   1  19   16.80    0.62
   1   1 -19   16.89    0.65
   0  -1  19    0.09    0.09
   0  -1 -19    0.06    0.13
   0  -1  19    0.04    0.11
   0  -1 -19    0.17    0.13
   0   1  19    0.16    0.10
   0   1  19   -0.02    0.12
   0   1 -19    0.13    0.11
   1  -1  19   17.09    0.67
   1  -1  19   18.07    0.76
  -1  -1 -19   17.99    0.82
  -1  -1 -19   18.96    0.64
  -1  -1 -19   18.79    0.83
  -1   1 -19   18.38    0.75
  -1   1 -19   19.28    0.75
   1   1  19   18.79    0.79
   1   1  19   18.60    0.68
   2  -1  19    0.94    0.23
  -2  -1 -19    0.64    0.16
  -2  -1 -19    0.31    0.26
  -2  -1 -19    0.57    0.27
   2   1  19    0.85    0.22
  -2   1 -19    0.93    0.25
  -2   1 -19    0.57    0.24
  -3  -1 -19   28.51    1.33
   3  -1  19   30.05    1.20
  -3  -1 -19   29.55    1.35
  -3  -1 -19   29.87    1.02
   3   1  19   29.00    1.19
  -3   1 -19   28.68    1.24
  -3   1 -19   29.99    1.27
   4  -1  19   27.84    1.23
  -4  -1 -19   24.31    1.38
  -4  -1 -19   28.04    1.07
  -4  -1 -19   27.14    1.42
  -4   1 -19   27.90    1.35
   4   1  19   28.52    1.26
  -4   1 -19   27.98    1.35
   5  -1  19    5.42    0.64
  -5  -1 -19    7.16    0.95
  -5  -1 -19    7.91    0.97
  -5   1 -19    7.05    0.90
  -5   1 -19    7.88    0.94
   5   1  19    7.33    0.78
   6  -1  19    0.38    0.28
  -6  -1 -19    0.81    0.55
  -6  -1 -19   -0.12    0.50
   6   1  19    1.19    0.43
  -6   1 -19    0.30    0.52
  -6   1 -19    0.55    0.52
  -7  -1 -19   -0.28    0.61
  -7  -1 -19   -0.96    0.46
   7   1  19    0.02    0.33
  -8  -2  19    0.46    0.35
  -8   2  19    1.43    0.47
  -7  -2  19    0.59    0.33
  -7   2  19    1.09    0.39
  -6  -2  19    0.15    0.24
  -6   2  19    0.06    0.30
  -6   2  19   -0.31    0.20
  -5  -2  19    1.58    0.34
   5  -2 -19    1.51    0.26
  -5  -2  19    1.71    0.39
  -5   2  19    1.96    0.46
  -5   2  19    1.16    0.41
  -5   2  19    1.10    0.29
  -4  -2  19   38.14    1.46
  -4  -2  19   40.08    1.40
   4  -2 -19   37.84    1.27
   4   2 -19   42.24    1.46
  -4   2  19   40.77    1.69
  -4   2  19   41.48    1.66
  -4   2  19   39.67    1.39
  -3  -2  19    1.63    0.28
  -3  -2  19    2.25    0.31
   3  -2 -19    1.72    0.24
  -3   2  19    2.16    0.40
   3   2 -19    1.60    0.26
  -3   2  19    1.65    0.28
  -2  -2  19   22.88    0.80
   2  -2 -19   22.52    0.81
  -2  -2  19   23.13    0.86
  -2   2  19   22.17    1.02
  -2   2  19   20.93    0.81
   2   2 -19   23.37    0.84
   1  -2 -19    3.16    0.32
   1  -2 -19    2.84    0.30
  -1  -2  19    3.11    0.30
   1  -2 -19    2.97    0.38
  -1  -2  19    2.94    0.31
   1  -2 -19    3.07    0.39
  -1   2  19    2.90    0.31
   1   2 -19    3.14    0.29
  -1   2  19    3.10    0.40
   0  -2 -19    6.58    0.47
   0  -2 -19    7.03    0.47
   0  -2  19    7.72    0.41
   0  -2 -19    6.67    0.48
   0  -2  19    6.49    0.37
   0  -2 -19    6.93    0.37
   0  -2 -19    7.03    0.47
   0   2  19    6.92    0.48
   0   2 -19    7.36    0.39
   0   2  19    7.01    0.40
  -1  -2 -19   14.33    0.74
   1  -2  19   12.40    0.53
  -1  -2 -19   13.35    0.72
  -1  -2 -19   12.87    0.55
   1  -2  19   13.34    0.60
  -1   2 -19   13.57    0.59
   1   2  19   13.44    0.67
   1   2  19   13.86    0.62
   2  -2  19    1.79    0.29
  -2  -2 -19    2.39    0.42
  -2  -2 -19    1.50    0.24
  -2  -2 -19    1.26    0.36
  -2   2 -19    1.29    0.25
   2   2  19    1.49    0.28
  -2   2 -19    2.03    0.30
  -3  -2 -19    5.48    0.67
  -3  -2 -19    5.21    0.66
   3  -2  19    6.01    0.47
  -3  -2 -19    5.36    0.48
  -3   2 -19    5.27    0.56
  -3   2 -19    5.29    0.56
   3   2  19    6.01    0.60
  -4  -2 -19    9.45    0.63
  -4  -2 -19    9.14    0.93
  -4  -2 -19    8.59    0.93
   4  -2  19    9.09    0.64
  -4   2 -19    9.10    0.84
  -4   2 -19    8.99    0.84
   4   2  19    9.71    0.69
  -5  -2 -19   -0.25    0.41
  -5  -2 -19    0.25    0.41
   5   2  19    0.25    0.27
  -6  -2 -19    0.58    0.58
  -6  -2 -19    2.21    0.66
   6   2  19    3.04    0.63
  -7  -2 -19    5.62    1.02
  -7  -2 -19    5.44    1.01
   7   2  19    6.77    0.94
  -8  -3  19   -0.16    0.28
  -8   3  19   -0.35    0.31
  -7  -3  19    0.47    0.32
  -7   3  19    0.00    0.28
   6  -3 -19    2.51    0.33
  -6  -3  19    2.58    0.45
  -6  -3  19    2.66    0.48
  -6   3  19    2.21    0.44
   5  -3 -19    9.06    0.50
  -5  -3  19    9.65    0.65
  -5  -3  19    9.56    0.67
  -5   3  19    9.23    0.64
   4  -3 -19    0.91    0.19
  -4  -3  19    0.50    0.20
  -4  -3  19    0.80    0.24
  -4   3  19    0.63    0.23
   3  -3 -19   22.87    0.83
  -3  -3  19   24.99    0.87
  -3  -3  19   23.13    0.92
   3  -3 -19   23.55    0.83
  -3   3  19   23.06    0.92
  -3   3  19   25.80    1.18
   3   3 -19   24.69    1.00
  -3   3  19   24.40    1.13
  -2  -3  19    1.37    0.20
  -2  -3  19    1.12    0.20
   2  -3 -19    1.15    0.21
   2  -3 -19    1.14    0.21
  -2   3  19    1.29    0.25
   2   3 -19    1.16    0.22
  -2   3  19    1.30    0.32
   1  -3 -19    0.94    0.22
   1  -3 -19    0.79    0.22
  -1   3  19    0.93    0.26
  -1   3  19    1.03    0.21
   1   3 -19    0.99    0.18
   0  -3 -19    3.67    0.41
   0  -3 -19    4.16    0.43
   0  -3 -19    4.05    0.31
   0   3 -19    3.48    0.27
   0   3  19    4.53    0.43
   0   3  19    3.91    0.43
  -1  -3 -19    2.03    0.35
  -1  -3 -19    1.40    0.24
  -1  -3 -19    1.90    0.36
   1   3  19    1.97    0.32
   1   3  19    1.85    0.31
  -1   3 -19    1.90    0.25
  -2  -3 -19    1.62    0.27
  -2  -3 -19    2.62    0.45
  -2  -3 -19    2.19    0.43
   2   3  19    2.30    0.35
  -3  -3 -19    1.38    0.41
  -3  -3 -19    1.24    0.27
  -3  -3 -19    1.18    0.39
   3   3  19    1.07    0.30
  -4  -3 -19    0.63    0.38
  -4  -3 -19    0.62    0.42
   4   3  19    0.80    0.30
  -5  -3 -19   -0.18    0.35
  -5  -3 -19   -0.53    0.35
  -6  -3 -19    1.24    0.51
  -6  -3 -19    1.45    0.56
  -7  -3 -19    0.62    0.49
  -7  -4  19    0.31    0.31
  -7   4  19    0.01    0.31
  -6  -4  19    0.82    0.33
  -6   4  19    1.63    0.40
  -5  -4  19    0.28    0.24
  -5   4  19   -0.21    0.16
  -4  -4  19   20.28    0.95
  -4   4  19   22.38    0.97
  -3  -4  19    1.54    0.28
  -3   4  19    1.13    0.24
  -2  -4  19    1.31    0.22
  -2   4  19    1.10    0.26
  -1   4  19   14.10    0.68
   0  -4 -19    3.98    0.40
   0   4  19    4.28    0.46
  -1  -4 -19    0.17    0.17
   1   4  19    0.44    0.22
  -2  -4 -19    1.02    0.26
  -3  -4 -19    4.81    0.55
  -3  -4 -19    4.16    0.47
  -3  -4 -19    4.10    0.55
  -4  -4 -19    0.25    0.26
  -4  -4 -19    1.00    0.35
  -4  -4 -19    0.86    0.38
  -5  -4 -19    0.89    0.41
  -5  -4 -19    0.59    0.36
  -6  -4 -19    1.17    0.44
  -7  -5  19    7.79    0.88
  -7   5  19    8.17    0.87
  -6  -5  19    4.05    0.59
  -6   5  19    4.27    0.61
  -5  -5  19   -0.06    0.22
  -5   5  19   -0.08    0.21
  -4  -5  19    0.36    0.22
  -4   5  19    0.27    0.19
  -3  -5  19    8.68    0.54
  -3   5  19    8.69    0.58
  -2   5  19   26.02    1.04
   1  -5 -19   49.89    1.59
  -1   5  19   50.21    1.65
   0  -5 -19    0.76    0.25
   0   5  19    0.21    0.20
  -1  -5 -19    0.03    0.18
   1   5  19    0.09    0.20
  -2  -5 -19   -0.07    0.19
  -3  -5 -19    2.08    0.41
  -4  -5 -19   11.69    0.85
  -5  -5 -19    3.96    0.60
  -6  -6  19    0.67    0.32
  -6   6  19    0.49    0.34
  -5  -6  19    0.44    0.27
  -5   6  19    0.33    0.25
  -4   6  19    0.86    0.28
  -3   6  19    1.47    0.34
  -2   6  19    1.51    0.33
   1  -6 -19    0.73    0.24
  -1   6  19    0.98    0.28
   0  -6 -19    0.33    0.21
   0   6  19   -0.09    0.20
  -1  -6 -19    2.28    0.38
   1   6  19    2.91    0.47
  -2  -6 -19    1.23    0.35
  -3  -6 -19    2.72    0.49
  -5   7  19   -0.23    0.24
  -4   7  19    0.13    0.24
  -3   7  19    0.35    0.25
  -2   7  19    4.33    0.54
   1  -7 -19    4.56    0.52
  -1   7  19    4.57    0.58
   0  -7 -19    1.25    0.33
   0   7  19    0.82    0.33
  -1  -7 -19    0.92    0.29
   1   7  19    1.18    0.37
  -2  -7 -19    0.40    0.32
   2   7  19    0.85    0.36
  -4  -7 -19    3.89    0.63
  -4   8  19    0.99    0.35
  -3   8  19    0.11    0.25
  -2   8  19    2.67    0.48
  -1   8  19    0.84    0.31
   0  -8 -19    2.20    0.44
   0   8  19    1.67    0.42
  -1  -8 -19    9.78    0.76
   1   8  19    9.84    0.95
  -2  -8 -19    1.68    0.46
   2   8  19    2.53    0.54
  -3  -8 -19    3.09    0.56
  -1   9  19    0.07    0.26
   0  -9 -19    2.47    0.50
   0   9  19    1.48    0.46
  -8   0  20    0.31    0.31
  -7   0  20    9.53    1.05
  -7   0  20    7.58    0.94
  -7   0  20    6.74    0.78
  -6   0  20    1.02    0.33
   5   0 -20    4.23    0.48
  -5   0  20    4.65    0.53
  -5   0  20    3.45    0.56
  -4   0  20   11.58    0.65
   4   0 -20   11.38    0.61
  -4   0  20   11.93    0.79
  -3   0  20    1.22    0.33
  -3   0  20    1.98    0.28
   3   0 -20    1.84    0.28
  -2   0  20    2.58    0.37
   2   0 -20    2.47    0.27
  -2   0  20    2.62    0.28
  -1   0  20    6.27    0.45
  -1   0  20    5.55    0.31
   1   0 -20    6.43    0.37
   0   0 -20    1.49    0.23
   0   0  20    1.85    0.28
   0   0  20    1.71    0.18
   0   0 -20    1.96    0.25
  -1   0 -20   10.69    0.41
  -1   0 -20   10.49    0.59
  -1   0 -20   11.23    0.60
   1   0  20   10.79    0.57
   1   0  20   11.80    0.44
  -2   0 -20   30.98    1.21
  -2   0 -20   29.96    0.90
  -2   0 -20   30.87    1.21
   2   0  20   28.93    1.14
  -3   0 -20    1.24    0.39
  -3   0 -20    1.51    0.23
  -3   0 -20    1.08    0.37
   3   0  20    0.93    0.29
   4   0  20    9.14    0.69
  -4   0 -20    9.22    0.94
  -4   0 -20    8.83    0.93
  -5   0 -20   12.83    1.23
  -5   0 -20   12.13    1.19
   5   0  20   10.87    0.84
   6   0  20    1.14    0.41
  -6   0 -20    0.41    0.60
  -6   0 -20    0.83    0.58
  -7   0 -20    0.08    0.60
   7   0  20    1.35    0.44
  -7   0 -20    0.51    0.72
  -8  -1  20    0.33    0.36
  -8   1  20    0.40    0.37
  -7  -1  20    1.33    0.40
  -7   1  20    0.88    0.39
  -6  -1  20    0.37    0.31
  -6  -1  20    0.02    0.22
  -6   1  20   -0.05    0.23
  -6   1  20    0.21    0.30
   5  -1 -20    5.05    0.49
  -5  -1  20    4.42    0.64
  -5  -1  20    4.12    0.51
   5   1 -20    5.19    0.53
  -5   1  20    3.87    0.61
  -5   1  20    5.24    0.71
  -5   1  20    4.95    0.56
   4  -1 -20   10.64    0.57
  -4  -1  20   11.05    0.64
  -4  -1  20   13.13    0.80
   4   1 -20   11.93    0.65
  -4   1  20   10.98    0.78
  -4   1  20   10.98    0.63
  -3  -1  20    5.09    0.39
  -3  -1  20    6.33    0.59
   3  -1 -20    5.32    0.37
  -3   1  20    5.18    0.40
  -3   1  20    5.46    0.60
   3   1 -20    5.71    0.40
  -2  -1  20    0.02    0.11
   2  -1 -20    0.13    0.11
  -2  -1  20    0.09    0.14
  -2   1  20   -0.04    0.09
  -2   1  20    0.13    0.17
   2   1 -20    0.00    0.11
   1  -1 -20    0.14    0.12
  -1  -1  20    0.15    0.09
  -1  -1  20    0.22    0.15
   1   1 -20    0.21    0.12
  -1   1  20    0.34    0.17
  -1   1  20    0.17    0.11
   0  -1 -20    1.81    0.27
   0  -1  20    1.80    0.26
   0  -1 -20    1.46    0.25
   0   1  20    1.42    0.27
   0   1  20    2.00    0.22
   0   1 -20    1.77    0.24
  -1  -1 -20   14.56    0.73
  -1  -1 -20   13.81    0.54
   1  -1  20   15.70    0.69
  -1  -1 -20   14.56    0.74
   1   1  20   15.33    0.59
  -1   1 -20   13.48    0.64
   1   1  20   13.93    0.68
  -1   1 -20   14.15    0.65
  -2  -1 -20   10.22    0.47
   2  -1  20   11.87    0.63
  -2  -1 -20   11.62    0.74
  -2  -1 -20    9.43    0.69
  -2   1 -20   10.71    0.63
  -2   1 -20   10.02    0.62
   2   1  20   10.45    0.61
  -3  -1 -20    0.17    0.17
  -3  -1 -20    0.20    0.30
  -3  -1 -20    0.22    0.32
   3  -1  20    0.21    0.17
  -3   1 -20   -0.01    0.25
  -3   1 -20    0.24    0.25
   3   1  20    0.25    0.21
  -4  -1 -20    3.19    0.61
   4  -1  20    1.76    0.39
  -4  -1 -20    2.35    0.56
  -4   1 -20    2.29    0.49
   4   1  20    2.45    0.43
  -4   1 -20    3.20    0.57
   5  -1  20    4.46    0.58
  -5  -1 -20    3.47    0.72
  -5  -1 -20    3.58    0.75
  -5   1 -20    4.20    0.73
  -5   1 -20    3.92    0.72
   5   1  20    3.16    0.55
  -6  -1 -20    0.39    0.57
  -6  -1 -20    0.14    0.56
   6  -1  20    0.26    0.28
   6   1  20    0.62    0.37
  -6   1 -20    0.03    0.51
  -6   1 -20   -0.46    0.45
  -7  -1 -20   -1.35    0.51
  -7  -1 -20   -0.45    0.48
   7   1  20    0.61    0.42
  -8  -2  20    0.32    0.32
  -8   2  20    0.03    0.37
  -7  -2  20    0.29    0.33
  -7   2  20    0.25    0.32
  -6  -2  20    0.23    0.25
  -6   2  20    0.81    0.38
  -6   2  20    1.62    0.51
  -6   2  20    0.22    0.24
  -5  -2  20    1.46    0.37
   5  -2 -20    0.97    0.23
  -5  -2  20    0.40    0.25
  -5   2  20    0.86    0.37
  -5   2  20    0.98    0.34
  -5   2  20    1.05    0.28
  -4  -2  20   27.54    1.16
  -4  -2  20   23.58    1.03
   4  -2 -20   26.18    0.95
   4   2 -20   27.25    1.11
  -4   2  20   26.39    1.32
  -4   2  20   25.28    1.05
  -4   2  20   27.32    1.32
  -3  -2  20    2.29    0.34
   3  -2 -20    2.04    0.26
  -3  -2  20    2.09    0.31
   3   2 -20    1.77    0.29
  -3   2  20    1.68    0.27
  -3   2  20    2.77    0.45
   2  -2 -20    1.36    0.22
  -2  -2  20    1.11    0.20
  -2  -2  20    1.35    0.24
   2  -2 -20    1.19    0.21
   2   2 -20    0.82    0.18
  -2   2  20    1.15    0.30
  -2   2  20    0.98    0.20
   1  -2 -20    0.12    0.13
  -1  -2  20    0.08    0.11
   1  -2 -20    0.23    0.15
  -1  -2  20    0.02    0.09
  -1   2  20    0.14    0.18
   1   2 -20    0.20    0.12
  -1   2  20    0.15    0.12
   0  -2 -20    0.30    0.19
   0  -2  20    0.25    0.14
   0  -2  20    0.44    0.14
   0  -2 -20    0.54    0.14
   0  -2 -20    0.59    0.22
   0   2  20    0.48    0.15
   0   2 -20    0.53    0.15
   0   2  20    0.62    0.22
   1  -2  20    0.10    0.12
  -1  -2 -20    0.02    0.11
  -1  -2 -20   -0.22    0.19
  -1  -2 -20   -0.05    0.20
  -1   2 -20   -0.10    0.11
   1   2  20    0.03    0.15
   1   2  20   -0.01    0.13
  -2  -2 -20    6.41    0.66
   2  -2  20    6.89    0.47
  -2  -2 -20    8.18    0.74
  -2  -2 -20    6.01    0.41
   2   2  20    6.70    0.49
  -2   2 -20    6.75    0.48
  -2   2 -20    6.44    0.46
  -3  -2 -20    2.02    0.48
  -3  -2 -20    3.10    0.55
   3  -2  20    2.54    0.38
  -3  -2 -20    2.34    0.34
   3   2  20    3.19    0.45
  -3   2 -20    2.51    0.41
  -3   2 -20    2.79    0.43
  -4  -2 -20    6.57    0.81
  -4  -2 -20    5.64    0.78
   4  -2  20    7.14    0.57
   4   2  20    6.71    0.69
  -5  -2 -20    1.96    0.63
  -5  -2 -20    1.50    0.57
   5   2  20    1.86    0.43
  -6  -2 -20    0.02    0.53
  -6  -2 -20   -0.22    0.45
   6   2  20   -0.04    0.31
  -7  -2 -20   -0.13    0.51
  -7  -2 -20   -0.35    0.52
   7   2  20    0.45    0.37
  -8  -3  20    2.31    0.55
  -8   3  20    3.65    0.66
  -7  -3  20    4.16    0.66
  -7   3  20    4.57    0.68
  -6  -3  20   -0.24    0.21
  -6   3  20    0.01    0.23
  -5  -3  20    0.59    0.26
   5  -3 -20    0.65    0.20
  -5  -3  20    0.63    0.25
  -5   3  20    0.66    0.27
  -4  -3  20    5.48    0.43
  -4  -3  20    4.81    0.52
   4  -3 -20    5.22    0.36
  -4   3  20    5.50    0.54
   3  -3 -20   11.65    0.55
  -3  -3  20   10.84    0.60
   3  -3 -20   12.53    0.56
  -3  -3  20   12.98    0.58
  -3   3  20   13.11    0.64
  -3   3  20   13.00    0.84
  -2  -3  20   26.93    0.91
  -2  -3  20   25.99    0.93
   2  -3 -20   29.40    0.99
   2  -3 -20   27.72    0.97
  -2   3  20   27.92    1.02
   2   3 -20   28.66    1.02
  -2   3  20   29.91    1.25
   1  -3 -20   10.26    0.55
   1  -3 -20   10.74    0.57
  -1   3  20   10.56    0.54
  -1   3  20   10.81    0.67
   1   3 -20   11.23    0.51
   0  -3 -20    1.05    0.21
   0  -3 -20    1.30    0.29
   0  -3 -20    2.00    0.33
   0   3  20    1.72    0.31
   0   3  20    1.41    0.27
   0   3 -20    1.29    0.20
  -1  -3 -20    2.62    0.42
  -1  -3 -20    3.20    0.45
  -1  -3 -20    3.60    0.35
   1   3  20    2.69    0.35
   1   3  20    3.38    0.40
  -2  -3 -20    0.35    0.17
  -2  -3 -20    0.39    0.30
  -2  -3 -20    0.24    0.28
   2   3  20    0.12    0.19
  -3  -3 -20   24.45    1.26
  -3  -3 -20   26.68    1.07
  -3  -3 -20   28.47    1.31
   3   3  20   25.21    1.13
  -4  -3 -20   24.54    1.33
  -4  -3 -20   26.30    1.40
   4   3  20   23.69    1.17
  -5  -3 -20   13.21    1.07
  -5  -3 -20   13.97    1.10
  -6  -3 -20   -0.47    0.36
  -6  -3 -20    0.32    0.49
  -7  -4  20    0.14    0.30
  -7   4  20    0.30    0.34
  -6  -4  20   -0.06    0.25
  -6   4  20    0.76    0.33
  -5  -4  20    5.76    0.62
  -5   4  20    5.00    0.58
  -4  -4  20    0.24    0.22
  -4   4  20    0.67    0.24
  -3  -4  20    4.12    0.43
  -3   4  20    4.14    0.46
  -2  -4  20    0.27    0.15
  -2   4  20   -0.09    0.15
  -1   4  20    0.66    0.20
   0  -4 -20    8.35    0.50
   0   4  20    8.08    0.54
  -1  -4 -20    1.01    0.24
   1   4  20    1.54    0.31
  -2  -4 -20    0.62    0.31
  -2  -4 -20    0.51    0.22
  -3  -4 -20    0.30    0.33
  -3  -4 -20    0.27    0.22
  -3  -4 -20    0.26    0.29
  -4  -4 -20    1.23    0.40
  -4  -4 -20    1.18    0.41
  -5  -4 -20    9.00    0.92
  -5  -4 -20    9.47    0.91
  -6  -4 -20    0.31    0.35
  -7  -5  20    2.03    0.49
  -7   5  20    2.10    0.47
  -6  -5  20    0.74    0.34
  -6   5  20    0.82    0.34
  -5  -5  20    1.24    0.37
  -5   5  20    0.69    0.30
  -4  -5  20   14.24    0.77
  -4   5  20   12.12    0.74
  -3   5  20   13.04    0.71
  -2   5  20    8.69    0.57
  -1   5  20    4.20    0.48
   0  -5 -20    4.51    0.47
   0   5  20    4.16    0.49
  -1  -5 -20    1.21    0.26
   1   5  20    0.82    0.30
  -2  -5 -20    0.05    0.20
  -3  -5 -20    1.81    0.41
  -5  -5 -20    0.71    0.37
  -6  -6  20    3.03    0.54
  -6   6  20    4.17    0.62
  -5   6  20    0.69    0.30
  -4   6  20    0.42    0.26
  -3   6  20    1.88    0.38
  -2   6  20    0.08    0.19
   1  -6 -20   14.75    0.75
  -1   6  20   13.52    0.78
   0  -6 -20   10.93    0.66
   0   6  20   10.80    0.74
  -1  -6 -20    1.77    0.33
   1   6  20    1.33    0.36
  -2  -6 -20    0.02    0.22
  -5   7  20    0.83    0.35
  -4   7  20    0.37    0.27
  -3   7  20    5.55    0.62
  -2   7  20    0.02    0.22
  -1   7  20    1.01    0.33
   0  -7 -20    0.19    0.21
   0   7  20    0.23    0.23
  -1  -7 -20    1.28    0.34
   1   7  20    0.63    0.33
  -2  -7 -20   10.79    0.82
  -4  -7 -20    0.58    0.39
  -4   8  20    0.00    0.28
  -3   8  20    1.35    0.39
  -2   8  20    2.11    0.44
  -1   8  20    2.24    0.45
   0  -8 -20    0.12    0.29
   0   8  20    0.13    0.32
  -1  -8 -20    2.86    0.51
   1   8  20    2.82    0.54
  -2  -8 -20   -0.05    0.26
   2   8  20    0.08    0.33
  -3  -8 -20    1.58    0.46
  -8   0  21    0.18    0.32
  -7   0  21    1.07    0.37
  -6   0  21   -0.05    0.34
  -6   0  21    0.19    0.25
   5   0 -21    0.25    0.18
  -5   0  21    0.28    0.20
  -5   0  21    0.38    0.29
  -4   0  21   -0.15    0.22
   4   0 -21    0.08    0.14
  -4   0  21    0.03    0.16
  -3   0  21    0.15    0.14
   3   0 -21    0.03    0.14
  -3   0  21    0.35    0.23
  -2   0  21    0.48    0.14
   2   0 -21    0.43    0.15
  -2   0  21    0.12    0.17
  -1   0  21   -0.01    0.09
  -1   0  21    0.10    0.15
   1   0 -21    0.10    0.12
   0   0 -21    0.15    0.13
   0   0  21    0.31    0.17
   0   0  21    0.23    0.10
   0   0 -21    0.33    0.15
  -1   0 -21    0.31    0.18
   1   0  21    0.25    0.15
  -1   0 -21    0.30    0.18
   1   0  21    0.26    0.10
   2   0  21    0.34    0.18
  -2   0 -21   -0.03    0.18
  -2   0 -21    0.39    0.23
   2   0  21    0.31    0.14
  -2   0 -21    0.15    0.12
  -3   0 -21   -0.26    0.25
  -3   0 -21    0.32    0.14
  -3   0 -21    0.08    0.31
   3   0  21   -0.43    0.18
  -4   0 -21   -0.10    0.32
  -4   0 -21    0.44    0.39
   4   0  21   -0.01    0.20
   5   0  21    0.17    0.27
  -5   0 -21   -0.20    0.38
  -5   0 -21   -0.18    0.41
   6   0  21   -0.12    0.28
  -6   0 -21   -0.14    0.47
  -6   0 -21   -0.50    0.53
  -7   0 -21   -0.14    0.59
  -7   0 -21   -0.78    0.61
   7   0  21    0.55    0.39
  -8  -1  21    0.48    0.34
  -8   1  21    0.82    0.41
  -7  -1  21    0.39    0.33
  -7   1  21    1.08    0.42
  -7   1  21    0.31    0.33
  -6  -1  21   19.77    1.06
  -6  -1  21   20.97    1.26
  -6   1  21   21.42    1.32
  -6   1  21   20.47    1.08
  -6   1  21   22.55    1.36
  -5  -1  21    5.75    0.70
  -5  -1  21    5.35    0.60
  -5   1  21    5.45    0.72
  -5   1  21    4.80    0.56
  -4  -1  21    6.88    0.67
  -4  -1  21    5.70    0.54
   4  -1 -21    4.47    0.43
   4   1 -21    5.51    0.51
  -4   1  21    4.30    0.47
  -4   1  21    6.23    0.70
  -3  -1  21   19.10    0.78
   3  -1 -21   18.64    0.74
  -3  -1  21   16.91    0.87
   3   1 -21   17.86    0.76
  -3   1  21   18.53    0.97
  -3   1  21   17.53    0.77
  -2  -1  21   13.21    0.68
  -2  -1  21   13.16    0.56
   2  -1 -21   12.56    0.57
  -2   1  21   12.22    0.56
  -2   1  21   11.83    0.71
   2   1 -21   12.15    0.57
  -1  -1  21    1.15    0.17
  -1  -1  21    0.97    0.21
   1  -1 -21    0.66    0.18
  -1   1  21    1.18    0.27
  -1   1  21    1.32    0.20
   1   1 -21    0.97    0.19
   0  -1  21    4.44    0.35
   0  -1 -21    4.60    0.42
   0  -1 -21    4.71    0.44
   0   1  21    5.29    0.50
   0   1  21    4.34    0.29
   0   1 -21    4.21    0.39
  -1  -1 -21    2.94    0.27
  -1  -1 -21    3.32    0.42
   1  -1  21    2.77    0.34
  -1  -1 -21    3.12    0.41
  -1   1 -21    3.42    0.37
   1   1  21    3.00    0.30
  -1   1 -21    2.18    0.31
   1   1  21    2.95    0.36
  -2  -1 -21    3.28    0.47
  -2  -1 -21    2.90    0.29
  -2  -1 -21    2.58    0.44
   2  -1  21    2.93    0.38
  -2   1 -21    2.75    0.40
   2   1  21    2.40    0.36
  -2   1 -21    2.32    0.38
  -3  -1 -21   16.12    1.02
   3  -1  21   17.83    0.88
  -3  -1 -21   17.18    0.71
  -3  -1 -21   15.74    1.01
  -3   1 -21   16.38    0.93
  -3   1 -21   16.79    0.94
   3   1  21   18.43    0.91
   4  -1  21    0.04    0.22
  -4  -1 -21    0.35    0.39
  -4  -1 -21   -0.13    0.33
  -4   1 -21    0.55    0.35
  -4   1 -21    0.06    0.29
   4   1  21   -0.26    0.19
  -5  -1 -21   -0.07    0.43
  -5  -1 -21    0.05    0.39
   5  -1  21    0.12    0.23
   5   1  21    0.20    0.28
  -5   1 -21   -0.07    0.36
  -5   1 -21    0.88    0.47
   6  -1  21    0.78    0.34
  -6  -1 -21    0.46    0.62
  -6  -1 -21    0.41    0.55
   6   1  21    0.74    0.38
  -6   1 -21    0.10    0.55
  -6   1 -21    0.56    0.54
  -7  -1 -21    2.08    0.84
  -7  -1 -21    1.85    0.78
   7   1  21    3.70    0.71
  -8  -2  21    0.87    0.38
  -8   2  21   -0.06    0.36
  -7  -2  21    3.86    0.62
  -7   2  21    3.32    0.55
  -6  -2  21    6.34    0.69
  -6   2  21    5.45    0.65
  -6   2  21    5.70    0.83
  -5  -2  21   -0.17    0.20
  -5  -2  21   -0.13    0.21
   5  -2 -21    0.18    0.17
  -5   2  21   -0.05    0.24
  -5   2  21    0.20    0.31
   4  -2 -21    5.30    0.39
  -4  -2  21    4.75    0.50
  -4  -2  21    5.22    0.54
  -4   2  21    4.08    0.62
  -4   2  21    4.38    0.48
   4   2 -21    4.32    0.48
  -3  -2  21   13.79    0.66
  -3  -2  21   13.27    0.69
   3  -2 -21   13.02    0.61
  -3   2  21   15.03    0.88
   3   2 -21   14.70    0.70
  -3   2  21   12.46    0.63
  -2  -2  21    3.85    0.38
  -2  -2  21    3.82    0.35
   2  -2 -21    4.22    0.33
   2  -2 -21    3.85    0.36
   2   2 -21    4.33    0.38
  -2   2  21    4.03    0.39
  -2   2  21    4.02    0.49
   1  -2 -21   25.45    0.97
   1  -2 -21   26.97    0.99
  -1  -2  21   26.29    0.95
  -1   2  21   26.90    1.11
   1   2 -21   27.29    0.93
  -1   2  21   25.99    0.92
   0  -2  21    3.27    0.33
   0  -2 -21    2.82    0.28
   0  -2 -21    2.71    0.37
   0  -2 -21    3.04    0.39
   0   2 -21    3.18    0.32
   0   2  21    3.38    0.40
   0   2  21    3.31    0.34
   1  -2  21    4.28    0.41
  -1  -2 -21    4.06    0.49
  -1  -2 -21    4.06    0.48
  -1  -2 -21    4.07    0.35
   1   2  21    4.68    0.47
  -1   2 -21    4.18    0.39
   1   2  21    4.29    0.40
  -2  -2 -21   -0.16    0.26
   2  -2  21    0.48    0.19
  -2  -2 -21    0.36    0.17
  -2  -2 -21    0.11    0.29
  -2   2 -21    0.26    0.19
   2   2  21    0.50    0.22
  -2   2 -21    0.37    0.20
  -3  -2 -21    2.40    0.51
   3  -2  21    1.42    0.31
  -3  -2 -21    1.98    0.31
  -3  -2 -21    1.94    0.49
  -3   2 -21    1.70    0.36
   3   2  21    1.79    0.37
  -3   2 -21    1.74    0.36
   4  -2  21   18.45    0.95
  -4  -2 -21   18.90    1.21
  -4  -2 -21   19.20    1.22
   4   2  21   20.65    1.06
  -5  -2 -21   10.97    1.18
  -5  -2 -21   11.46    1.15
   5   2  21   10.54    0.84
  -6  -2 -21   -0.07    0.55
  -6  -2 -21   -0.24    0.48
   6   2  21    0.21    0.34
  -7  -2 -21   -0.02    0.60
  -7  -2 -21   -0.33    0.49
   7   2  21   -0.28    0.31
  -7  -3  21    3.58    0.61
  -7   3  21    4.20    0.64
  -6  -3  21    0.05    0.24
   6  -3 -21    0.29    0.17
  -6   3  21    0.09    0.24
  -5  -3  21    3.76    0.48
  -5  -3  21    4.17    0.52
   5  -3 -21    4.30    0.40
  -5   3  21    4.20    0.53
  -4  -3  21    2.53    0.35
   4  -3 -21    2.44    0.28
  -4  -3  21    1.40    0.32
  -4   3  21    2.12    0.37
   3  -3 -21    4.85    0.36
  -3  -3  21    4.46    0.43
  -3  -3  21    4.15    0.34
   3  -3 -21    4.92    0.36
  -3   3  21    5.21    0.50
  -2  -3  21    2.12    0.25
   2  -3 -21    1.89    0.28
   2  -3 -21    1.75    0.27
  -2  -3  21    1.84    0.26
  -2   3  21    2.09    0.40
  -2   3  21    2.47    0.33
   1  -3 -21    0.19    0.17
   1  -3 -21    0.05    0.17
  -1   3  21   -0.01    0.12
  -1   3  21    0.30    0.21
   0  -3 -21    0.24    0.15
   0  -3 -21    0.17    0.21
   0  -3 -21    0.21    0.22
   0   3  21    0.28    0.21
   0   3  21    0.24    0.16
  -1  -3 -21    3.03    0.45
  -1  -3 -21    3.55    0.35
  -1  -3 -21    2.67    0.43
   1   3  21    3.18    0.38
   1   3  21    3.42    0.42
  -2  -3 -21    0.59    0.34
  -2  -3 -21    0.53    0.22
  -2  -3 -21    0.83    0.35
   2   3  21    0.70    0.26
  -3  -3 -21   19.39    1.08
  -3  -3 -21   19.07    0.92
  -3  -3 -21   19.64    1.11
   3   3  21   17.52    0.93
  -4  -3 -21    1.15    0.49
  -4  -3 -21    1.33    0.49
   4   3  21    1.26    0.37
  -5  -3 -21    0.09    0.43
  -5  -3 -21   -0.22    0.38
  -6  -3 -21    1.29    0.54
  -7  -4  21    1.93    0.53
  -7   4  21    1.38    0.47
  -6  -4  21    0.11    0.26
  -6   4  21    0.32    0.29
  -5  -4  21    0.02    0.23
  -5   4  21   -0.05    0.19
  -4  -4  21    2.91    0.42
  -4   4  21    3.18    0.44
  -3  -4  21    4.36    0.44
  -3   4  21    4.05    0.45
  -2   4  21    2.16    0.34
  -1   4  21    9.88    0.56
   0  -4 -21    0.09    0.14
   0   4  21   -0.08    0.14
  -1  -4 -21    1.05    0.24
   1   4  21    0.79    0.26
  -2  -4 -21    3.33    0.42
  -2  -4 -21    3.55    0.50
  -3  -4 -21    0.56    0.34
  -3  -4 -21    0.78    0.29
  -3  -4 -21    0.87    0.37
  -4  -4 -21   10.90    0.94
  -4  -4 -21    7.95    0.81
  -5  -4 -21    5.08    0.71
  -5  -4 -21    5.89    0.76
  -6  -4 -21   -0.22    0.32
  -7  -5  21    0.55    0.35
  -6  -5  21    0.52    0.31
  -6   5  21    0.57    0.32
  -5  -5  21    1.99    0.41
  -5   5  21    2.78    0.47
  -4   5  21   13.33    0.77
  -3   5  21    9.79    0.63
  -2   5  21    0.21    0.18
  -1   5  21    8.28    0.56
   0  -5 -21   -0.04    0.17
   0   5  21    0.18    0.21
  -1  -5 -21    3.77    0.43
   1   5  21    3.82    0.52
  -2  -5 -21   16.87    0.90
  -3  -5 -21    0.11    0.22
  -5  -5 -21    1.82    0.46
  -6   6  21    0.12    0.31
  -5   6  21    0.07    0.24
  -4   6  21    0.51    0.26
  -3   6  21    0.38    0.23
  -2   6  21    5.32    0.58
  -1   6  21    0.07    0.21
   0  -6 -21    1.37    0.32
   0   6  21    1.22    0.33
  -1  -6 -21    0.26    0.23
   1   6  21    0.16    0.27
  -2  -6 -21    2.31    0.41
   2   6  21    2.21    0.47
  -3  -6 -21    1.95    0.43
  -4  -6 -21    0.28    0.30
  -5   7  21    0.99    0.38
  -4   7  21    1.10    0.36
  -3   7  21    0.17    0.24
  -2   7  21    5.05    0.60
  -1   7  21    0.15    0.23
   0  -7 -21    1.25    0.33
   0   7  21    1.20    0.37
  -1  -7 -21    6.97    0.70
   1   7  21    5.81    0.73
  -2  -7 -21    5.07    0.62
   2   7  21    4.53    0.68
  -3  -7 -21    0.81    0.38
  -3   8  21    0.26    0.28
  -2   8  21    0.66    0.33
  -1   8  21    8.67    0.82
   0  -8 -21    2.49    0.45
   0   8  21    3.06    0.56
  -1  -8 -21   -0.20    0.23
   1   8  21   -0.10    0.26
  -2  -8 -21    2.07    0.49
  -8   0  22    1.11    0.42
  -7   0  22    3.19    0.57
  -6   0  22    5.96    0.69
  -6   0  22    7.37    0.92
  -5   0  22    3.69    0.59
   5   0 -22    3.42    0.44
  -5   0  22    3.19    0.46
  -4   0  22    4.40    0.60
   4   0 -22    4.85    0.46
  -4   0  22    5.01    0.51
  -3   0  22   10.90    0.71
   3   0 -22    9.97    0.52
  -3   0  22    9.54    0.54
   2   0 -22   79.00    2.24
  -2   0  22   76.24    2.41
  -2   0  22   78.08    2.14
  -1   0  22    0.11    0.10
   1   0 -22    0.02    0.13
  -1   0  22    0.16    0.18
   0   0  22    2.31    0.23
   0   0 -22    3.05    0.34
   0   0 -22    2.39    0.31
   0   0  22    2.82    0.36
  -1   0 -22   60.13    1.85
   1   0  22   55.73    1.80
  -1   0 -22   54.89    1.82
   1   0  22   56.48    1.52
   2   0  22   -0.04    0.15
   2   0  22    0.01    0.12
  -2   0 -22    0.00    0.10
  -2   0 -22    0.02    0.22
  -2   0 -22   -0.04    0.20
  -3   0 -22   33.36    1.49
  -3   0 -22   35.91    1.52
   3   0  22   36.67    1.41
  -4   0 -22   13.93    1.05
  -4   0 -22   14.43    1.05
   4   0  22   16.36    0.94
  -5   0 -22    1.00    0.50
   5   0  22    1.89    0.47
  -5   0 -22    1.86    0.59
  -6   0 -22    0.37    0.58
   6   0  22   -0.02    0.31
  -6   0 -22   -0.69    0.46
   7   0  22    2.50    0.60
  -7   0 -22    1.50    0.79
  -7   0 -22    1.24    0.84
  -8  -1  22    0.59    0.39
  -8   1  22    0.28    0.35
  -7  -1  22    5.50    0.72
  -7   1  22    4.84    0.78
  -7   1  22    4.66    0.68
  -6  -1  22    4.92    0.64
  -6   1  22    4.47    0.60
  -6   1  22    7.19    0.90
  -5  -1  22    0.50    0.33
   5  -1 -22    1.00    0.25
  -5  -1  22    0.78    0.29
  -5   1  22    0.61    0.28
  -5   1  22    1.22    0.41
   4  -1 -22    3.41    0.36
  -4  -1  22    3.89    0.46
  -4  -1  22    3.03    0.48
  -4   1  22    3.72    0.59
   4   1 -22    3.88    0.43
  -4   1  22    3.39    0.43
   3  -1 -22    1.35    0.24
  -3  -1  22    1.84    0.34
  -3  -1  22    1.48    0.27
   3   1 -22    1.87    0.28
  -3   1  22    2.04    0.41
  -3   1  22    1.58    0.28
   2  -1 -22    3.40    0.35
  -2  -1  22    3.44    0.33
  -2  -1  22    4.29    0.45
   2   1 -22    3.32    0.34
  -2   1  22    3.90    0.37
  -2   1  22    4.34    0.51
  -1  -1  22   17.11    0.75
  -1  -1  22   16.77    0.60
   1  -1 -22   16.57    0.71
   1  -1 -22   17.22    0.72
  -1   1  22   15.29    0.79
  -1   1  22   15.60    0.63
   1   1 -22   16.78    0.69
   0  -1 -22    2.58    0.35
   0  -1  22    2.33    0.30
   0  -1 -22    2.27    0.32
   0   1 -22    2.29    0.30
   0   1  22    2.03    0.33
   0   1  22    2.25    0.25
   1  -1  22    9.18    0.54
  -1  -1 -22    8.99    0.61
  -1  -1 -22    8.81    0.61
  -1  -1 -22    9.16    0.42
  -1   1 -22    7.36    0.50
   1   1  22    9.31    0.57
   1   1  22    8.59    0.44
  -1   1 -22    8.91    0.53
  -2  -1 -22   38.42    1.16
  -2  -1 -22   36.29    1.47
   2  -1  22   39.76    1.38
  -2  -1 -22   36.46    1.47
  -2   1 -22   36.44    1.39
  -2   1 -22   36.09    1.39
   2   1  22   37.38    1.39
  -3  -1 -22    2.46    0.50
  -3  -1 -22    1.18    0.41
   3  -1  22    1.17    0.29
  -3  -1 -22    1.94    0.29
  -3   1 -22    1.73    0.39
   3   1  22    1.91    0.38
  -3   1 -22    1.04    0.36
  -4  -1 -22    1.23    0.49
   4  -1  22    1.33    0.35
  -4  -1 -22    0.75    0.45
  -4   1 -22    0.55    0.35
   4   1  22    0.99    0.32
  -4   1 -22    1.23    0.42
   5  -1  22    0.85    0.31
  -5  -1 -22    0.64    0.52
  -5  -1 -22    0.96    0.54
  -5   1 -22    0.26    0.42
  -5   1 -22    0.57    0.47
   5   1  22    0.37    0.29
  -6  -1 -22   -0.71    0.43
  -6  -1 -22    0.35    0.62
   6  -1  22    0.19    0.28
  -6   1 -22   -0.18    0.49
   6   1  22   -0.04    0.33
  -6   1 -22    0.56    0.57
  -7  -1 -22   -0.70    0.60
  -7  -1 -22   -0.26    0.58
   7   1  22    0.44    0.45
  -8  -2  22    0.00    0.31
  -8   2  22   -0.34    0.30
  -7  -2  22    4.88    0.68
  -7   2  22    6.64    0.79
  -6  -2  22    0.21    0.26
  -6   2  22    0.04    0.25
  -5  -2  22    1.09    0.31
   5  -2 -22    1.11    0.25
  -5  -2  22    1.68    0.41
  -5   2  22    0.98    0.37
  -5   2  22    1.51    0.35
  -5   2  22    1.19    0.42
   4  -2 -22   -0.04    0.13
  -4  -2  22    0.52    0.23
  -4  -2  22    0.23    0.20
  -4   2  22    0.27    0.26
  -4   2  22   -0.16    0.15
  -3  -2  22    1.08    0.26
   3  -2 -22    0.84    0.20
  -3  -2  22    1.20    0.25
   3   2 -22    1.27    0.26
  -3   2  22    0.77    0.22
  -3   2  22    1.52    0.38
  -2  -2  22   23.57    0.91
  -2  -2  22   22.33    0.82
   2  -2 -22   23.01    0.88
   2  -2 -22   23.02    0.88
   2   2 -22   24.20    0.89
  -2   2  22   22.17    0.86
  -2   2  22   23.55    1.10
   1  -2 -22   14.71    0.70
   1  -2 -22   14.88    0.71
  -1  -2  22   14.77    0.66
  -1   2  22   15.99    0.67
   1   2 -22   16.09    0.66
  -1   2  22   16.12    0.82
   0  -2 -22    1.46    0.30
   0  -2  22    0.75    0.19
   0  -2 -22    0.75    0.24
   0   2  22    1.14    0.27
   0   2  22    0.67    0.19
   0   2 -22    0.88    0.20
  -1  -2 -22   39.59    1.47
  -1  -2 -22   37.67    1.45
   1  -2  22   40.92    1.34
  -1  -2 -22   38.84    1.22
   1   2  22   38.84    1.41
  -1   2 -22   39.04    1.30
   1   2  22   38.17    1.26
   2  -2  22    1.62    0.31
  -2  -2 -22    1.19    0.38
  -2  -2 -22    1.89    0.29
  -2  -2 -22    1.47    0.40
  -2   2 -22    1.59    0.30
  -2   2 -22    1.77    0.33
   2   2  22    2.28    0.38
  -3  -2 -22    1.30    0.46
  -3  -2 -22    1.09    0.26
   3  -2  22    1.46    0.33
  -3  -2 -22    1.49    0.45
   3   2  22    1.22    0.32
  -3   2 -22    1.85    0.37
  -3   2 -22    1.74    0.36
   4  -2  22    9.86    0.68
  -4  -2 -22    9.25    0.99
  -4  -2 -22    8.36    0.93
   4   2  22    8.01    0.79
  -5  -2 -22   -0.03    0.44
  -5  -2 -22    0.59    0.55
   5  -2  22    0.30    0.28
   5   2  22    0.69    0.34
  -6  -2 -22   -0.12    0.49
  -6  -2 -22    0.18    0.56
   6   2  22    0.31    0.34
   7   2  22    2.08    0.62
  -7  -3  22    7.33    0.84
  -7   3  22   10.14    0.99
  -6  -3  22    2.40    0.47
  -6   3  22    1.95    0.44
   5  -3 -22    3.24    0.36
  -5  -3  22    4.39    0.54
  -5  -3  22    4.29    0.50
  -5   3  22    3.86    0.52
   4  -3 -22    2.24    0.28
  -4  -3  22    2.45    0.35
  -4  -3  22    1.40    0.32
  -4   3  22    1.81    0.35
   3  -3 -22    1.72    0.26
  -3  -3  22    1.36    0.24
  -3  -3  22    1.77    0.29
   3  -3 -22    1.73    0.26
  -3   3  22    1.79    0.31
   2  -3 -22    0.16    0.17
   2  -3 -22    0.05    0.15
  -2  -3  22   -0.01    0.12
  -2  -3  22    0.00    0.12
  -2   3  22    0.21    0.16
  -2   3  22    0.68    0.29
  -1  -3  22   13.25    0.56
   1  -3 -22   12.74    0.65
   1  -3 -22   13.04    0.66
  -1   3  22   11.83    0.74
  -1   3  22   12.55    0.62
   0  -3 -22    3.93    0.37
   0  -3 -22    3.32    0.43
   0  -3 -22    3.77    0.46
   0   3  22    4.18    0.43
   0   3  22    3.86    0.46
  -1  -3 -22   14.17    0.82
  -1  -3 -22   13.21    0.81
  -1  -3 -22   14.21    0.65
   1   3  22   14.83    0.72
   1   3  22   14.53    0.76
  -2  -3 -22    0.12    0.29
  -2  -3 -22   -0.16    0.16
  -2  -3 -22   -0.10    0.27
   2   3  22   -0.04    0.19
   3  -3  22    9.86    0.58
  -3  -3 -22    8.78    0.87
  -3  -3 -22   11.12    0.67
  -3  -3 -22   10.33    0.94
   3   3  22    8.72    0.67
  -4  -3 -22    2.95    0.61
  -4  -3 -22    2.38    0.61
  -5  -3 -22    7.65    1.00
  -5  -3 -22    8.05    0.97
  -6  -3 -22    3.06    0.73
  -6  -3 -22    1.99    0.64
  -7  -4  22   -0.09    0.32
  -7   4  22    0.12    0.31
  -6  -4  22    1.88    0.45
  -6   4  22    1.11    0.38
  -5  -4  22   -0.24    0.20
  -5   4  22    0.29    0.26
  -4  -4  22   18.33    0.89
  -4   4  22   18.33    0.90
  -3   4  22    0.37    0.20
  -2   4  22    1.00    0.24
  -1   4  22    9.94    0.58
   0  -4 -22    0.04    0.15
   0   4  22    0.03    0.16
  -1  -4 -22    0.51    0.20
   1   4  22    0.57    0.24
  -2  -4 -22   10.72    0.74
  -2  -4 -22   12.49    0.69
  -3  -4 -22    2.76    0.50
  -3  -4 -22    2.71    0.52
  -4  -4 -22    0.71    0.43
  -4  -4 -22    1.21    0.45
  -5  -4 -22    0.05    0.36
  -5  -4 -22    0.10    0.41
  -6  -4 -22    0.07    0.37
  -6  -5  22    1.44    0.41
  -6   5  22    1.72    0.45
  -5  -5  22    0.39    0.26
  -5   5  22    0.21    0.26
  -4   5  22    0.73    0.26
  -3   5  22    3.14    0.44
  -2   5  22   -0.03    0.18
  -1   5  22    3.05    0.41
   0  -5 -22    0.35    0.21
   0   5  22    0.81    0.27
  -1  -5 -22    0.17    0.21
   1   5  22    0.12    0.18
  -2  -5 -22    1.63    0.34
  -6   6  22    1.01    0.41
  -5   6  22   -0.18    0.22
  -4   6  22    3.46    0.51
  -3   6  22    0.20    0.22
  -2   6  22    4.14    0.52
  -1   6  22    2.37    0.40
   0  -6 -22    0.15    0.22
   0   6  22    0.46    0.28
  -1  -6 -22    0.22    0.25
   1   6  22    0.18    0.24
  -2  -6 -22   13.51    0.83
   2   6  22   14.91    0.99
  -5   7  22    6.16    0.75
  -4   7  22    0.28    0.28
  -3   7  22    0.06    0.23
  -2   7  22    2.08    0.44
  -1   7  22    0.70    0.30
   0  -7 -22    3.20    0.48
   0   7  22    2.17    0.47
  -1  -7 -22    2.10    0.43
   1   7  22    2.88    0.52
  -2  -7 -22    0.08    0.27
   2   7  22    1.30    0.44
  -3  -7 -22    0.60    0.35
  -3   8  22    0.13    0.28
  -2   8  22    2.79    0.49
  -1   8  22    2.02    0.43
   0  -8 -22    0.75    0.31
   0   8  22    0.22    0.28
  -1  -8 -22    0.03    0.27
   1   8  22    0.23    0.32
  -2  -8 -22    0.04    0.26
  -8   0  23   -0.42    0.27
  -7   0  23   -0.18    0.26
  -6   0  23   -0.19    0.23
   5   0 -23    0.08    0.16
  -5   0  23   -0.07    0.19
  -5   0  23   -0.29    0.24
  -4   0  23    0.31    0.18
  -4   0  23    0.20    0.25
   4   0 -23    0.15    0.17
   3   0 -23    0.18    0.16
  -3   0  23    0.17    0.15
  -3   0  23    0.28    0.22
   2   0 -23    1.15    0.22
   1   0 -23    0.20    0.16
  -1   0  23    0.36    0.12
  -1   0  23    0.02    0.17
   0   0 -23    0.50    0.18
   0   0  23    0.43    0.12
   0   0 -23    0.37    0.18
   0   0  23    0.46    0.20
   1   0  23    1.52    0.27
  -1   0 -23    1.19    0.27
  -1   0 -23    1.00    0.24
   1   0  23    0.75    0.14
   2   0  23    0.44    0.23
   2   0  23    0.33    0.14
  -2   0 -23    0.42    0.26
  -2   0 -23    0.47    0.27
   3   0  23    0.34    0.25
  -3   0 -23    0.24    0.30
  -3   0 -23    0.29    0.33
  -4   0 -23    0.45    0.42
   4   0  23    0.28    0.24
  -4   0 -23    0.27    0.39
   5   0  23    0.04    0.26
  -5   0 -23   -0.28    0.40
  -5   0 -23   -0.38    0.41
  -6   0 -23   -0.60    0.49
  -6   0 -23   -0.57    0.45
   6   0  23   -0.06    0.28
   7   0  23    0.09    0.34
  -7   0 -23    0.03    0.67
  -7   0 -23   -1.21    0.61
  -8  -1  23    1.61    0.49
  -8   1  23    1.75    0.50
  -7  -1  23    1.00    0.41
  -7   1  23    1.01    0.40
  -6  -1  23    0.83    0.34
  -6   1  23    1.58    0.39
  -5  -1  23    1.18    0.33
  -5  -1  23    1.11    0.37
  -5   1  23    0.30    0.34
  -5   1  23    0.48    0.27
  -4  -1  23    0.07    0.17
   4  -1 -23    0.23    0.17
  -4  -1  23    0.35    0.25
  -4   1  23    0.05    0.28
   4   1 -23    0.39    0.20
  -4   1  23    0.05    0.16
  -3  -1  23    3.94    0.48
  -3  -1  23    2.47    0.33
   3  -1 -23    3.07    0.35
   3   1 -23    3.03    0.35
  -3   1  23    2.47    0.45
  -3   1  23    3.23    0.39
  -2  -1  23   11.27    0.54
   2  -1 -23   11.76    0.59
  -2  -1  23   11.70    0.67
   2   1 -23   11.50    0.57
  -2   1  23   12.13    0.57
  -2   1  23   11.24    0.72
   1  -1 -23   47.71    1.52
  -1  -1  23   45.93    1.33
  -1  -1  23   49.17    1.57
   1  -1 -23   45.45    1.50
  -1   1  23   47.06    1.39
  -1   1  23   47.91    1.65
   1   1 -23   46.63    1.49
   0  -1  23    7.45    0.49
   0  -1 -23    7.15    0.51
   0  -1 -23    7.20    0.51
   0   1  23    7.54    0.40
   0   1  23    8.39    0.55
   0   1 -23    6.79    0.45
   1  -1  23   42.57    1.45
  -1  -1 -23   42.22    1.54
  -1  -1 -23   42.78    1.25
  -1  -1 -23   41.42    1.53
  -1   1 -23   41.48    1.45
  -1   1 -23   44.39    1.45
   1   1  23   42.42    1.48
   1   1  23   41.25    1.28
  -2  -1 -23   49.06    1.82
   2  -1  23   49.01    1.68
  -2  -1 -23   49.07    1.45
  -2  -1 -23   49.46    1.82
   2   1  23   48.46    1.71
  -2   1 -23   47.73    1.73
   2   1  23   50.85    1.54
  -2   1 -23   50.37    1.73
   3  -1  23    7.16    0.59
  -3  -1 -23    8.26    0.84
  -3  -1 -23    8.71    0.51
  -3  -1 -23    8.40    0.85
  -3   1 -23    9.36    0.72
  -3   1 -23    8.31    0.78
   3   1  23    8.79    0.65
  -4  -1 -23    5.68    0.82
  -4  -1 -23    8.67    0.96
   4  -1  23    6.08    0.68
  -4   1 -23    7.27    0.85
   4   1  23    7.13    0.74
  -4   1 -23    5.78    0.77
  -5  -1 -23    4.90    0.85
  -5  -1 -23    7.24    0.99
   5  -1  23    7.03    0.77
  -5   1 -23    7.77    1.00
  -5   1 -23    5.69    0.84
   5   1  23    6.26    0.77
  -6  -1 -23    0.48    0.58
   6  -1  23    0.84    0.37
  -6  -1 -23    0.81    0.70
  -6   1 -23    1.02    0.65
   6   1  23    1.09    0.48
  -6   1 -23    0.78    0.59
  -7  -1 -23    0.40    0.65
  -7  -1 -23    0.58    0.71
   7   1  23    0.53    0.42
  -7  -2  23    0.50    0.37
  -7   2  23   -0.03    0.26
  -6  -2  23    9.98    0.76
  -6   2  23   10.27    0.79
  -5  -2  23    5.61    0.60
   5  -2 -23    5.03    0.48
  -5   2  23    5.22    0.75
  -5   2  23    4.94    0.58
  -4  -2  23    4.60    0.51
   4  -2 -23    4.65    0.44
  -4  -2  23    3.77    0.46
  -4   2  23    5.42    0.69
   4   2 -23    5.31    0.53
  -4   2  23    3.15    0.43
   3  -2 -23    4.22    0.39
  -3  -2  23    3.87    0.42
  -3  -2  23    3.28    0.41
  -3   2  23    3.88    0.42
  -3   2  23    4.70    0.60
   3   2 -23    3.18    0.39
   2  -2 -23    1.22    0.24
   2  -2 -23    1.28    0.24
  -2  -2  23    0.86    0.22
  -2  -2  23    1.23    0.23
   2   2 -23    1.32    0.26
  -2   2  23    1.13    0.31
  -2   2  23    1.03    0.22
  -1  -2  23   20.84    0.84
   1  -2 -23   22.18    0.90
   1  -2 -23   19.80    0.87
   1   2 -23   21.31    0.82
  -1   2  23   21.24    0.98
  -1   2  23   21.51    0.81
   0  -2 -23   10.95    0.66
   0  -2  23   11.35    0.58
   0  -2 -23   10.95    0.65
   0   2  23   10.86    0.66
   0   2  23   10.97    0.53
   0   2 -23   10.80    0.55
  -1  -2 -23    2.16    0.28
  -1  -2 -23    2.57    0.41
   1  -2  23    2.17    0.32
  -1  -2 -23    2.30    0.39
   1   2  23    2.25    0.37
  -1   2 -23    1.80    0.28
  -1   2 -23    2.04    0.30
   1   2  23    1.86    0.27
   2  -2  23   14.46    0.73
  -2  -2 -23   12.30    0.85
  -2  -2 -23   12.28    0.61
  -2  -2 -23   13.40    0.88
  -2   2 -23   11.88    0.71
   2   2  23   13.97    0.77
  -2   2 -23   13.52    0.73
   2   2  23   13.69    0.69
  -3  -2 -23    2.73    0.56
  -3  -2 -23    2.02    0.34
   3  -2  23    1.68    0.34
  -3  -2 -23    2.08    0.50
   3   2  23    2.00    0.40
   4  -2  23    1.16    0.31
  -4  -2 -23    0.47    0.43
  -4  -2 -23    0.69    0.45
   4   2  23    0.67    0.33
  -5  -2 -23    6.70    0.98
   5  -2  23    7.76    0.75
  -5  -2 -23    4.91    0.84
   5   2  23    6.19    0.77
  -6  -2 -23    1.25    0.69
  -6  -2 -23    1.30    0.67
   6   2  23    2.35    0.60
  -7  -3  23    0.34    0.33
  -7   3  23    0.21    0.33
   6  -3 -23    0.77    0.23
  -6  -3  23    0.84    0.34
  -6   3  23    0.62    0.33
   5  -3 -23    4.17    0.40
  -5  -3  23    4.59    0.51
  -5  -3  23    4.36    0.55
  -5   3  23    4.25    0.55
  -4  -3  23   -0.20    0.17
   4  -3 -23    0.01    0.14
   4  -3 -23    0.28    0.16
  -4  -3  23    0.29    0.19
  -4   3  23   -0.06    0.17
   3  -3 -23    0.30    0.16
  -3  -3  23    0.09    0.15
   3  -3 -23    0.20    0.17
  -3  -3  23    0.21    0.17
  -3   3  23    0.29    0.19
   2  -3 -23    0.10    0.18
   2  -3 -23    0.13    0.17
  -2  -3  23    0.12    0.13
  -2   3  23    0.20    0.16
  -2   3  23   -0.09    0.24
   1  -3 -23    0.63    0.23
  -1  -3  23    0.26    0.15
   1  -3 -23    0.42    0.23
  -1   3  23    0.40    0.18
  -1   3  23    0.16    0.24
   0  -3 -23    5.30    0.54
   0  -3 -23    5.32    0.54
   0  -3  23    5.44    0.37
   0  -3 -23    5.86    0.40
   0   3  23    4.89    0.46
   0   3  23    5.93    0.58
  -1  -3 -23    3.19    0.49
  -1  -3 -23    2.29    0.31
  -1  -3 -23    2.86    0.47
   1   3  23    2.43    0.39
   1   3  23    2.12    0.33
  -2  -3 -23    3.04    0.52
  -2  -3 -23    3.37    0.55
  -2  -3 -23    3.43    0.40
   2   3  23    2.56    0.41
  -3  -3 -23    8.74    0.89
  -3  -3 -23   10.88    0.67
  -3  -3 -23    9.49    0.91
   3   3  23   10.82    0.74
  -4  -3 -23    0.09    0.40
  -4  -3 -23    0.25    0.43
  -5  -3 -23    1.19    0.57
  -5  -3 -23    0.51    0.46
  -6  -3 -23    0.92    0.59
  -6  -3 -23    0.92    0.57
  -7  -4  23    0.72    0.40
  -7   4  23    0.68    0.39
  -6  -4  23   11.43    0.85
  -6   4  23   11.56    0.86
  -5  -4  23    0.17    0.24
  -5   4  23    0.10    0.23
  -4  -4  23    0.30    0.23
  -4   4  23    0.19    0.20
  -3   4  23    1.24    0.30
  -2   4  23    5.54    0.52
  -1   4  23    3.98    0.44
   0  -4 -23    5.57    0.48
   0   4  23    4.89    0.51
  -1  -4 -23    3.56    0.42
  -1  -4 -23    3.75    0.49
   1   4  23    3.01    0.43
  -2  -4 -23   -0.10    0.27
  -2  -4 -23   -0.04    0.18
   2   4  23    0.01    0.22
  -3  -4 -23    0.35    0.35
  -3  -4 -23    0.58    0.30
  -3  -4 -23    0.27    0.37
  -4  -4 -23    4.48    0.68
  -4  -4 -23    4.73    0.71
  -5  -4 -23    0.24    0.40
  -5  -4 -23    0.28    0.38
  -6  -4 -23    3.83    0.70
  -6  -5  23    1.27    0.41
  -6   5  23    1.83    0.46
  -5   5  23    6.62    0.70
  -4   5  23    3.26    0.46
  -3   5  23   11.57    0.71
  -2   5  23   -0.25    0.15
  -1   5  23    0.68    0.25
   0  -5 -23    0.28    0.22
   0   5  23   -0.08    0.18
  -1  -5 -23    9.31    0.60
   1   5  23    7.90    0.74
  -2  -5 -23    0.05    0.22
   2   5  23    0.09    0.25
  -5   6  23    1.97    0.44
  -4   6  23    0.34    0.25
  -3   6  23    0.39    0.24
  -2   6  23    1.95    0.39
  -1   6  23    0.28    0.20
   0  -6 -23    1.67    0.35
   0   6  23    1.30    0.36
  -1  -6 -23   -0.18    0.20
   1   6  23    0.11    0.20
  -2  -6 -23    4.77    0.63
   2   6  23    4.70    0.66
  -3  -6 -23    3.25    0.55
  -4   7  23    0.46    0.27
  -3   7  23    0.07    0.24
  -2   7  23    0.99    0.32
  -1   7  23    4.15    0.55
   0  -7 -23   -0.07    0.22
   0   7  23    0.83    0.33
  -1  -7 -23    1.77    0.41
   1   7  23    1.13    0.40
  -2  -7 -23   -0.22    0.24
  -2   8  23    0.64    0.32
  -1   8  23    3.61    0.56
   0  -8 -23    1.07    0.35
   0   8  23    1.11    0.40
  -1  -8 -23    0.20    0.29
  -7   0  24    0.10    0.31
  -6   0  24    1.91    0.42
  -5   0  24    0.21    0.20
  -4   0  24    5.96    0.57
  -4   0  24    5.76    0.70
   4   0 -24    5.41    0.52
   3   0 -24    8.15    0.52
  -3   0  24   10.00    0.71
  -3   0  24    9.13    0.54
   2   0 -24    0.33    0.17
  -2   0  24    0.24    0.14
  -2   0  24    0.24    0.22
   1   0 -24   38.49    1.29
  -1   0  24   36.79    1.37
  -1   0  24   38.39    1.15
   0   0  24   10.11    0.43
   0   0  24   10.30    0.61
   0   0 -24   10.06    0.58
   0   0 -24    9.99    0.57
  -1   0 -24   52.19    1.79
   1   0  24   53.71    1.46
  -1   0 -24   53.92    1.80
   1   0  24   53.29    1.77
   2   0  24   66.87    2.16
  -2   0 -24   64.78    2.21
  -2   0 -24   67.54    2.24
  -3   0 -24    4.39    0.64
  -3   0 -24    3.65    0.58
   3   0  24    4.37    0.54
  -4   0 -24   -0.35    0.34
  -4   0 -24    0.37    0.40
   4   0  24    0.51    0.27
  -5   0 -24   11.09    1.20
   5   0  24   10.59    1.01
  -5   0 -24    9.28    1.13
  -6   0 -24    0.61    0.63
  -6   0 -24    1.13    0.69
   6   0  24    2.47    0.55
  -7  -1  24   -0.11    0.28
  -7   1  24    0.67    0.37
  -6  -1  24    3.87    0.57
  -6   1  24    4.64    0.63
  -5  -1  24    0.45    0.25
   5  -1 -24    0.16    0.18
  -5   1  24   -0.24    0.17
  -5   1  24    0.06    0.31
   4  -1 -24    1.33    0.28
  -4  -1  24    1.00    0.27
  -4  -1  24    1.18    0.37
   4   1 -24    1.17    0.29
  -4   1  24    1.37    0.30
  -4   1  24    0.73    0.37
  -3  -1  24    0.69    0.25
   3  -1 -24    0.19    0.17
  -3  -1  24    0.38    0.18
   3   1 -24    0.21    0.17
  -3   1  24    0.35    0.28
  -3   1  24    0.56    0.21
  -2  -1  24    2.04    0.34
   2  -1 -24    1.28    0.24
  -2  -1  24    1.37    0.24
  -2   1  24    1.85    0.27
  -2   1  24    1.34    0.34
   2   1 -24    1.51    0.26
  -1  -1  24    7.59    0.39
   1  -1 -24    8.23    0.51
   1  -1 -24    8.25    0.50
  -1  -1  24    8.19    0.53
   1   1 -24    6.48    0.46
  -1   1  24    7.07    0.57
  -1   1  24    8.17    0.43
   0  -1 -24   28.31    1.12
   0  -1  24   29.82    1.10
   0  -1 -24   27.92    1.12
   0   1  24   28.60    0.94
   0   1  24   28.49    1.14
   0   1 -24   27.53    1.04
  -1  -1 -24    0.24    0.15
   1  -1  24    0.44    0.19
  -1  -1 -24    0.61    0.26
  -1  -1 -24    0.72    0.28
   1   1  24    0.71    0.17
  -1   1 -24    0.52    0.22
  -1   1 -24    0.57    0.22
   1   1  24    1.22    0.28
  -2  -1 -24    1.57    0.37
   2  -1  24    1.21    0.28
  -2  -1 -24    1.70    0.24
  -2  -1 -24    1.49    0.38
  -2   1 -24    1.19    0.32
  -2   1 -24    1.11    0.31
   2   1  24    1.60    0.26
   2   1  24    2.19    0.36
  -3  -1 -24    0.24    0.32
   3  -1  24    0.06    0.21
  -3  -1 -24    0.22    0.33
  -3   1 -24   -0.17    0.22
   3   1  24   -0.02    0.22
  -3   1 -24    0.07    0.26
  -4  -1 -24    1.86    0.54
  -4  -1 -24    1.15    0.53
   4  -1  24    1.74    0.39
  -4   1 -24    1.56    0.48
   4   1  24    1.13    0.36
  -4   1 -24    1.76    0.49
  -5  -1 -24    2.92    0.72
   5  -1  24    2.32    0.50
  -5  -1 -24    3.25    0.79
   5   1  24    1.81    0.48
  -5   1 -24    2.45    0.66
  -5   1 -24    3.57    0.72
   6  -1  24    0.68    0.36
  -6  -1 -24    0.57    0.60
  -6  -1 -24    1.29    0.74
   6   1  24    0.70    0.41
  -7  -2  24    0.24    0.32
  -7   2  24    0.21    0.32
  -6  -2  24    2.20    0.45
  -6   2  24    1.74    0.42
  -5  -2  24    1.64    0.41
  -5  -2  24    1.39    0.34
   5  -2 -24    1.31    0.28
  -5   2  24    1.40    0.34
  -5   2  24    1.25    0.44
   4  -2 -24    0.28    0.18
  -4  -2  24    0.18    0.18
  -4  -2  24    0.34    0.22
  -4   2  24    0.26    0.21
  -4   2  24    0.17    0.30
  -3  -2  24    0.21    0.16
   3  -2 -24    0.00    0.14
  -3  -2  24    0.06    0.20
  -3   2  24    0.17    0.15
   3   2 -24    0.12    0.15
  -3   2  24    0.46    0.31
  -2  -2  24    0.25    0.18
   2  -2 -24    0.37    0.17
  -2  -2  24    0.31    0.16
   2  -2 -24    0.44    0.19
  -2   2  24    0.13    0.23
   2   2 -24    0.26    0.16
  -2   2  24    0.39    0.16
   1  -2 -24   17.12    0.81
  -1  -2  24   19.48    0.79
   1  -2 -24   18.54    0.83
  -1   2  24   19.19    0.92
  -1   2  24   17.02    0.73
   1   2 -24   17.68    0.75
   0  -2 -24    0.92    0.29
   0  -2 -24    1.30    0.30
   0  -2  24    1.04    0.23
   0   2  24    1.25    0.23
   0   2 -24    0.92    0.22
   0   2  24    1.59    0.33
   1  -2  24    1.78    0.30
  -1  -2 -24    1.37    0.36
  -1  -2 -24    1.81    0.40
  -1  -2 -24    2.09    0.27
   1   2  24    2.10    0.31
   1   2  24    1.31    0.29
  -1   2 -24    1.72    0.29
  -1   2 -24    1.33    0.27
  -2  -2 -24   42.57    1.71
  -2  -2 -24   43.64    1.71
  -2  -2 -24   43.49    1.38
   2  -2  24   42.17    1.51
  -2   2 -24   40.56    1.52
  -2   2 -24   42.36    1.53
   2   2  24   44.37    1.58
   2   2  24   41.38    1.43
   3  -2  24    1.72    0.36
  -3  -2 -24    1.51    0.46
  -3  -2 -24    1.71    0.53
   3   2  24    1.68    0.37
   4  -2  24    9.23    0.69
  -4  -2 -24    9.05    1.00
  -4  -2 -24    8.76    0.99
   4   2  24    8.27    0.81
  -5  -2 -24    2.78    0.76
  -5  -2 -24    2.12    0.69
   5  -2  24    3.08    0.51
   5   2  24    2.86    0.57
  -6  -2 -24    1.40    0.70
  -6  -2 -24    2.12    0.73
   6   2  24    1.71    0.52
  -7  -3  24    2.31    0.53
  -7   3  24    3.28    0.60
  -6  -3  24    2.37    0.48
  -6   3  24    3.16    0.54
  -5  -3  24    0.33    0.23
   5  -3 -24   -0.22    0.13
  -5  -3  24    0.11    0.21
  -5   3  24    0.08    0.21
   4  -3 -24    5.68    0.42
  -4  -3  24    6.03    0.58
  -4  -3  24    5.74    0.52
   4  -3 -24    6.11    0.43
  -4   3  24    5.77    0.59
  -3  -3  24    1.55    0.30
   3  -3 -24    1.27    0.26
   3  -3 -24    1.18    0.25
  -3  -3  24    1.21    0.25
  -3   3  24    1.63    0.30
  -2  -3  24   15.17    0.65
   2  -3 -24   14.74    0.72
   2  -3 -24   15.73    0.73
  -2   3  24   14.89    0.71
  -1  -3  24   13.11    0.59
   1  -3 -24   13.41    0.70
   1  -3 -24   11.94    0.67
  -1   3  24   12.58    0.78
  -1   3  24   13.35    0.66
   0  -3  24    2.94    0.33
   0  -3 -24    1.68    0.35
   0  -3 -24    3.12    0.35
   0  -3 -24    2.27    0.40
   0   3  24    1.99    0.32
   0   3  24    3.30    0.46
  -1  -3 -24    4.81    0.58
  -1  -3 -24    3.64    0.39
  -1  -3 -24    2.49    0.44
   1   3  24    3.53    0.42
  -2  -3 -24   15.30    0.97
  -2  -3 -24   18.32    0.84
  -2  -3 -24   18.04    1.04
   2   3  24   16.82    0.86
   2   3  24   18.34    0.93
  -3  -3 -24    4.47    0.67
  -3  -3 -24    4.49    0.48
  -3  -3 -24    4.49    0.67
  -4  -3 -24    5.86    0.82
  -4  -3 -24    6.76    0.90
  -5  -3 -24   -0.21    0.46
  -5  -3 -24    0.06    0.46
  -6  -3 -24    0.33    0.51
  -6  -3 -24    0.09    0.54
  -7  -4  24    1.31    0.45
  -7   4  24    2.87    0.61
  -6  -4  24    4.06    0.58
  -6   4  24    5.65    0.71
  -5  -4  24    2.88    0.49
  -5   4  24    2.42    0.45
  -4   4  24    1.57    0.35
  -3   4  24    4.02    0.47
  -2   4  24    0.05    0.15
  -1   4  24    8.71    0.56
   0  -4 -24    2.59    0.39
   0  -4 -24    2.83    0.37
   0   4  24    2.11    0.34
  -1  -4 -24    3.30    0.47
  -1  -4 -24    3.80    0.51
  -1  -4 -24    3.14    0.41
   1   4  24    3.27    0.44
  -2  -4 -24    8.87    0.62
  -2  -4 -24   10.27    0.85
  -2  -4 -24    9.68    0.81
   2   4  24    7.44    0.72
  -3  -4 -24    1.46    0.50
  -3  -4 -24    0.45    0.37
  -3  -4 -24    1.61    0.38
  -4  -4 -24    8.83    0.90
  -4  -4 -24    8.83    0.92
  -5  -4 -24    3.64    0.68
  -5  -4 -24    3.99    0.64
  -6   5  24    5.94    0.75
  -5   5  24    4.31    0.59
  -4   5  24    0.78    0.29
  -3   5  24    1.51    0.32
  -2   5  24   -0.07    0.18
  -1   5  24    0.20    0.19
   0  -5 -24    0.88    0.27
   0   5  24    1.26    0.31
  -1  -5 -24    0.26    0.24
   1   5  24    0.13    0.22
  -2  -5 -24    0.99    0.31
   2   5  24    1.07    0.35
  -5   6  24    0.82    0.34
  -4   6  24    0.09    0.22
  -3   6  24    8.47    0.65
  -2   6  24    0.73    0.30
  -1   6  24   10.04    0.69
   0  -6 -24    0.40    0.25
   0   6  24    0.99    0.33
  -1  -6 -24    0.59    0.29
   1   6  24   -0.04    0.23
  -2  -6 -24   -0.25    0.21
   2   6  24    0.03    0.27
  -4   7  24    1.88    0.43
  -3   7  24    0.06    0.24
  -2   7  24    0.42    0.28
  -1   7  24    1.71    0.38
   0  -7 -24    1.63    0.37
   0   7  24    1.32    0.40
  -1  -7 -24    0.64    0.31
   1   7  24    0.62    0.35
  -2  -7 -24    0.41    0.30
  -3  -7 -24    0.43    0.39
   3   7  24    0.73    0.38
  -2   8  24    0.13    0.27
  -1   8  24    3.07    0.53
   0  -8 -24    0.20    0.28
   0   8  24    0.42    0.31
  -1  -8 -24    0.10    0.29
   1   8  24    0.03    0.30
  -7   0  25   -0.15    0.25
  -6   0  25    0.35    0.28
  -5   0  25    0.08    0.20
   4   0 -25    0.02    0.16
  -4   0  25    0.13    0.26
  -4   0  25    0.00    0.17
   3   0 -25    0.25    0.18
  -3   0  25    0.20    0.17
  -3   0  25    0.10    0.24
   2   0 -25    0.19    0.16
  -2   0  25    0.03    0.21
  -2   0  25    0.32    0.16
   1   0 -25    0.77    0.21
  -1   0  25    0.45    0.14
  -1   0  25    0.60    0.24
   0   0 -25    0.63    0.22
   0   0 -25    0.73    0.22
   0   0  25    0.54    0.13
   0   0  25    0.80    0.24
   1   0  25    0.98    0.25
  -1   0 -25    0.96    0.28
  -1   0 -25    1.02    0.28
  -2   0 -25    0.62    0.28
  -2   0 -25    0.95    0.29
   2   0  25    0.80    0.26
  -3   0 -25   -0.29    0.28
  -3   0 -25   -0.24    0.26
   3   0  25   -0.20    0.20
   4   0  25    0.00    0.22
  -4   0 -25    0.49    0.39
  -4   0 -25    0.02    0.36
  -5   0 -25    0.07    0.44
   5   0  25   -0.32    0.27
  -5   0 -25   -0.16    0.45
  -6   0 -25   -0.59    0.53
   6   0  25    0.10    0.31
  -6   0 -25   -0.96    0.46
  -7  -1  25   -0.05    0.30
  -7   1  25    0.41    0.35
  -6  -1  25    0.18    0.27
  -6   1  25    0.09    0.24
  -5  -1  25   -0.05    0.19
  -5  -1  25   -0.36    0.23
  -5   1  25   -0.03    0.19
  -4  -1  25    0.00    0.24
   4  -1 -25   -0.12    0.15
  -4  -1  25    0.22    0.20
  -4   1  25   -0.13    0.24
   4   1 -25    0.07    0.18
  -4   1  25    0.09    0.16
  -3  -1  25    6.66    0.48
  -3  -1  25    7.73    0.61
   3  -1 -25    6.72    0.48
   3   1 -25    7.97    0.51
  -3   1  25    7.74    0.76
  -3   1  25    6.95    0.50
   2  -1 -25    2.33    0.31
  -2  -1  25    2.22    0.36
  -2  -1  25    2.31    0.30
   2   1 -25    1.70    0.28
  -2   1  25    2.85    0.44
  -2   1  25    2.64    0.32
   1  -1 -25   20.45    0.86
  -1  -1  25   20.30    0.89
   1  -1 -25   20.07    0.86
  -1  -1  25   20.33    0.72
  -1   1  25   19.66    0.95
  -1   1  25   19.04    0.75
   1   1 -25   20.29    0.83
   0  -1  25    3.36    0.39
   0  -1 -25    3.96    0.46
   0  -1 -25    4.38    0.48
   0   1  25    4.29    0.48
   0   1  25    4.12    0.31
   0   1 -25    4.37    0.42
  -1  -1 -25    8.56    0.64
   1  -1  25    6.88    0.52
  -1  -1 -25    7.35    0.60
   1   1  25    7.49    0.42
   1   1  25    7.66    0.57
  -1   1 -25    6.90    0.52
  -1   1 -25    7.42    0.53
  -2  -1 -25    0.67    0.18
   2  -1  25    0.65    0.26
  -2  -1 -25    0.84    0.34
  -2  -1 -25    0.78    0.34
  -2   1 -25    0.85    0.28
   2   1  25    0.44    0.17
  -2   1 -25    0.49    0.24
   2   1  25    0.48    0.25
  -3  -1 -25    3.47    0.62
   3  -1  25    3.23    0.48
  -3  -1 -25    3.35    0.60
   3   1  25    3.22    0.50
  -3   1 -25    4.06    0.56
  -3   1 -25    3.92    0.58
  -4  -1 -25   -0.09    0.41
  -4  -1 -25   -0.03    0.37
   4  -1  25    0.36    0.27
  -4   1 -25    0.01    0.33
   4   1  25    0.11    0.26
  -4   1 -25   -0.07    0.30
   5  -1  25    0.01    0.27
  -5  -1 -25   -0.51    0.47
  -5  -1 -25    0.64    0.49
  -5   1 -25    0.28    0.47
  -5   1 -25   -0.30    0.38
   5   1  25    0.06    0.29
  -6  -1 -25    3.57    0.88
   6  -1  25    5.02    0.72
  -6  -1 -25    4.15    0.98
   6   1  25    4.11    0.72
  -7  -2  25    1.22    0.43
  -7   2  25    1.84    0.49
  -6  -2  25    0.08    0.26
  -6   2  25   -0.21    0.24
  -5  -2  25    0.37    0.31
   5  -2 -25    0.45    0.23
  -5  -2  25    0.56    0.29
  -5   2  25    1.19    0.34
  -5   2  25    0.52    0.39
   4  -2 -25    1.33    0.28
  -4  -2  25    1.31    0.34
  -4  -2  25    1.23    0.31
  -4   2  25    2.38    0.54
  -4   2  25    1.65    0.34
  -3  -2  25    8.65    0.53
   3  -2 -25    8.31    0.53
  -3  -2  25    9.76    0.61
  -3   2  25   10.28    0.79
   3   2 -25    9.63    0.58
  -3   2  25    8.76    0.56
   2  -2 -25    4.89    0.47
  -2  -2  25    5.25    0.49
   2  -2 -25    4.95    0.47
  -2   2  25    5.77    0.42
   2   2 -25    5.16    0.40
  -2   2  25    5.82    0.64
  -1  -2  25    3.83    0.40
   1  -2 -25    3.91    0.44
   1  -2 -25    3.48    0.42
   1   2 -25    3.72    0.39
  -1   2  25    5.20    0.57
  -1   2  25    4.83    0.37
   0  -2 -25   11.48    0.70
   0  -2 -25   11.96    0.72
   0  -2  25   11.85    0.62
   0   2  25   11.81    0.72
   0   2 -25   11.92    0.61
   0   2  25   12.02    0.58
   1  -2  25   -0.01    0.16
  -1  -2 -25   -0.05    0.15
  -1  -2 -25    0.16    0.25
  -1  -2 -25    0.21    0.27
   1   2  25    0.08    0.22
  -1   2 -25    0.31    0.18
  -1   2 -25    0.25    0.18
   1   2  25    0.36    0.17
   2  -2  25    5.85    0.57
  -2  -2 -25    5.93    0.71
  -2  -2 -25    6.90    0.46
  -2  -2 -25    6.29    0.72
  -2   2 -25    6.37    0.66
   2   2  25    6.26    0.62
   2   2  25    5.87    0.54
  -2   2 -25    5.38    0.57
  -3  -2 -25   12.46    0.98
   3  -2  25   11.98    0.75
  -3  -2 -25   13.76    0.99
   3   2  25   11.88    0.80
   4  -2  25    6.42    0.68
  -4  -2 -25    6.85    0.91
  -4  -2 -25    5.78    0.86
   4   2  25    6.11    0.72
  -5  -2 -25    4.63    0.90
  -5  -2 -25    3.19    0.79
   5  -2  25    3.68    0.55
   5   2  25    3.89    0.66
  -6  -2 -25   -0.29    0.51
  -6  -2 -25   -0.62    0.51
   6   2  25   -0.09    0.31
  -7  -3  25   -0.31    0.31
  -7   3  25   -0.22    0.30
   6  -3 -25    0.52    0.22
  -6  -3  25   -0.01    0.26
  -6   3  25    0.58    0.33
  -5  -3  25    0.13    0.21
  -5  -3  25    0.51    0.27
   5  -3 -25    0.48    0.20
  -5   3  25    0.22    0.25
  -4  -3  25    0.35    0.21
  -4  -3  25    0.14    0.21
   4  -3 -25    0.14    0.16
   4  -3 -25    0.50    0.18
  -4   3  25   -0.11    0.18
  -3  -3  25    0.86    0.22
   3  -3 -25    1.15    0.26
   3  -3 -25    0.94    0.24
  -3   3  25    0.31    0.20
   2  -3 -25    2.10    0.32
  -2  -3  25    2.24    0.29
   2  -3 -25    2.25    0.33
  -2   3  25    2.08    0.33
  -1  -3  25    0.43    0.17
   1  -3 -25    0.62    0.23
   1  -3 -25    0.50    0.22
  -1   3  25    0.14    0.15
   0  -3 -25    2.94    0.43
   0  -3 -25    2.90    0.44
   0   3  25    2.65    0.42
   0   3  25    3.35    0.39
   1  -3  25    3.01    0.36
  -1  -3 -25    3.05    0.39
  -1  -3 -25    2.81    0.49
  -1  -3 -25    2.89    0.49
   1   3  25    2.78    0.45
   1   3  25    2.68    0.39
  -2  -3 -25    0.98    0.40
  -2  -3 -25    0.83    0.39
  -2  -3 -25    0.78    0.26
   2  -3  25    1.53    0.29
   2   3  25    1.02    0.31
   2   3  25    0.87    0.33
  -3  -3 -25    5.00    0.69
  -3  -3 -25    5.95    0.77
  -4  -3 -25    9.17    1.03
  -4  -3 -25    8.40    0.96
  -5  -3 -25    5.12    0.84
  -5  -3 -25    5.48    0.88
  -6  -4  25    0.36    0.31
  -6   4  25    0.56    0.35
  -5   4  25    5.28    0.65
  -4   4  25    0.43    0.23
  -3   4  25    5.19    0.55
  -2   4  25    4.40    0.50
  -1   4  25    5.99    0.56
   0  -4 -25    0.36    0.26
   0  -4 -25    0.24    0.20
   0   4  25    0.62    0.25
  -1  -4 -25    4.28    0.55
  -1  -4 -25    3.84    0.45
   1   4  25    4.13    0.50
  -2  -4 -25    5.44    0.64
  -2  -4 -25    5.90    0.69
  -2  -4 -25    5.90    0.58
   2   4  25    5.57    0.64
  -3  -4 -25   -0.17    0.33
  -3  -4 -25   -0.37    0.37
  -4  -4 -25    3.61    0.69
  -4  -4 -25    3.09    0.61
  -5  -4 -25    1.32    0.50
  -5  -4 -25    2.76    0.65
  -6   5  25    5.80    0.74
  -5   5  25   10.42    0.79
  -4   5  25   -0.30    0.19
  -3   5  25    4.78    0.56
  -2   5  25    0.20    0.21
  -1   5  25    0.28    0.21
   0  -5 -25   18.40    0.84
   0   5  25   16.01    0.89
  -1  -5 -25    0.34    0.23
   1   5  25    0.28    0.25
  -2  -5 -25    0.06    0.21
   2   5  25    0.28    0.25
  -5   6  25    1.58    0.46
  -4   6  25    0.02    0.25
  -3   6  25    0.07    0.22
  -2   6  25    1.35    0.35
  -1   6  25    2.49    0.44
   0  -6 -25   -0.02    0.21
   0   6  25    0.03    0.21
  -1  -6 -25    0.31    0.27
   1   6  25   -0.01    0.25
   2   6  25    0.51    0.31
  -4   7  25    1.22    0.38
  -3   7  25    0.48    0.29
  -2   7  25    0.21    0.25
  -1   7  25    2.22    0.43
   0  -7 -25    5.44    0.64
   0   7  25    4.87    0.63
  -1  -7 -25    0.52    0.32
   1   7  25    0.05    0.29
   2   7  25   -0.25    0.28
  -1   8  25    0.43    0.31
   0   8  25   -0.04    0.29
  -7   0  26    0.76    0.39
  -6   0  26    0.35    0.30
  -5   0  26    7.43    0.70
  -4   0  26    0.33    0.23
   4   0 -26    0.03    0.17
  -4   0  26    0.39    0.31
  -3   0  26    5.27    0.50
   3   0 -26    5.01    0.48
  -3   0  26    3.97    0.55
  -2   0  26   20.41    0.82
   2   0 -26   22.68    0.91
  -2   0  26   20.12    0.99
   1   0 -26    6.24    0.47
  -1   0  26    6.87    0.61
  -1   0  26    6.87    0.39
   0   0 -26   14.54    0.75
   0   0  26   14.93    0.77
   0   0 -26   14.37    0.73
   0   0  26   14.35    0.56
  -1   0 -26    3.84    0.49
  -1   0 -26    3.41    0.47
   1   0  26    3.37    0.44
  -2   0 -26   17.35    0.97
   2   0  26   19.04    0.94
  -2   0 -26   17.79    0.98
   3   0  26   -0.16    0.20
  -3   0 -26    0.22    0.32
  -3   0 -26    0.34    0.32
   4   0  26    5.97    0.70
  -4   0 -26    5.16    0.81
  -4   0 -26    5.67    0.82
   5   0  26   -0.02    0.31
  -5   0 -26   -0.27    0.43
  -5   0 -26   -0.13    0.43
  -6   0 -26   -0.36    0.55
  -6   0 -26   -0.82    0.54
   6   0  26    0.32    0.34
  -7  -1  26    0.21    0.30
  -7   1  26    0.41    0.35
  -6  -1  26    0.19    0.28
  -6   1  26    0.01    0.25
  -5  -1  26    1.64    0.37
  -5  -1  26    1.90    0.48
  -5   1  26    1.69    0.39
  -4  -1  26    0.45    0.29
  -4  -1  26    1.22    0.30
   4  -1 -26    1.31    0.28
  -4   1  26    0.75    0.27
  -4   1  26    0.66    0.36
  -3  -1  26    8.53    0.54
   3  -1 -26    7.88    0.53
  -3  -1  26    9.19    0.66
  -3   1  26    9.58    0.87
  -3   1  26    7.63    0.53
   3   1 -26    8.49    0.55
  -2  -1  26    6.65    0.43
   2  -1 -26    5.81    0.45
  -2  -1  26    6.65    0.60
   2   1 -26    6.33    0.46
  -2   1  26    6.66    0.65
  -2   1  26    6.00    0.42
  -1  -1  26    2.63    0.39
   1  -1 -26    3.33    0.39
   1  -1 -26    3.52    0.40
  -1   1  26    2.72    0.31
   1   1 -26    3.09    0.37
  -1   1  26    3.13    0.44
   0  -1 -26   11.99    0.71
   0  -1 -26   13.44    0.73
   0  -1  26   11.65    0.66
   0   1 -26   12.14    0.65
   0   1  26   13.19    0.74
   0   1  26   12.04    0.56
  -1  -1 -26    0.22    0.24
   1  -1  26    0.34    0.19
  -1  -1 -26    0.05    0.22
  -1   1 -26    0.25    0.20
   1   1  26    0.15    0.14
   1   1  26    0.04    0.20
  -1   1 -26    0.34    0.19
  -2  -1 -26    0.47    0.31
   2  -1  26    0.51    0.24
  -2  -1 -26    0.32    0.30
  -2   1 -26    0.40    0.25
   2   1  26   -0.19    0.19
  -2   1 -26    0.40    0.24
   3  -1  26    2.03    0.40
  -3  -1 -26    2.14    0.53
  -3  -1 -26    1.70    0.48
  -3   1 -26    1.88    0.45
   3   1  26    2.74    0.48
  -3   1 -26    1.42    0.39
  -4  -1 -26    1.11    0.48
  -4  -1 -26    1.25    0.52
   4  -1  26    0.89    0.33
   4   1  26    1.49    0.42
  -4   1 -26    0.42    0.42
  -4   1 -26    1.58    0.49
  -5  -1 -26    0.14    0.49
   5  -1  26    0.40    0.32
  -5  -1 -26    0.22    0.53
   5   1  26    0.90    0.40
  -5   1 -26   -0.08    0.44
  -5   1 -26    1.01    0.53
   6  -1  26    0.89    0.39
  -6  -1 -26   -0.39    0.55
  -6  -1 -26   -0.27    0.66
   6   1  26    1.41    0.52
  -7  -2  26   -0.10    0.29
  -7   2  26    0.41    0.35
  -6  -2  26    0.62    0.34
  -6   2  26    0.45    0.33
   5  -2 -26    0.91    0.27
  -5  -2  26    0.89    0.31
  -5  -2  26    0.47    0.30
  -5   2  26    0.57    0.29
  -4  -2  26    0.48    0.26
  -4  -2  26    0.53    0.24
   4  -2 -26    0.81    0.26
  -4   2  26    0.09    0.31
  -4   2  26    0.72    0.25
   3  -2 -26    9.84    0.58
  -3  -2  26    9.57    0.57
  -3  -2  26   10.85    0.65
  -3   2  26   10.77    0.82
   3   2 -26   10.88    0.65
  -3   2  26   10.89    0.63
   2  -2 -26   13.84    0.69
  -2  -2  26   14.52    0.72
   2  -2 -26   13.77    0.70
  -2   2  26   12.71    0.65
  -2   2  26   12.10    0.84
   2   2 -26   14.84    0.69
   1  -2 -26    3.01    0.39
  -1  -2  26    2.45    0.33
   1  -2 -26    3.14    0.40
  -1   2  26    3.71    0.50
  -1   2  26    2.77    0.35
   1   2 -26    2.81    0.34
   0  -2 -26    9.44    0.65
   0  -2 -26    8.74    0.63
   0  -2  26    9.31    0.56
   0   2  26    9.24    0.51
   0   2 -26    8.31    0.54
   0   2  26    8.63    0.64
   1  -2  26    0.57    0.23
  -1  -2 -26    0.59    0.32
  -1  -2 -26    0.58    0.20
  -1  -2 -26    0.67    0.30
  -1   2 -26    0.68    0.21
  -1   2 -26    1.03    0.25
   1   2  26    0.24    0.22
   1   2  26    0.98    0.24
  -2  -2 -26    5.74    0.71
   2  -2  26    6.43    0.61
  -2  -2 -26    4.61    0.66
  -2  -2 -26    5.11    0.45
   2   2  26    5.36    0.58
   2   2  26    6.33    0.56
  -3  -2 -26    0.67    0.41
  -3  -2 -26    0.38    0.40
   3  -2  26    0.13    0.21
   3   2  26    0.45    0.28
  -4  -2 -26    1.59    0.56
  -4  -2 -26    1.80    0.62
   4  -2  26    1.59    0.38
   4   2  26    2.25    0.49
  -5  -2 -26   -0.34    0.54
   5  -2  26    0.41    0.28
  -5  -2 -26   -0.36    0.46
   5   2  26   -0.24    0.27
  -6  -2 -26   -0.74    0.58
  -6  -2 -26   -0.85    0.48
   6   2  26   -0.06    0.33
  -7  -3  26    1.07    0.45
  -7   3  26    0.69    0.41
  -6  -3  26    3.68    0.58
   6  -3 -26    2.64    0.39
  -6   3  26    1.60    0.42
  -5  -3  26    1.29    0.34
  -5  -3  26    0.84    0.30
   5  -3 -26    0.73    0.23
  -5   3  26    1.09    0.35
   4  -3 -26    0.07    0.15
   4  -3 -26    0.09    0.17
  -4  -3  26    0.00    0.18
  -4   3  26    0.09    0.20
   3  -3 -26    1.22    0.25
   3  -3 -26    0.78    0.24
  -3  -3  26    0.94    0.24
  -3   3  26    0.80    0.24
   2  -3 -26    3.65    0.43
   2  -3 -26    3.23    0.40
  -2  -3  26    3.12    0.35
  -2   3  26    3.40    0.42
   1  -3 -26   15.54    0.80
  -1  -3  26   15.87    0.70
   1  -3 -26   15.60    0.79
  -1   3  26   14.64    0.73
   0  -3 -26    8.09    0.63
   0  -3  26    7.50    0.48
   0  -3 -26    8.41    0.64
   0   3  26    7.63    0.51
  -1  -3 -26    5.58    0.49
   1  -3  26    5.65    0.44
  -1  -3 -26    4.82    0.61
  -1  -3 -26    5.03    0.63
   1   3  26    4.92    0.49
  -2  -3 -26    6.53    0.76
  -2  -3 -26    8.30    0.84
  -2  -3 -26    7.90    0.55
   2   3  26    8.62    0.64
  -3  -3 -26    6.21    0.78
  -3  -3 -26    8.37    0.92
  -4  -3 -26    4.33    0.77
  -4  -3 -26    4.26    0.75
  -5  -3 -26    5.25    0.87
  -5  -3 -26    6.48    0.96
  -6   4  26    0.60    0.35
  -5   4  26    3.71    0.56
  -4   4  26    1.22    0.33
  -3   4  26    0.53    0.23
  -2   4  26    3.02    0.42
   1  -4 -26    2.24    0.37
  -1   4  26    1.87    0.34
   0  -4 -26    0.12    0.19
   0  -4 -26    0.16    0.28
   0   4  26    0.27    0.20
  -1  -4 -26    2.48    0.47
  -1  -4 -26    3.31    0.42
  -1  -4 -26    2.89    0.52
   1   4  26    2.49    0.42
  -2  -4 -26    0.06    0.20
  -2  -4 -26    0.00    0.32
  -2  -4 -26   -0.32    0.34
  -3  -4 -26    0.75    0.44
  -3  -4 -26    0.73    0.47
  -4  -4 -26    1.90    0.56
  -4  -4 -26    0.24    0.42
  -5  -4 -26    1.76    0.56
  -5  -4 -26    1.72    0.59
  -5   5  26    4.73    0.64
  -4   5  26    0.72    0.30
  -3   5  26    1.00    0.33
  -2   5  26    0.04    0.18
  -1   5  26    0.92    0.29
   0  -5 -26    0.22    0.23
   0   5  26    0.28    0.23
  -1  -5 -26    0.29    0.24
   1   5  26    0.11    0.23
   2   5  26    3.50    0.56
  -5   6  26    4.09    0.62
  -4   6  26    4.56    0.61
  -3   6  26    1.46    0.38
  -2   6  26    0.12    0.23
  -1   6  26    0.35    0.25
   0  -6 -26    6.34    0.63
   0   6  26    6.97    0.69
   1   6  26    5.80    0.70
  -2  -6 -26    0.51    0.29
  -3   7  26    1.35    0.41
  -2   7  26    2.10    0.45
  -1   7  26    1.57    0.38
   0  -7 -26    0.23    0.27
   0   7  26   -0.01    0.28
  -1  -7 -26    0.76    0.31
   2   7  26    0.41    0.31
  -7   0  27   -0.25    0.28
  -6   0  27   -0.12    0.25
  -5   0  27    0.12    0.23
  -4   0  27    0.01    0.27
  -4   0  27    0.05    0.19
  -3   0  27    0.04    0.16
  -3   0  27   -0.13    0.21
   3   0 -27    0.10    0.19
  -2   0  27    0.28    0.17
  -2   0  27    0.51    0.25
   2   0 -27    0.40    0.19
  -1   0  27    0.48    0.23
   1   0 -27    0.30    0.19
  -1   0  27    0.19    0.14
   0   0 -27    0.97    0.26
   0   0 -27    1.06    0.25
   0   0  27    1.37    0.29
  -1   0 -27    0.25    0.23
  -1   0 -27   -0.10    0.20
   1   0  27    0.16    0.21
   2   0  27    0.41    0.24
  -2   0 -27    0.34    0.29
  -2   0 -27    0.10    0.24
  -3   0 -27    0.03    0.29
  -3   0 -27    0.21    0.32
   3   0  27    0.35    0.25
   4   0  27   -0.06    0.25
  -4   0 -27   -0.48    0.36
  -4   0 -27   -0.26    0.38
   5   0  27   -0.17    0.26
  -5   0 -27   -0.14    0.44
  -5   0 -27    0.22    0.51
  -6   0 -27   -0.69    0.58
  -6   0 -27   -1.12    0.45
   6   0  27   -0.04    0.35
  -7  -1  27    1.68    0.46
  -7   1  27    2.76    0.56
  -6  -1  27    1.64    0.42
  -6  -1  27    1.34    0.49
  -6   1  27    1.88    0.45
  -5  -1  27    3.15    0.47
   5  -1 -27    3.62    0.45
  -5   1  27    3.20    0.51
  -4  -1  27   12.72    0.74
   4  -1 -27   13.42    0.75
  -4  -1  27   13.78    0.87
  -4   1  27   10.70    0.70
  -4   1  27   12.86    0.95
  -3  -1  27    4.84    0.47
  -3  -1  27    5.06    0.58
   3  -1 -27    4.99    0.49
  -3   1  27    4.76    0.49
  -3   1  27    5.47    0.66
   3   1 -27    4.69    0.49
  -2  -1  27   15.27    0.81
   2  -1 -27   16.03    0.75
  -2  -1  27   14.22    0.66
   2   1 -27   16.26    0.75
  -2   1  27   15.13    0.90
  -2   1  27   14.44    0.69
   1  -1 -27    3.89    0.43
  -1  -1  27    3.69    0.45
   1  -1 -27    3.91    0.44
  -1   1  27    4.75    0.55
   1   1 -27    4.16    0.44
  -1   1  27    3.71    0.36
   0  -1 -27   32.49    1.30
   0  -1 -27   34.36    1.31
   0  -1  27   33.24    1.26
   0   1 -27   34.13    1.24
   0   1  27   32.39    1.31
   0   1  27   33.45    1.09
   0   1 -27   31.76    1.22
   1  -1  27    0.00    0.16
  -1  -1 -27    0.01    0.23
  -1  -1 -27   -0.07    0.22
  -1   1 -27    0.32    0.21
  -1   1 -27    0.10    0.19
   1   1  27   -0.05    0.20
   1   1  27    0.02    0.13
  -2  -1 -27   19.22    1.07
  -2  -1 -27   19.18    1.08
   2  -1  27   18.46    0.93
  -2   1 -27   17.18    0.97
   2   1  27   19.46    0.98
  -2   1 -27   18.39    0.98
  -3  -1 -27    2.65    0.57
   3  -1  27    2.82    0.46
  -3  -1 -27    3.09    0.59
  -3   1 -27    2.84    0.54
  -3   1 -27    2.52    0.50
   3   1  27    2.75    0.50
  -4  -1 -27    9.42    1.09
  -4  -1 -27    7.70    0.97
   4  -1  27    9.93    0.76
  -4   1 -27    7.05    0.87
   4   1  27    8.49    0.87
  -4   1 -27    6.58    0.87
  -5  -1 -27    0.11    0.54
  -5  -1 -27   -0.78    0.42
   5  -1  27    0.13    0.30
   5   1  27   -0.43    0.28
  -5   1 -27   -0.35    0.44
  -5   1 -27   -0.07    0.43
  -6  -1 -27    0.15    0.60
  -6  -1 -27   -0.87    0.59
   6   1  27    0.36    0.43
  -7  -2  27    2.48    0.54
  -7   2  27    4.32    0.69
  -6  -2  27    3.74    0.58
  -6   2  27    3.70    0.59
  -5  -2  27    1.76    0.41
   5  -2 -27    1.64    0.32
  -5  -2  27    1.70    0.39
  -5   2  27    2.22    0.44
  -4  -2  27   -0.16    0.20
   4  -2 -27    0.02    0.18
  -4  -2  27   -0.03    0.19
  -4   2  27    0.57    0.25
  -4   2  27    0.17    0.33
   3  -2 -27    5.11    0.48
  -3  -2  27    4.31    0.49
   3   2 -27    5.58    0.52
  -3   2  27    6.02    0.56
  -3   2  27    5.78    0.72
   2  -2 -27    3.20    0.40
   2  -2 -27    3.38    0.40
  -2  -2  27    4.09    0.44
  -2   2  27    3.68    0.41
  -2   2  27    3.44    0.51
   2   2 -27    3.54    0.41
   1  -2 -27    3.01    0.40
  -1  -2  27    3.68    0.41
   1  -2 -27    2.96    0.41
  -1   2  27    3.01    0.37
  -1   2  27    3.81    0.50
   1   2 -27    2.69    0.35
   0  -2 -27    0.68    0.27
   0  -2  27    0.39    0.20
   0  -2 -27    0.13    0.21
   0   2 -27    0.42    0.20
   0   2  27    0.31    0.18
   0   2  27    0.43    0.27
  -1  -2 -27   13.58    0.87
  -1  -2 -27   12.59    0.83
  -1  -2 -27   13.58    0.63
   1  -2  27   13.59    0.73
   1   2  27   15.17    0.70
   1   2  27   12.96    0.78
  -1   2 -27   12.36    0.75
  -2  -2 -27    0.47    0.38
  -2  -2 -27    0.30    0.34
   2  -2  27    0.95    0.29
   2   2  27    0.71    0.23
   2   2  27    1.04    0.33
  -3  -2 -27    0.18    0.38
   3  -2  27    0.05    0.23
  -3  -2 -27    0.38    0.40
   3   2  27    0.06    0.25
  -4  -2 -27    0.16    0.45
   4  -2  27    0.00    0.25
  -4  -2 -27   -0.64    0.43
   4   2  27    0.24    0.29
  -5  -2 -27   -0.45    0.55
  -5  -2 -27    0.59    0.56
   5  -2  27    0.72    0.34
   5   2  27    0.97    0.45
  -6  -3  27    0.25    0.31
  -6   3  27    0.20    0.27
  -5  -3  27    0.17    0.25
   5  -3 -27    0.40    0.21
  -5   3  27    0.08    0.22
   4  -3 -27    0.02    0.18
  -4  -3  27    0.24    0.22
   4  -3 -27    0.12    0.18
  -4   3  27    0.34    0.22
  -3  -3  27    0.42    0.21
   3  -3 -27    0.84    0.24
   3  -3 -27    0.48    0.22
  -3   3  27    0.63    0.25
   2  -3 -27    1.69    0.31
  -2  -3  27    1.45    0.27
   2  -3 -27    1.57    0.31
  -2   3  27    1.78    0.32
   1  -3 -27   11.05    0.69
  -1  -3  27   12.19    0.60
   1  -3 -27   11.05    0.70
  -1   3  27   11.62    0.64
   0  -3 -27    3.46    0.49
   0  -3  27    3.18    0.37
   0  -3 -27    2.70    0.45
   0   3  27    3.04    0.38
  -1  -3 -27    0.78    0.36
  -1  -3 -27   -0.17    0.29
  -1  -3 -27    0.29    0.19
   1   3  27    0.01    0.19
  -2  -3 -27    0.53    0.35
  -2  -3 -27   -0.02    0.33
   2   3  27    0.07    0.20
  -3  -3 -27    0.05    0.38
  -3  -3 -27   -0.15    0.38
  -4  -3 -27    0.51    0.55
  -4  -3 -27    0.59    0.49
  -5  -3 -27    0.22    0.51
  -5  -3 -27   -0.43    0.49
  -6   4  27   -0.08    0.26
  -5   4  27    0.22    0.27
  -4   4  27    0.40    0.26
  -3   4  27    0.41    0.23
  -2   4  27    0.29    0.21
   1  -4 -27    6.55    0.59
  -1   4  27    6.34    0.60
   0  -4 -27    0.02    0.27
   0   4  27    0.11    0.21
  -1  -4 -27    3.63    0.57
  -1  -4 -27    5.10    0.52
  -1  -4 -27    5.87    0.64
   1   4  27    4.27    0.53
  -2  -4 -27   -0.56    0.28
  -2  -4 -27    0.02    0.22
  -2  -4 -27   -0.82    0.33
   2   4  27   -0.08    0.22
  -3  -4 -27   -0.17    0.37
  -3  -4 -27    0.11    0.42
  -4  -4 -27    0.50    0.43
  -4  -4 -27   -0.03    0.45
  -5  -4 -27    4.59    0.77
  -5  -4 -27    4.65    0.79
  -5   5  27    2.76    0.51
  -4   5  27    1.36    0.37
  -3   5  27    0.80    0.28
  -2   5  27    4.83    0.58
  -1   5  27    0.29    0.23
   0  -5 -27   -0.14    0.19
   0   5  27    0.09    0.19
  -1  -5 -27    1.77    0.38
   1   5  27    1.42    0.37
  -2  -5 -27    3.69    0.50
   3   5  27   -0.45    0.26
  -4   6  27    1.95    0.45
  -3   6  27    2.59    0.47
  -2   6  27    1.79    0.40
  -1   6  27    0.39    0.25
   0  -6 -27    0.21    0.25
   0   6  27    0.79    0.31
   1   6  27    1.27    0.36
   2   6  27    2.37    0.49
  -3   7  27    2.00    0.46
  -2   7  27    1.90    0.43
  -1   7  27    1.04    0.37
  -1  -7 -27    2.65    0.50
  -2  -7 -27    9.49    0.90
  -7   0  28    6.36    0.80
  -6   0  28    1.76    0.44
  -5   0  28    0.69    0.30
  -4   0  28    7.87    0.60
   4   0 -28    8.07    0.59
  -4   0  28    8.45    0.85
   3   0 -28    4.11    0.46
  -3   0  28    3.85    0.44
  -3   0  28    4.65    0.60
  -2   0  28    0.53    0.29
   2   0 -28    0.38    0.21
  -2   0  28    0.48    0.18
   1   0 -28   32.36    1.19
  -1   0  28   30.25    1.25
  -1   0  28   29.75    1.02
   0   0  28    2.72    0.41
   0   0 -28    3.21    0.43
   0   0 -28    4.01    0.46
   1   0  28   13.78    0.79
  -1   0 -28   13.14    0.80
  -1   0 -28   13.69    0.82
  -2   0 -28    3.89    0.56
   2   0  28    4.26    0.54
  -2   0 -28    4.04    0.57
  -3   0 -28    6.10    0.77
   3   0  28    7.01    0.72
  -3   0 -28    6.74    0.81
  -4   0 -28   -0.36    0.36
  -4   0 -28   -0.06    0.35
   4   0  28    0.04    0.26
  -5   0 -28   -0.25    0.44
   5   0  28   -0.24    0.27
  -5   0 -28   -0.52    0.46
  -7  -1  28    0.20    0.35
  -7   1  28    0.44    0.39
  -6  -1  28    1.38    0.40
  -6   1  28    0.51    0.30
   5  -1 -28    5.62    0.57
  -5  -1  28    4.81    0.59
  -5   1  28    4.72    0.60
  -4  -1  28    3.17    0.45
  -4  -1  28    2.63    0.50
   4  -1 -28    2.64    0.39
  -4   1  28    3.63    0.61
  -4   1  28    3.05    0.44
   4   1 -28    3.06    0.43
  -3  -1  28    5.52    0.60
   3  -1 -28    5.75    0.53
  -3  -1  28    4.99    0.49
  -3   1  28    5.15    0.52
   3   1 -28    6.52    0.58
  -3   1  28    5.60    0.69
  -2  -1  28    8.91    0.62
   2  -1 -28    9.66    0.59
  -2   1  28    8.55    0.53
   2   1 -28    9.63    0.58
  -2   1  28    9.20    0.71
   1  -1 -28    0.62    0.23
   1  -1 -28    0.22    0.20
  -1  -1  28    0.62    0.24
  -1   1  28    0.22    0.15
  -1   1  28    0.06    0.23
   1   1 -28    0.33    0.19
   0  -1  28    0.45    0.22
   0  -1 -28    0.98    0.29
   0  -1 -28    0.74    0.24
   0   1 -28    0.82    0.22
   0   1 -28    0.78    0.22
   0   1  28    1.00    0.32
   0   1  28    0.54    0.17
   1  -1  28    0.67    0.24
  -1  -1 -28    0.51    0.29
  -1  -1 -28    0.83    0.32
  -1   1 -28    1.44    0.32
  -1   1 -28    0.50    0.23
   1   1  28    0.72    0.28
  -2  -1 -28    2.26    0.46
  -2  -1 -28    2.41    0.50
   2  -1  28    1.88    0.37
   2   1  28    2.29    0.43
  -2   1 -28    1.30    0.36
  -2   1 -28    1.35    0.35
   3  -1  28    2.36    0.43
  -3  -1 -28    2.23    0.57
  -3  -1 -28    2.58    0.59
  -3   1 -28    3.32    0.56
   3   1  28    2.11    0.45
  -3   1 -28    2.61    0.51
  -4  -1 -28    0.24    0.41
  -4  -1 -28    0.60    0.47
   4  -1  28    0.54    0.31
   4   1  28    0.10    0.28
  -4   1 -28    0.02    0.37
  -4   1 -28    0.49    0.43
   5  -1  28    0.22    0.30
  -5  -1 -28   -0.13    0.49
  -5  -1 -28   -1.18    0.44
   5   1  28    0.08    0.32
  -6  -2  28    0.15    0.27
  -6   2  28    0.55    0.36
  -5  -2  28    0.14    0.23
   5  -2 -28    0.49    0.23
  -5  -2  28    0.09    0.27
  -5   2  28    0.46    0.28
   4  -2 -28    2.50    0.37
  -4  -2  28    2.74    0.46
  -4   2  28    3.00    0.44
   3  -2 -28    8.71    0.56
  -3  -2  28    8.79    0.61
   3  -2 -28    9.12    0.59
   3   2 -28    8.87    0.59
  -3   2  28    8.16    0.84
  -3   2  28    7.55    0.56
  -2  -2  28    0.19    0.19
   2  -2 -28    0.27    0.20
   2  -2 -28    0.24    0.20
  -2   2  28    0.34    0.27
  -2   2  28    0.51    0.20
   2   2 -28    0.34    0.19
  -1  -2  28    2.28    0.34
   1  -2 -28    2.61    0.40
   1  -2 -28    3.15    0.44
  -1   2  28    2.19    0.32
  -1   2  28    1.70    0.38
   1   2 -28    2.31    0.34
   0  -2 -28    1.95    0.38
   0  -2 -28    1.59    0.36
   0  -2  28    1.75    0.32
   0   2  28    2.15    0.32
   0   2 -28    1.90    0.33
   0   2  28    1.93    0.39
  -1  -2 -28    0.36    0.30
   1  -2  28    0.59    0.22
  -1  -2 -28   -0.04    0.26
   1   2  28    0.40    0.24
   1   2  28    0.12    0.16
  -2  -2 -28    0.57    0.38
  -2  -2 -28    0.14    0.33
   2  -2  28    0.15    0.20
   2   2  28    0.50    0.26
  -3  -2 -28    1.42    0.50
   3  -2  28    2.39    0.43
  -3  -2 -28    1.38    0.50
   3   2  28    2.64    0.49
  -4  -2 -28    2.02    0.63
   4  -2  28    1.60    0.40
  -4  -2 -28    2.17    0.67
   4   2  28    2.04    0.50
  -5  -2 -28    0.77    0.59
   5  -2  28    1.04    0.38
  -5  -2 -28    0.40    0.65
   5   2  28    0.88    0.41
  -6   3  28    2.49    0.52
   5  -3 -28    5.59    0.52
   5  -3 -28    5.02    0.50
  -5  -3  28    5.28    0.57
  -5   3  28    6.20    0.69
   4  -3 -28    3.70    0.43
   4  -3 -28    4.01    0.44
  -4  -3  28    3.76    0.45
  -4   3  28    3.24    0.49
   3  -3 -28    2.82    0.39
   3  -3 -28    2.72    0.38
  -3  -3  28    2.98    0.37
  -3   3  28    2.35    0.38
   2  -3 -28    7.02    0.54
   2  -3 -28    6.71    0.53
  -2  -3  28    6.55    0.46
  -2   3  28    6.27    0.58
   1  -3 -28    0.18    0.24
  -1  -3  28    0.18    0.18
   1  -3 -28    0.26    0.24
  -1   3  28    0.22    0.18
   0  -3  28   17.14    0.76
   0  -3 -28   15.58    0.90
   0  -3 -28   15.67    0.91
   0   3  28   15.98    0.77
  -1  -3 -28   11.94    0.86
   1  -3  28   12.05    0.66
  -1  -3 -28   11.45    0.86
  -1  -3 -28   13.12    0.69
   1   3  28   11.28    0.71
  -2  -3 -28   15.15    1.01
  -2  -3 -28   14.82    1.01
   2  -3  28   12.33    0.72
  -3  -3 -28   -0.35    0.39
  -3  -3 -28   -0.28    0.37
  -4  -3 -28    2.33    0.66
  -4  -3 -28    2.51    0.71
  -5  -3 -28    2.51    0.69
  -5  -3 -28    1.68    0.68
  -6   4  28    0.18    0.32
  -5   4  28   -0.21    0.26
  -4   4  28    0.02    0.21
  -3   4  28    0.05    0.19
  -2   4  28    6.85    0.62
   1  -4 -28    0.68    0.32
  -1   4  28    0.53    0.25
   0  -4 -28    0.20    0.29
   0   4  28    0.09    0.17
  -1  -4 -28    0.44    0.37
  -1  -4 -28   -0.45    0.32
   1   4  28   -0.03    0.21
  -2  -4 -28    0.61    0.40
  -2  -4 -28    0.37    0.43
   2   4  28    0.41    0.26
  -3  -4 -28    2.67    0.60
  -3  -4 -28    3.64    0.64
  -4  -4 -28   -0.45    0.43
  -4  -4 -28   -0.31    0.39
  -5   5  28    0.10    0.26
  -4   5  28    1.57    0.40
  -3   5  28    1.18    0.34
  -2   5  28    3.19    0.48
  -1   5  28    0.73    0.27
   0   5  28    0.07    0.21
   1   5  28   -0.07    0.23
  -4   6  28    0.15    0.26
  -3   6  28   -0.14    0.23
  -2   6  28    2.12    0.43
  -1   6  28    3.38    0.55
   0   6  28    0.58    0.29
  -1  -6 -28    0.30    0.25
   3   6  28    1.40    0.46
  -2   7  28    3.05    0.54
  -1   7  28    0.07    0.25
  -6   0  29   -0.16    0.26
  -5   0  29   -0.33    0.29
  -5   0  29    0.02    0.22
  -4   0  29    0.60    0.32
  -4   0  29    0.28    0.24
   4   0 -29    0.23    0.23
   3   0 -29    0.41    0.22
  -3   0  29    0.21    0.19
  -3   0  29    0.44    0.29
  -2   0  29   -0.09    0.22
  -2   0  29   -0.08    0.14
   2   0 -29   -0.03    0.16
   1   0 -29    0.73    0.23
   1   0 -29    0.59    0.22
  -1   0  29    0.17    0.22
   0   0 -29    0.27    0.21
   0   0 -29    0.20    0.21
   0   0  29    0.54    0.24
  -1   0 -29    0.05    0.21
   1   0  29    0.42    0.23
  -1   0 -29    0.06    0.22
  -2   0 -29    0.40    0.28
  -2   0 -29    0.30    0.26
   2   0  29    0.13    0.23
  -3   0 -29    0.70    0.37
  -3   0 -29    0.94    0.40
   3   0  29    0.02    0.22
  -4   0 -29    0.09    0.43
  -4   0 -29    0.04    0.43
   4   0  29   -0.20    0.24
   5   0  29   -0.19    0.29
  -5   0 -29   -0.54    0.43
  -5   0 -29   -0.56    0.46
  -6  -1  29    7.34    0.79
  -6   1  29    5.68    0.70
  -5  -1  29    3.59    0.60
  -5  -1  29    3.14    0.50
  -5   1  29    3.34    0.53
  -4  -1  29    0.87    0.28
  -4  -1  29    1.13    0.39
   4  -1 -29    1.77    0.34
  -4   1  29    1.78    0.37
  -3  -1  29   16.67    0.94
   3  -1 -29   17.88    0.85
  -3   1  29   17.46    0.85
  -3   1  29   18.31    1.08
   2  -1 -29    3.16    0.41
  -2  -1  29    3.84    0.47
   2  -1 -29    2.50    0.36
  -2   1  29    2.14    0.32
   2   1 -29    2.58    0.38
  -2   1  29    2.82    0.47
  -1  -1  29   -0.04    0.18
   1  -1 -29    0.30    0.21
   1   1 -29    0.12    0.18
  -1   1  29   -0.31    0.23
  -1   1  29    0.00    0.13
   0  -1 -29    7.66    0.62
   0  -1  29    9.19    0.61
   0  -1 -29    8.44    0.63
   0   1 -29    6.84    0.54
   0   1  29    7.87    0.62
   0   1 -29    7.80    0.55
   1  -1  29    0.31    0.24
  -1  -1 -29    0.37    0.28
  -1  -1 -29   -0.05    0.23
  -1   1 -29    0.09    0.21
   1   1  29    0.20    0.23
  -1   1 -29    0.28    0.22
  -2  -1 -29    0.23    0.31
  -2  -1 -29    0.67    0.36
   2  -1  29    0.16    0.23
  -2   1 -29    0.51    0.30
   2   1  29    0.66    0.31
  -2   1 -29    0.76    0.32
  -3  -1 -29    7.12    0.87
  -3  -1 -29    5.81    0.81
   3  -1  29    6.77    0.71
  -3   1 -29    6.32    0.79
   3   1  29    7.04    0.74
  -3   1 -29    5.83    0.74
  -4  -1 -29   -0.19    0.38
  -4  -1 -29   -0.03    0.44
   4  -1  29   -0.20    0.24
  -4   1 -29    0.32    0.39
   4   1  29    0.27    0.29
  -4   1 -29   -0.33    0.34
   5  -1  29    0.28    0.34
  -5  -1 -29   -0.49    0.50
  -5  -1 -29    0.03    0.50
   5   1  29    0.59    0.39
  -6  -2  29   -0.10    0.28
  -6   2  29   -0.21    0.25
   5  -2 -29    8.15    0.63
  -5  -2  29    8.59    0.79
  -5   2  29    8.94    0.83
  -4  -2  29    1.53    0.37
   4  -2 -29    1.38    0.31
  -4   2  29    1.40    0.35
   3  -2 -29    1.50    0.31
  -3  -2  29    1.62    0.32
   3  -2 -29    1.70    0.31
  -3   2  29    1.21    0.40
  -3   2  29    1.46    0.32
   2  -2 -29    0.73    0.26
   2  -2 -29    0.72    0.24
  -2  -2  29    0.30    0.22
  -2   2  29    0.26    0.19
   2   2 -29    0.50    0.23
  -2   2  29    0.27    0.30
  -1  -2  29   15.04    0.77
   1  -2 -29   14.50    0.82
   1  -2 -29   16.69    0.86
  -1   2  29   15.24    0.73
  -1   2  29   15.54    0.92
   0  -2  29   14.55    0.76
   0  -2 -29   14.73    0.86
   0  -2 -29   14.52    0.86
   0   2  29   13.90    0.67
   0   2  29   13.37    0.83
  -1  -2 -29    4.11    0.59
   1  -2  29    4.09    0.49
  -1  -2 -29    4.11    0.58
   1   2  29    4.26    0.44
   1   2  29    4.07    0.53
   2  -2  29   15.42    0.85
  -2  -2 -29   14.50    1.02
  -2  -2 -29   14.16    1.02
   2   2  29   16.80    0.95
  -3  -2 -29   -0.48    0.39
   3  -2  29    0.19    0.26
  -3  -2 -29   -0.16    0.37
   3   2  29    0.65    0.34
  -4  -2 -29    0.59    0.53
   4  -2  29    0.86    0.35
  -4  -2 -29   -0.04    0.45
   4   2  29    0.49    0.36
  -5  -2 -29   -0.66    0.44
   5  -2  29   -0.38    0.25
  -5  -2 -29   -0.55    0.57
   5   2  29   -0.03    0.29
  -6   3  29    0.35    0.32
   5  -3 -29    0.11    0.21
  -5  -3  29    0.09    0.26
   5  -3 -29    0.46    0.22
  -5   3  29    0.04    0.27
  -4  -3  29    0.55    0.24
   4  -3 -29    0.94    0.25
   4  -3 -29    0.75    0.24
  -4   3  29    1.06    0.32
   3  -3 -29    0.24    0.21
   3  -3 -29    0.00    0.18
  -3  -3  29   -0.07    0.17
  -3   3  29    0.60    0.25
   2  -3 -29    0.66    0.27
   2  -3 -29    1.44    0.32
  -2  -3  29    1.13    0.25
  -2   3  29    1.19    0.28
   1  -3 -29    3.21    0.46
   1  -3 -29    3.58    0.50
  -1  -3  29    3.29    0.40
  -1   3  29    3.14    0.41
   0  -3 -29    0.33    0.31
   0  -3  29    0.57    0.23
   0  -3 -29    0.90    0.34
   0   3  29    1.04    0.27
  -1  -3 -29    0.01    0.19
   1  -3  29    0.18    0.20
  -1  -3 -29   -0.16    0.28
  -1  -3 -29    0.27    0.34
   1   3  29    0.02    0.18
  -2  -3 -29    2.67    0.56
  -2  -3 -29    3.63    0.63
   2   3  29    2.96    0.45
  -3  -3 -29    2.15    0.59
  -3  -3 -29    1.69    0.58
  -4  -3 -29    1.25    0.59
  -4  -3 -29    0.55    0.58
  -5   4  29    4.04    0.60
  -4   4  29    4.46    0.60
  -3   4  29   -0.12    0.19
  -2   4  29    0.95    0.28
   1  -4 -29    4.20    0.51
  -1   4  29    4.87    0.55
   0  -4 -29    4.46    0.56
   0  -4 -29    5.27    0.62
   0   4  29    4.22    0.50
  -1  -4 -29    0.05    0.33
  -1  -4 -29   -0.30    0.32
   1   4  29    0.05    0.21
  -2  -4 -29   12.41    0.93
  -2  -4 -29   12.48    0.96
   2   4  29   13.33    0.86
  -3  -4 -29    1.47    0.56
  -3  -4 -29    2.76    0.60
  -4  -4 -29    0.74    0.57
  -4  -4 -29    0.37    0.46
  -5   5  29    0.32    0.31
  -4   5  29    2.36    0.47
  -3   5  29    0.26    0.26
  -2   5  29    1.80    0.38
  -1   5  29    6.96    0.68
   0   5  29    1.72    0.39
   1   5  29    0.23    0.27
  -3   6  29    2.95    0.49
  -2   6  29    0.36    0.26
  -1   6  29    6.29    0.72
  -1   7  29    2.19    0.47
  -6   0  30    1.28    0.41
  -5   0  30    5.73    0.67
  -4   0  30    7.32    0.68
  -4   0  30    6.10    0.73
   4   0 -30    6.74    0.62
  -3   0  30    1.90    0.35
   3   0 -30    2.24    0.37
  -3   0  30    2.33    0.44
  -2   0  30    3.58    0.52
   2   0 -30    4.47    0.48
  -1   0  30    0.93    0.30
   1   0 -30    1.53    0.31
   1   0 -30    1.52    0.31
   0   0  30    1.78    0.36
   0   0 -30    2.75    0.42
   0   0 -30    2.22    0.38
  -1   0 -30   10.55    0.75
   1   0  30   10.70    0.73
  -1   0 -30   11.74    0.78
   2   0  30    7.45    0.74
  -2   0 -30    8.39    0.83
  -2   0 -30    7.97    0.82
  -3   0 -30    1.25    0.46
   3   0  30    1.15    0.36
  -3   0 -30    1.26    0.45
   4   0  30    1.86    0.47
  -4   0 -30    2.21    0.61
  -4   0 -30    0.77    0.54
  -5   0 -30    0.31    0.55
   5   0  30    0.11    0.34
  -5   0 -30    0.94    0.58
  -6  -1  30    0.28    0.31
  -6   1  30   -0.19    0.25
  -5  -1  30    1.68    0.40
  -5   1  30    1.36    0.37
  -4  -1  30    6.40    0.76
   4  -1 -30    9.29    0.67
  -4  -1  30    7.55    0.70
  -4   1  30    8.43    0.64
  -4   1  30    7.17    0.84
  -3  -1  30    0.72    0.30
   3  -1 -30    0.67    0.26
   3   1 -30    0.63    0.23
  -3   1  30    0.66    0.33
  -3   1  30    0.63    0.24
   2  -1 -30    2.82    0.38
   2  -1 -30    3.84    0.45
  -2  -1  30    3.05    0.43
   2   1 -30    3.87    0.45
  -2   1  30    3.64    0.41
  -2   1  30    2.65    0.49
  -1  -1  30    1.58    0.34
   1  -1 -30    0.76    0.27
   1  -1 -30    1.16    0.30
  -1   1  30    1.55    0.26
   1   1 -30    1.49    0.31
  -1   1  30    1.92    0.40
   0  -1 -30    1.00    0.32
   0  -1  30    1.06    0.28
   0  -1 -30    1.34    0.34
   0   1  30    1.51    0.37
   0   1 -30    1.26    0.29
   0   1 -30    1.28    0.29
   1  -1  30    1.64    0.36
  -1  -1 -30    1.72    0.42
  -1  -1 -30    2.09    0.43
  -1   1 -30    1.71    0.38
  -1   1 -30    1.62    0.37
   1   1  30    1.48    0.35
  -2  -1 -30    1.94    0.49
  -2  -1 -30    2.14    0.48
   2  -1  30    2.23    0.43
  -2   1 -30    1.60    0.41
  -2   1 -30    1.80    0.41
   2   1  30    2.34    0.44
  -3  -1 -30    0.06    0.36
   3  -1  30    0.61    0.30
  -3  -1 -30    0.24    0.42
  -3   1 -30    0.51    0.35
   3   1  30    0.46    0.32
  -3   1 -30    0.21    0.33
  -4  -1 -30    1.98    0.64
   4  -1  30    3.14    0.57
  -4  -1 -30    2.51    0.67
  -4   1 -30    2.33    0.63
   4   1  30    1.66    0.48
  -4   1 -30    1.74    0.55
  -5  -1 -30   -0.74    0.48
  -5  -1 -30   -0.02    0.59
   5  -1  30    0.59    0.37
   5   1  30    0.18    0.36
  -6   2  30    0.27    0.35
  -5  -2  30    9.68    0.78
  -5   2  30   10.41    0.79
  -4  -2  30    1.57    0.38
   4  -2 -30    1.56    0.32
  -4   2  30    1.39    0.35
  -4   2  30    1.91    0.51
  -3  -2  30    2.82    0.43
   3  -2 -30    3.64    0.45
   3  -2 -30    3.75    0.45
  -3   2  30    4.24    0.65
  -3   2  30    2.93    0.43
  -2  -2  30    5.72    0.54
   2  -2 -30    4.81    0.52
   2  -2 -30    5.17    0.53
  -2   2  30    5.06    0.66
  -2   2  30    6.86    0.60
   1  -2 -30    3.74    0.51
  -1  -2  30    3.77    0.44
   1  -2 -30    3.70    0.50
  -1   2  30    3.72    0.41
  -1   2  30    3.49    0.53
   0  -2 -30    0.73    0.31
   0  -2 -30    0.17    0.26
   0  -2  30    0.02    0.20
   0   2  30   -0.01    0.24
   0   2  30    0.32    0.17
  -1  -2 -30    1.81    0.44
  -1  -2 -30    1.94    0.46
   1  -2  30    1.86    0.36
   1   2  30    1.39    0.38
  -2  -2 -30    8.09    0.89
   2  -2  30    8.50    0.65
  -2  -2 -30    9.16    0.94
   2   2  30    9.17    0.73
  -3  -2 -30   -0.16    0.38
   3  -2  30    0.01    0.24
  -3  -2 -30    0.39    0.46
   3   2  30    0.32    0.31
   4  -2  30    0.36    0.32
  -4  -2 -30    0.46    0.52
  -4  -2 -30    0.50    0.54
   4   2  30    0.30    0.37
  -5  -2 -30   -1.04    0.58
   5   2  30    0.15    0.38
  -6   3  30    0.79    0.37
   5  -3 -30    0.44    0.25
   5  -3 -30    0.77    0.26
  -5  -3  30    0.49    0.29
  -5   3  30    0.59    0.35
   4  -3 -30    4.51    0.49
  -4  -3  30    5.03    0.52
   4  -3 -30    5.46    0.53
  -4   3  30    4.41    0.57
   3  -3 -30    4.78    0.51
   3  -3 -30    5.84    0.57
  -3  -3  30    6.25    0.49
  -3   3  30    5.19    0.57
   2  -3 -30    3.36    0.46
   2  -3 -30    4.32    0.50
  -2  -3  30    2.70    0.37
  -2   3  30    2.36    0.40
  -1  -3  30   16.17    0.76
   1  -3 -30   15.99    0.88
   1  -3 -30   15.13    0.88
  -1   3  30   14.84    0.77
   0  -3 -30    1.93    0.44
   0  -3 -30    1.82    0.41
   0   3  30    1.91    0.36
  -1  -3 -30    0.59    0.38
   1  -3  30    1.30    0.32
  -1  -3 -30    1.23    0.42
  -2  -3 -30    4.21    0.69
  -2  -3 -30    5.40    0.77
  -3  -3 -30    6.14    0.85
  -3  -3 -30    6.17    0.87
  -4  -3 -30    3.97    0.80
  -4  -3 -30    4.67    0.88
  -5   4  30    0.05    0.28
  -4   4  30    0.28    0.27
  -3   4  30    0.66    0.29
   2  -4 -30    0.24    0.25
  -2   4  30    0.22    0.20
   1  -4 -30    7.81    0.69
  -1   4  30    9.51    0.65
   0  -4 -30    2.85    0.49
   0   4  30    2.15    0.40
  -1  -4 -30    8.97    0.85
  -1  -4 -30    7.39    0.76
  -2  -4 -30    0.20    0.39
  -2  -4 -30   -0.57    0.39
  -3  -4 -30    0.50    0.51
  -3  -4 -30    1.10    0.50
  -4  -4 -30   -0.76    0.41
  -4  -4 -30   -0.68    0.46
  -4   5  30    5.30    0.68
  -3   5  30    0.66    0.31
  -2   5  30    4.35    0.57
  -1   5  30    0.32    0.25
   0   5  30    0.82    0.30
   1   5  30    0.16    0.28
  -3   6  30    0.36    0.28
  -2   6  30    2.30    0.49
  -1   6  30    4.65    0.63
  -6   0  31   -0.40    0.26
  -5   0  31    0.28    0.29
  -4   0  31    0.07    0.32
  -4   0  31    0.48    0.26
   3   0 -31    0.94    0.27
  -3   0  31    0.65    0.31
  -3   0  31    0.58    0.25
  -2   0  31    0.08    0.26
   2   0 -31    0.04    0.18
  -1   0  31   -0.12    0.21
   1   0 -31    0.24    0.21
   1   0 -31    0.51    0.20
   0   0 -31    0.28    0.23
   0   0  31    0.12    0.23
   0   0 -31    0.18    0.22
  -1   0 -31    0.64    0.31
  -1   0 -31    0.38    0.25
   1   0  31    0.31    0.23
  -2   0 -31    0.62    0.33
  -2   0 -31    0.29    0.28
   2   0  31    0.11    0.24
   3   0  31    0.07    0.26
  -3   0 -31    0.13    0.31
  -3   0 -31   -0.06    0.35
  -4   0 -31    0.45    0.46
  -4   0 -31   -0.11    0.47
   4   0  31   -0.05    0.27
   5   0  31   -0.38    0.30
  -5   0 -31   -0.37    0.52
  -5   0 -31   -0.83    0.44
  -6  -1  31    0.04    0.30
  -6   1  31    0.49    0.33
  -5  -1  31    8.77    0.83
  -5   1  31   10.35    0.90
  -4  -1  31   15.68    0.99
   4  -1 -31   14.48    0.87
  -4   1  31   19.12    1.18
  -4   1  31   15.97    0.89
   3  -1 -31    0.69    0.25
  -3  -1  31    0.38    0.27
  -3   1  31    0.71    0.34
   3   1 -31    0.32    0.23
  -3   1  31    0.40    0.23
  -2  -1  31    1.72    0.37
   2  -1 -31    1.80    0.32
   2  -1 -31    1.73    0.33
   2   1 -31    1.35    0.30
  -2   1  31    1.96    0.34
  -2   1  31    1.80    0.43
   1  -1 -31    0.25    0.22
   1  -1 -31    0.27    0.23
  -1  -1  31    0.19    0.22
   1   1 -31    0.23    0.21
  -1   1  31   -0.16    0.20
   0  -1 -31    0.28    0.26
   0  -1 -31   -0.10    0.24
   0  -1  31    0.12    0.20
   0   1  31   -0.18    0.21
   0   1 -31    0.49    0.23
   0   1 -31    0.04    0.18
  -1  -1 -31    2.05    0.45
   1  -1  31    1.92    0.40
  -1  -1 -31    2.23    0.45
  -1   1 -31    2.55    0.44
  -1   1 -31    1.69    0.37
   1   1  31    1.76    0.40
   2  -1  31    9.09    0.71
  -2  -1 -31    9.60    0.96
  -2  -1 -31    9.15    0.94
   2   1  31   10.10    0.76
  -2   1 -31    9.78    0.91
  -2   1 -31   10.20    0.80
  -3  -1 -31    3.21    0.69
   3  -1  31    2.25    0.48
  -3  -1 -31    3.45    0.69
  -3   1 -31    3.63    0.63
  -3   1 -31    3.17    0.61
   3   1  31    2.37    0.48
  -4  -1 -31   -0.04    0.47
   4  -1  31    0.60    0.35
  -4  -1 -31    0.52    0.49
  -4   1 -31   -0.19    0.43
  -4   1 -31    0.17    0.42
   4   1  31    0.28    0.35
   5   1  31    1.50    0.50
  -6   2  31   -0.31    0.27
  -5  -2  31    0.16    0.31
  -5   2  31    0.43    0.29
   4  -2 -31    0.18    0.21
  -4  -2  31    0.26    0.28
  -4   2  31    0.35    0.28
  -4   2  31    0.33    0.37
   3  -2 -31    0.30    0.23
   3  -2 -31    0.26    0.22
  -3  -2  31    0.22    0.24
  -3   2  31    0.10    0.30
  -3   2  31    0.18    0.20
   2  -2 -31    4.36    0.52
   2  -2 -31    4.15    0.50
  -2  -2  31    3.91    0.47
  -2   2  31    4.08    0.47
  -2   2  31    4.88    0.64
  -1  -2  31    2.98    0.41
   1  -2 -31    3.75    0.49
   1  -2 -31    3.38    0.49
  -1   2  31    2.76    0.49
  -1   2  31    3.50    0.42
   0  -2 -31    7.39    0.74
   0  -2  31    7.60    0.57
   0  -2 -31    8.01    0.76
   0   2  31    7.30    0.51
   0   2  31    6.36    0.69
  -1  -2 -31    0.75    0.37
  -1  -2 -31    0.78    0.35
   1  -2  31    0.44    0.27
   1   2  31    0.08    0.27
  -2  -2 -31    0.19    0.40
  -2  -2 -31   -0.27    0.29
   2  -2  31    0.11    0.23
   2   2  31    0.43    0.28
   3  -2  31    3.43    0.56
  -3  -2 -31    4.88    0.79
  -3  -2 -31    4.01    0.76
   3   2  31    3.81    0.61
  -4  -2 -31    1.91    0.65
   4  -2  31    2.06    0.47
  -4  -2 -31    1.24    0.61
   4   2  31    2.13    0.50
  -5  -3  31    0.51    0.29
   5  -3 -31    0.65    0.26
   5  -3 -31    0.66    0.27
  -5   3  31    0.36    0.34
   4  -3 -31    3.95    0.47
  -4  -3  31    3.43    0.45
   4  -3 -31    3.54    0.45
  -4   3  31    3.44    0.54
   3  -3 -31    1.46    0.31
  -3  -3  31    0.98    0.27
   3  -3 -31    0.78    0.29
  -3   3  31    0.70    0.29
  -2  -3  31    2.67    0.37
   2  -3 -31    2.94    0.44
   2  -3 -31    1.81    0.37
  -2   3  31    1.87    0.37
   1  -3 -31    0.39    0.28
  -1  -3  31   -0.19    0.18
   1  -3 -31    0.70    0.28
  -1   3  31   -0.08    0.20
   0  -3 -31    1.18    0.38
   0  -3  31    1.26    0.29
   0  -3 -31    1.71    0.43
   0   3  31    1.14    0.28
  -1  -3 -31    0.76    0.39
  -1  -3 -31    0.88    0.42
   1   3  31    1.82    0.34
  -2  -3 -31    0.72    0.42
  -2  -3 -31    0.13    0.40
  -3  -3 -31    0.90    0.55
  -3  -3 -31    1.29    0.53
  -4  -3 -31   -0.37    0.52
  -4  -3 -31    0.05    0.48
  -5   4  31    0.47    0.31
  -4   4  31    0.69    0.32
  -3   4  31    8.15    0.78
   2  -4 -31    1.48    0.37
  -2   4  31    1.15    0.31
   1  -4 -31   -0.05    0.29
  -1   4  31    0.03    0.21
   0  -4 -31    3.21    0.52
   0  -4 -31    3.93    0.59
   0   4  31    3.28    0.48
  -1  -4 -31   -0.39    0.32
  -1  -4 -31   -0.39    0.35
  -2  -4 -31    1.12    0.52
  -2  -4 -31    1.21    0.47
  -3  -4 -31   10.00    1.00
  -3  -4 -31   10.68    1.06
  -4   5  31    0.87    0.35
  -3   5  31    1.46    0.37
  -2   5  31    0.28    0.27
  -1   5  31   -0.04    0.24
   0   5  31    0.88    0.30
  -2   6  31    1.30    0.39
  -6   0  32    0.11    0.33
  -5   0  32    0.39    0.38
  -5   0  32   -0.24    0.23
  -4   0  32   18.56    1.16
  -4   0  32   16.91    0.94
  -3   0  32   20.86    1.19
   3   0 -32   22.54    1.06
   2   0 -32    1.17    0.29
  -2   0  32    1.45    0.37
   1   0 -32    0.61    0.25
  -1   0  32    0.74    0.30
   1   0 -32    1.05    0.29
   0   0 -32    1.42    0.36
   0   0  32    1.09    0.31
   0   0 -32    1.07    0.33
   1   0  32    0.18    0.26
  -1   0 -32    0.82    0.33
  -1   0 -32    0.25    0.26
   2   0  32    5.71    0.67
  -2   0 -32    5.96    0.76
  -2   0 -32    5.10    0.73
   3   0  32    0.12    0.25
  -3   0 -32    0.39    0.38
  -3   0 -32    0.12    0.37
  -4   0 -32    5.99    0.95
  -4   0 -32    5.41    0.88
   4   0  32    5.39    0.76
  -6  -1  32    1.62    0.48
  -6   1  32    2.29    0.50
  -5   1  32    1.80    0.44
   4  -1 -32    2.89    0.46
  -4  -1  32    3.21    0.57
  -4   1  32    2.52    0.43
   3  -1 -32    0.92    0.27
  -3  -1  32    0.68    0.32
   3   1 -32    0.98    0.30
  -3   1  32    0.33    0.23
  -3   1  32    0.69    0.37
   2  -1 -32    0.44    0.21
  -2  -1  32    0.49    0.27
   2  -1 -32    0.42    0.24
   2   1 -32    0.50    0.24
  -2   1  32    0.33    0.30
   1  -1 -32    0.47    0.26
  -1  -1  32    0.60    0.28
   1  -1 -32    0.22    0.22
   1   1 -32    0.59    0.24
  -1   1  32    0.24    0.26
   0  -1 -32    0.25    0.25
   0  -1 -32    0.22    0.26
   0  -1  32   -0.31    0.17
   0   1 -32    0.25    0.23
   0   1  32   -0.05    0.22
   0   1 -32    0.30    0.23
  -1  -1 -32    1.33    0.39
   1  -1  32    1.21    0.34
  -1  -1 -32    1.40    0.41
  -1   1 -32    1.10    0.34
  -1   1 -32    0.68    0.32
   1   1  32    0.56    0.29
  -2  -1 -32    2.14    0.54
  -2  -1 -32    2.86    0.57
   2  -1  32    2.26    0.44
  -2   1 -32    2.32    0.49
   2   1  32    2.85    0.51
  -2   1 -32    1.96    0.47
  -3  -1 -32    0.23    0.42
  -3  -1 -32    0.32    0.38
   3  -1  32    0.37    0.30
  -3   1 -32   -0.15    0.33
   3   1  32    0.13    0.29
  -3   1 -32    0.55    0.40
  -4  -1 -32    0.94    0.58
   4  -1  32    0.93    0.41
  -4  -1 -32    0.30    0.48
   4   1  32    0.66    0.38
   5  -2 -32    0.63    0.28
  -5   2  32    1.41    0.40
  -4  -2  32   11.77    0.81
   4  -2 -32   13.28    0.77
   4  -2 -32   12.87    0.77
  -4   2  32   11.85    0.82
  -3  -2  32    2.92    0.46
   3  -2 -32    2.51    0.41
   3  -2 -32    2.48    0.40
  -3   2  32    3.61    0.49
  -3   2  32    2.74    0.56
   2  -2 -32    1.39    0.33
  -2  -2  32    0.93    0.27
   2  -2 -32    0.68    0.27
  -2   2  32    1.55    0.42
  -2   2  32    1.32    0.31
   1  -2 -32    0.23    0.25
   1  -2 -32    0.24    0.24
  -1  -2  32    0.51    0.23
  -1   2  32   -0.10    0.26
  -1   2  32    0.45    0.21
   0  -2 -32    0.30    0.27
   0  -2  32   -0.21    0.19
   0  -2 -32    0.29    0.30
   0   2  32    0.20    0.28
   1  -2  32    1.25    0.33
  -1  -2 -32    1.12    0.37
  -1  -2 -32    0.31    0.33
   1   2  32    0.69    0.31
  -2  -2 -32    5.58    0.77
   2  -2  32    5.22    0.61
  -2  -2 -32    4.25    0.71
   2   2  32    4.59    0.62
  -3  -2 -32    1.85    0.61
  -3  -2 -32    1.40    0.55
   3  -2  32    2.15    0.43
   3   2  32    1.92    0.50
   4  -2  32    2.61    0.53
  -4  -2 -32    2.96    0.74
  -4  -2 -32    2.05    0.72
   4   2  32    3.23    0.61
   5  -3 -32    0.43    0.25
   5  -3 -32    0.23    0.24
  -5   3  32    0.71    0.34
  -4  -3  32    7.31    0.59
   4  -3 -32    8.06    0.62
   4  -3 -32    7.34    0.60
  -4   3  32    7.26    0.78
   3  -3 -32    0.34    0.24
  -3  -3  32   -0.08    0.20
   3  -3 -32    0.30    0.26
  -3   3  32    0.37    0.26
   2  -3 -32    2.30    0.40
  -2  -3  32    1.96    0.33
   2  -3 -32    2.34    0.44
  -2   3  32    2.21    0.38
   1  -3 -32    2.50    0.48
   1  -3 -32    3.09    0.50
  -1  -3  32    3.23    0.42
  -1   3  32    3.37    0.45
   0  -3 -32    3.67    0.57
   0  -3  32    4.04    0.46
   0  -3 -32    4.43    0.62
   0   3  32    4.65    0.51
  -1  -3 -32   -0.18    0.32
  -1  -3 -32    0.40    0.40
   1  -3  32    1.15    0.29
  -2  -3 -32    7.02    0.87
  -2  -3 -32    7.66    0.90
  -3  -3 -32    6.84    0.96
  -3  -3 -32    6.24    0.89
  -4   4  32   -0.14    0.25
   3  -4 -32    1.11    0.32
  -3   4  32    0.94    0.34
   2  -4 -32    0.31    0.32
  -2   4  32    0.04    0.22
   1  -4 -32    5.22    0.60
  -1   4  32    4.54    0.55
   0  -4 -32    0.03    0.33
   0  -4 -32    0.50    0.38
   0   4  32    0.90    0.30
  -1  -4 -32    0.24    0.40
  -1  -4 -32    0.20    0.38
  -2  -4 -32    1.60    0.58
  -2  -4 -32    1.32    0.51
  -3  -4 -32   -0.75    0.44
  -3  -4 -32   -0.70    0.39
  -3   5  32    0.34    0.26
  -2   5  32    0.18    0.26
  -1   5  32    0.47    0.30
   0   5  32    1.59    0.38
  -5   0  33    0.35    0.30
  -3   0  33    0.64    0.35
   3   0 -33    0.85    0.29
  -2   0  33    0.15    0.25
   2   0 -33    0.04    0.19
   1   0 -33    0.39    0.24
   1   0 -33   -0.06    0.19
  -1   0  33   -0.23    0.23
   0   0 -33    0.52    0.27
   0   0 -33    0.36    0.26
   0   0  33   -0.04    0.22
  -1   0 -33    0.21    0.29
  -1   0 -33    0.54    0.30
   1   0  33    0.10    0.25
  -2   0 -33    0.52    0.33
   2   0  33   -0.20    0.23
  -2   0 -33    0.27    0.37
  -3   0 -33    0.17    0.43
   3   0  33    0.21    0.29
  -3   0 -33   -0.03    0.38
  -4   0 -33    0.19    0.44
   4   0  33    0.36    0.37
  -4   0 -33   -0.05    0.47
  -5   1  33    1.34    0.40
  -4  -1  33    3.90    0.60
   4  -1 -33    4.06    0.53
  -4   1  33    4.99    0.75
  -4   1  33    4.02    0.55
  -3  -1  33    6.74    0.70
   3  -1 -33    7.36    0.69
  -3   1  33    5.09    0.67
  -3   1  33    5.98    0.67
   3   1 -33    6.74    0.67
  -2  -1  33    0.28    0.27
   2  -1 -33    0.97    0.30
   2  -1 -33    0.23    0.24
   2   1 -33    0.12    0.21
  -2   1  33    0.21    0.28
   1  -1 -33    0.14    0.22
   1  -1 -33    0.27    0.26
  -1  -1  33   -0.02    0.22
   1   1 -33    0.23    0.22
  -1   1  33    0.03    0.22
   0  -1 -33    0.23    0.26
   0  -1  33    0.12    0.22
   0  -1 -33    0.27    0.28
   0   1  33    0.04    0.23
   0   1 -33    0.13    0.21
   0   1 -33   -0.17    0.19
  -1  -1 -33    3.41    0.55
   1  -1  33    3.53    0.52
  -1  -1 -33    3.76    0.59
  -1   1 -33    3.22    0.51
  -1   1 -33    3.69    0.54
   1   1  33    3.47    0.53
  -2  -1 -33    1.16    0.45
  -2  -1 -33    0.51    0.45
   2  -1  33    1.14    0.37
  -2   1 -33    1.26    0.42
  -2   1 -33    1.23    0.41
   2   1  33    1.46    0.41
   3  -1  33    1.97    0.46
  -3  -1 -33    2.31    0.65
  -3  -1 -33    2.41    0.63
  -3   1 -33    3.15    0.64
   3   1  33    1.80    0.48
  -3   1 -33    1.77    0.51
  -4  -1 -33   -0.05    0.51
  -4  -1 -33   -1.21    0.41
   4   1  33    0.31    0.37
   5  -2 -33    0.67    0.28
  -5   2  33    0.53    0.33
   4  -2 -33    5.41    0.59
   4  -2 -33    5.25    0.56
  -4  -2  33    5.43    0.61
  -4   2  33    6.51    0.72
  -4   2  33    6.82    0.89
   3  -2 -33    3.39    0.46
   3  -2 -33    3.51    0.48
  -3  -2  33    3.06    0.47
  -3   2  33    2.88    0.56
  -3   2  33    4.13    0.54
   2  -2 -33    0.31    0.26
   2  -2 -33    0.59    0.27
  -2  -2  33    0.40    0.26
  -2   2  33    0.37    0.34
  -2   2  33    0.26    0.22
  -1  -2  33    0.44    0.25
   1  -2 -33    0.57    0.28
   1  -2 -33    1.12    0.34
  -1   2  33    0.43    0.33
   0  -2  33    2.19    0.39
   0  -2 -33    2.56    0.50
   0  -2 -33    2.38    0.44
   0   2  33    1.93    0.44
  -1  -2 -33    0.58    0.40
  -1  -2 -33    1.23    0.45
   1  -2  33    0.71    0.30
   1   2  33    0.91    0.37
  -2  -2 -33    2.22    0.55
   2  -2  33    1.75    0.40
  -2  -2 -33    2.20    0.58
   2   2  33    2.34    0.49
  -3  -2 -33    4.59    0.77
  -3  -2 -33    2.65    0.70
   3  -2  33    3.55    0.56
   3   2  33    3.08    0.59
   4   2  33   -0.03    0.36
  -5   3  33    0.42    0.33
  -4  -3  33    0.23    0.25
   4  -3 -33    0.88    0.31
   4  -3 -33    0.04    0.24
  -4   3  33    0.29    0.31
  -3  -3  33    0.46    0.25
   3  -3 -33    0.00    0.24
   3  -3 -33    0.77    0.30
  -3   3  33   -0.02    0.23
   2  -3 -33    1.01    0.34
  -2  -3  33    0.12    0.21
   2  -3 -33    0.23    0.27
  -2   3  33    0.49    0.27
  -1  -3  33    0.70    0.27
   1  -3 -33    1.70    0.42
   1  -3 -33    1.38    0.39
  -1   3  33    1.35    0.33
   0  -3 -33    0.58    0.37
   0  -3 -33    0.67    0.34
   1  -3  33    0.87    0.28
  -1  -3 -33    0.30    0.37
  -1  -3 -33    0.04    0.39
  -2  -3 -33    0.26    0.46
  -2  -3 -33    0.17    0.40
  -3  -3 -33    0.45    0.55
  -3  -3 -33    0.32    0.48
  -4   4  33    1.62    0.42
  -3   4  33    3.21    0.54
   2  -4 -33    0.36    0.31
  -2   4  33    0.00    0.20
   1  -4 -33    0.12    0.33
[truncated: 19,419 more chars]
