# Supplementary material for: Crystal structure of cafenstrole
Source: Acta Crystallogr E Crystallogr Commun. 2015 Jul 29;71(Pt 8):o614. doi: 10.1107/S2056989015013869 (PMC4571425; doi:10.1107/S2056989015013869)
Supplement: Supplementary file 2 [file e-71-0o614-Isup2.hkl]

#
# h,k,l, Fc-squared, Fo-squared, sigma(Fo-squared), status flag
#
data_I
_shelx_title ' JK663 in P2(1)/c'
_shelx_refln_list_code          4
_shelx_F_calc_maximum      208.30
_exptl_crystal_F_000       744.00
_reflns_d_resolution_high  0.8108

loop_
 _space_group_symop_operation_xyz
 'x, y, z'
 '-x, y+1/2, -z+1/2'
 '-x, -y, -z'
 'x, -y-1/2, z-1/2'

_cell_length_a     7.2800
_cell_length_b     8.0410
_cell_length_c    30.1792
_cell_angle_alpha  90.000
_cell_angle_beta   95.290
_cell_angle_gamma  90.000

_shelx_F_squared_multiplier     1.000

loop_
 _refln_index_h
 _refln_index_k
 _refln_index_l
 _refln_F_squared_calc
 _refln_F_squared_meas
 _refln_F_squared_sigma
 _refln_observed_status
   1   0   0       1642.05       1595.26        17.86 o
   2   0   0       2544.77       2494.29        31.67 o
   3   0   0       2532.15       2842.32        47.90 o
   4   0   0        186.87        161.03        10.74 o
   5   0   0       2237.82       2266.44        47.64 o
   6   0   0       2531.41       2401.86        52.42 o
   7   0   0        178.50        192.02        20.66 o
   8   0   0          0.04         17.89        14.06 o
   1   1   0         66.47         64.88         3.97 o
   2   1   0         77.44         51.14         2.45 o
   3   1   0       2015.01       1982.32        18.39 o
   4   1   0         34.84         66.90         4.02 o
   5   1   0        186.38        194.85         8.57 o
   6   1   0        111.00        134.34         8.37 o
   7   1   0        166.76        195.24        15.93 o
   8   1   0        195.62        153.92        20.44 o
   0   2   0      20864.24      19295.57       476.33 o
   1   2   0       4092.61       4156.82        72.73 o
   2   2   0         16.37         22.30         2.59 o
   3   2   0        110.30        120.80         4.76 o
   4   2   0        124.61        138.56         4.31 o
   5   2   0         17.47         43.97         4.31 o
   6   2   0        377.33        426.00        14.32 o
   7   2   0        319.71        329.75        20.73 o
   8   2   0         34.41         54.53        18.32 o
   1   3   0        170.98        196.90         6.09 o
   2   3   0          7.43         23.87         2.94 o
   3   3   0        378.49        374.28        12.38 o
   4   3   0        562.07        507.03        11.13 o
   5   3   0        726.13        685.66        15.69 o
   6   3   0         61.42         63.40         7.70 o
   7   3   0        116.50        121.57        12.67 o
   8   3   0        134.36        135.06        27.27 o
   0   4   0       2414.70       2981.95        79.67 o
   1   4   0        173.56        229.72         7.51 o
   2   4   0       1464.04       1504.90        33.12 o
   3   4   0          0.83         12.72         2.64 o
   4   4   0          1.11          6.76         4.40 o
   5   4   0        219.27        232.58        34.94 o
   6   4   0          2.60         21.88         6.12 o
   7   4   0          2.04          9.88         7.13 o
   8   4   0         96.65        108.42        15.86 o
   1   5   0        244.91        267.60         9.95 o
   2   5   0         38.71         55.57         6.54 o
   3   5   0          4.97         15.80         7.67 o
   4   5   0          2.38         14.08         5.60 o
   5   5   0        366.87        309.29        17.91 o
   6   5   0        107.97         82.70        12.01 o
   7   5   0         35.85         42.09        11.13 o
   0   6   0        687.10        765.62        31.10 o
   1   6   0        221.02        229.89         9.07 o
   2   6   0        955.70        958.11        33.02 o
   3   6   0          0.04         25.93         5.60 o
   4   6   0         57.33         80.78        20.24 o
   5   6   0        687.93        634.54        24.96 o
   6   6   0        189.41        220.67        19.65 o
   7   6   0          6.37         29.82        15.76 o
   1   7   0         58.65         68.50         6.71 o
   2   7   0        326.16        317.75        16.40 o
   3   7   0       1206.81       1107.36        86.49 o
   4   7   0          5.60         17.99         6.65 o
   5   7   0          7.14          9.12         7.16 o
   6   7   0         13.92         11.50        12.36 o
   0   8   0         30.87         27.52         6.61 o
   1   8   0         26.11         25.10         5.26 o
   2   8   0         15.94         22.91         9.80 o
   3   8   0         50.81         46.01         8.37 o
   4   8   0         19.44         27.20         7.95 o
   5   8   0          2.32          6.39        10.23 o
   1   9   0          1.34          0.00         3.42 o
   2   9   0          4.90          0.00         9.59 o
   3   9   0         84.14         64.33        14.91 o
  -8   1   1         20.73         33.23        16.19 o
  -7   1   1          4.79         13.25         6.71 o
  -6   1   1        734.90        695.86        21.09 o
  -5   1   1        112.20        114.95         6.62 o
  -4   1   1        134.97        165.23         6.03 o
  -3   1   1        112.09        140.69         5.52 o
  -2   1   1       1971.17       1875.74        23.76 o
  -1   1   1       6782.22       6529.87        48.75 o
   0   1   1      12720.50      12521.45       344.88 o
   1   1   1      27338.66      25728.57       240.85 o
   2   1   1       2035.10       2001.68        20.24 o
   3   1   1       1616.80       1798.75        21.92 o
   4   1   1        206.72        236.22         6.60 o
   5   1   1        326.07        319.27        11.05 o
   6   1   1        389.37        433.66        13.14 o
   7   1   1        817.77        763.62        66.99 o
   8   1   1         72.80         83.51        20.88 o
  -8   2   1        373.22        379.57        29.97 o
  -7   2   1        290.49        327.67        20.76 o
  -6   2   1        349.62        359.03        11.92 o
  -5   2   1         31.25         57.43         4.90 o
  -4   2   1          0.16          8.63         1.71 o
  -3   2   1         12.04          2.04         1.21 o
  -2   2   1        692.69        641.05        12.08 o
  -1   2   1      11553.54      11427.80       192.05 o
   0   2   1      10410.95      10785.17       180.76 o
   1   2   1          0.36         10.66         3.83 o
   2   2   1          2.41          1.12         1.54 o
   3   2   1        215.55        197.11         4.21 o
   4   2   1        866.87        849.06        11.47 o
   5   2   1        903.56        887.20        14.78 o
   6   2   1       1033.70        970.63        18.75 o
   7   2   1          0.57         29.79        11.08 o
  -8   3   1         16.50         21.19        10.69 o
  -7   3   1        174.07        162.27        14.14 o
  -6   3   1        204.49        197.88        12.30 o
  -5   3   1          7.62         23.33         4.63 o
  -4   3   1         40.69         60.29         4.57 o
  -3   3   1         32.37         34.22         4.89 o
  -2   3   1       1083.51       1052.50        19.42 o
  -1   3   1       1273.17       1299.85        22.04 o
   0   3   1       3464.46       4058.01        72.15 o
   1   3   1       3551.83       3800.91        55.56 o
   2   3   1       1501.55       1628.35        27.20 o
   3   3   1       1177.24       1297.97        19.37 o
   4   3   1        135.85        147.66         5.49 o
   5   3   1        328.69        310.16        11.23 o
   6   3   1         63.55         90.24        10.76 o
   7   3   1        215.04        182.67        29.82 o
   8   3   1          2.43          5.56         9.49 o
  -8   4   1         88.66         95.64        16.62 o
  -7   4   1        272.97        284.14        17.53 o
  -6   4   1        306.61        300.78        15.63 o
  -5   4   1         96.60        105.53        11.46 o
  -4   4   1        257.93        257.52        14.11 o
  -3   4   1        615.86        629.66        17.26 o
  -2   4   1        247.39        231.77         9.93 o
  -1   4   1          5.44         24.53         3.24 o
   0   4   1       2626.10       2813.75        53.47 o
   1   4   1         37.00         86.24         5.44 o
   2   4   1         19.34         28.44         4.32 o
   3   4   1        548.09        567.62        10.96 o
   4   4   1          9.34         12.86         5.02 o
   5   4   1        111.94        109.46        12.99 o
   6   4   1        247.52        247.83        18.00 o
   7   4   1        116.89        132.91        15.64 o
   8   4   1         27.81         45.89        12.18 o
  -7   5   1         57.96         30.68        16.19 o
  -6   5   1         59.64         75.91        35.36 o
  -5   5   1        412.10        432.46        20.08 o
  -4   5   1        255.80        225.79        13.71 o
  -3   5   1        160.77        167.35        10.71 o
  -2   5   1        100.85        125.39        10.23 o
  -1   5   1        966.28        990.02        20.23 o
   0   5   1        196.41        214.51         9.93 o
   1   5   1          0.77          5.89         2.49 o
   2   5   1       1048.89       1011.69        25.84 o
   3   5   1        269.22        287.47        13.42 o
   4   5   1         28.09         33.69         6.75 o
   5   5   1        273.78        294.88        33.66 o
   6   5   1        374.08        347.66        50.91 o
   7   5   1         21.29         44.31        18.32 o
  -7   6   1        316.64        273.53        34.08 o
  -6   6   1          6.83         19.83         8.60 o
  -5   6   1        235.61        246.86        18.19 o
  -4   6   1        336.81        322.96        17.10 o
  -3   6   1        487.66        488.67        18.50 o
  -2   6   1         95.38        104.81         9.40 o
  -1   6   1          0.64          5.30         3.87 o
   0   6   1        635.48        684.10        20.48 o
   1   6   1        418.80        420.16        12.42 o
   2   6   1        205.02        183.74        12.37 o
   3   6   1        200.89        201.28        14.27 o
   4   6   1        177.95        175.37        35.79 o
   5   6   1        561.77        532.97        23.35 o
   6   6   1         24.07         39.20         9.94 o
   7   6   1         13.63         16.19        17.04 o
  -6   7   1          1.76          7.08         8.42 o
  -5   7   1        119.11        134.79        28.97 o
  -4   7   1         24.54         40.50        18.53 o
  -3   7   1         38.01         74.34         9.51 o
  -2   7   1          1.29         14.52         6.18 o
  -1   7   1         93.28        111.71         9.26 o
   0   7   1        254.48        241.06        10.37 o
   1   7   1          5.31         13.07         3.98 o
   2   7   1         93.48        119.30        10.85 o
   3   7   1         16.61         31.13         6.55 o
   4   7   1         29.78         28.92         7.33 o
   5   7   1          2.81          1.70         6.63 o
   6   7   1         12.76         31.53        14.91 o
  -5   8   1          6.72          0.00         9.80 o
  -4   8   1         68.67         66.94        10.49 o
  -3   8   1        508.39        533.78        30.25 o
  -2   8   1        284.53        290.25        15.16 o
  -1   8   1         50.59         68.48         7.35 o
   0   8   1         27.41         19.47         5.41 o
   1   8   1         31.28         31.44         5.55 o
   2   8   1         13.54          7.67         5.09 o
   3   8   1         26.36         33.12         7.57 o
   4   8   1        352.17        303.35        31.95 o
   5   8   1         45.98         62.63        17.04 o
  -3   9   1          7.52          7.46         6.03 o
  -2   9   1          1.96          4.05         5.42 o
  -1   9   1         39.86         48.81         6.73 o
   0   9   1          5.14         10.86         4.11 o
   1   9   1          3.12          0.76         3.72 o
   2   9   1         52.65         63.34         9.94 o
   3   9   1         24.73         47.29        13.63 o
  -8   0   2         85.72        122.70        25.14 o
  -7   0   2        179.35        178.58        19.71 o
  -6   0   2        351.42        367.31        20.03 o
  -5   0   2        260.50        270.70        19.54 o
  -4   0   2        594.31        706.61        26.06 o
  -3   0   2       1831.28       1845.64        33.73 o
  -2   0   2      41704.70      39794.91       434.74 o
  -1   0   2         33.24          0.00         2.06 o
   0   0   2          0.37          0.00         0.15 o
   1   0   2      23314.82      22110.69       204.32 o
   2   0   2          7.90          0.00         2.67 o
   3   0   2       2283.15       2255.96        34.24 o
   4   0   2          4.07          2.14         4.08 o
   5   0   2          0.17         25.44         6.96 o
   6   0   2         11.49         18.84         7.49 o
   7   0   2         75.52         90.63        13.83 o
   8   0   2        213.22        250.09        33.23 o
  -8   1   2         58.50         73.61        12.27 o
  -7   1   2        270.54        309.41        18.57 o
  -6   1   2         17.67         53.87         6.22 o
  -5   1   2        243.08        268.42        10.96 o
  -4   1   2        426.78        463.00         8.55 o
  -3   1   2       1102.35       1023.62        11.73 o
  -2   1   2        127.00        134.06         7.92 o
  -1   1   2       3626.53       3397.67        27.25 o
   0   1   2        942.85       1027.23        15.24 o
   1   1   2       2847.28       2670.19        22.98 o
   2   1   2          0.05          3.37         1.42 o
   3   1   2         15.76         53.77         4.21 o
   4   1   2        515.79        447.53         8.45 o
   5   1   2        767.36        725.07        21.02 o
   6   1   2        812.89        773.22        16.86 o
   7   1   2          5.27         46.53         7.74 o
   8   1   2         42.99         27.52        12.38 o
  -8   2   2          8.82         23.01        10.85 o
  -7   2   2          0.04         15.20         7.14 o
  -6   2   2         27.63         59.68         5.51 o
  -5   2   2         22.84         26.38         3.73 o
  -4   2   2        154.58        199.96         5.19 o
  -3   2   2          2.28          6.14         1.47 o
  -2   2   2       2129.63       2084.55        30.87 o
  -1   2   2       1294.37       1243.51        24.98 o
   0   2   2      14212.50      15091.84       251.41 o
   1   2   2        792.55        731.63        15.83 o
   2   2   2         41.51         52.91         2.31 o
   3   2   2        895.87        957.89        10.55 o
   4   2   2        802.16        853.38        10.52 o
   5   2   2         35.49         49.04         4.35 o
   6   2   2        650.09        667.73        15.40 o
   7   2   2         11.06          5.13         6.75 o
   8   2   2         46.14         63.06        20.02 o
  -8   3   2         12.97         12.78        14.49 o
  -7   3   2        425.29        428.46        22.08 o
  -6   3   2         46.99         53.29         7.25 o
  -5   3   2        425.91        420.56        13.24 o
  -4   3   2        110.36        125.47         6.24 o
  -3   3   2        208.76        172.82         6.56 o
  -2   3   2        923.58       1000.36        18.70 o
  -1   3   2        204.08        265.51         7.44 o
   0   3   2       7858.60       8365.47       142.80 o
   1   3   2       1810.59       1770.91        28.05 o
   2   3   2        394.56        445.65        10.28 o
   3   3   2        226.52        239.15        10.60 o
   4   3   2        277.14        265.68         6.69 o
   5   3   2        520.65        486.93        13.22 o
   6   3   2        788.62        718.63        18.29 o
   7   3   2         72.18         60.39        11.58 o
  -8   4   2         17.75         43.58        10.77 o
  -7   4   2         12.32         27.59         7.73 o
  -6   4   2         36.52         38.01         7.02 o
  -5   4   2         66.90         79.11        10.09 o
  -4   4   2        485.46        446.54        17.39 o
  -3   4   2        467.73        510.99        10.65 o
  -2   4   2        841.18        774.45        20.50 o
  -1   4   2         26.92         37.14         3.89 o
   0   4   2         16.83         16.32         3.58 o
   1   4   2        813.80        994.47        18.76 o
   2   4   2        233.13        231.51         7.29 o
   3   4   2       1210.98       1193.69        18.01 o
   4   4   2        154.25        168.85        14.06 o
   5   4   2        300.78        257.80        15.68 o
   6   4   2         61.47         80.78         9.13 o
   7   4   2         50.02         64.60        12.25 o
   8   4   2         61.80         46.42        12.05 o
  -7   5   2        223.91        187.04        28.97 o
  -6   5   2        248.80        244.90        19.86 o
  -5   5   2        157.25        168.60        24.71 o
  -4   5   2         73.25         78.53        10.65 o
  -3   5   2        219.68        224.94        12.45 o
  -2   5   2        275.57        285.76        15.76 o
  -1   5   2          3.03          7.65         2.72 o
   0   5   2       2727.41       2789.68        54.82 o
   1   5   2        169.00        165.82        10.06 o
   2   5   2          0.24         11.65         8.52 o
   3   5   2        461.32        486.07        17.26 o
   4   5   2         12.75         15.07         5.63 o
   5   5   2        172.36        179.21        14.95 o
   6   5   2        304.99        341.48        51.13 o
   7   5   2        126.22         73.28        21.30 o
  -7   6   2        281.29        284.18        37.07 o
  -6   6   2        138.69        160.19        16.67 o
  -5   6   2        485.83        482.42        22.50 o
  -4   6   2       1196.63       1208.13        40.48 o
  -3   6   2        367.32        331.48        28.97 o
  -2   6   2       1202.47       1189.87        30.75 o
  -1   6   2        143.96        161.23         9.24 o
   0   6   2        443.63        498.73        21.73 o
   1   6   2        540.38        554.11        27.06 o
   2   6   2        401.30        412.30        15.86 o
   3   6   2       1188.05       1154.11        30.98 o
   4   6   2          0.32          4.08         5.10 o
   5   6   2         20.94         41.54         8.73 o
   6   6   2         61.13         57.57        11.57 o
   7   6   2          1.84         20.45        15.76 o
  -6   7   2          6.67         14.06         8.98 o
  -5   7   2        259.81        225.51        17.96 o
  -4   7   2        152.30        145.94        13.81 o
  -3   7   2         54.53         64.27         9.11 o
  -2   7   2        533.73        487.29        18.78 o
  -1   7   2        392.50        333.99        12.19 o
   0   7   2         21.19         21.31         5.10 o
   1   7   2        186.55        206.39        10.45 o
   2   7   2        392.13        385.17        16.25 o
   3   7   2         76.41         82.42         9.62 o
   4   7   2        103.47        104.19        11.57 o
   5   7   2          9.92         16.19        10.65 o
   6   7   2        164.57        103.96        21.30 o
  -5   8   2          7.54         18.96         8.44 o
  -4   8   2         16.42         29.10         8.13 o
  -3   8   2         11.48          5.78         5.57 o
  -2   8   2          1.23          4.16         4.96 o
  -1   8   2        101.42        122.36         9.48 o
   0   8   2         19.17         25.57         5.04 o
   1   8   2         68.76         68.19         7.13 o
   2   8   2          2.76          6.82         6.82 o
   3   8   2          5.43          0.46         4.91 o
   4   8   2          2.21         32.81        13.21 o
   5   8   2        111.95         72.43        18.32 o
  -3   9   2          2.57          2.83         5.87 o
  -2   9   2         92.12        103.29        13.63 o
  -1   9   2        109.94        135.56        10.66 o
   0   9   2          0.96          0.00         3.68 o
   1   9   2          8.65          6.58         3.84 o
   2   9   2         15.80         28.97        11.08 o
   3   9   2          2.70          0.00         8.52 o
  -8   1   3        124.67        139.75        25.14 o
  -7   1   3        134.32        140.87        12.87 o
  -6   1   3        107.75        149.59         9.00 o
  -5   1   3        543.45        683.10        32.97 o
  -4   1   3        227.63        264.95         6.58 o
  -3   1   3        487.48        486.87         7.25 o
  -2   1   3       5063.81       4752.13        43.65 o
  -1   1   3        106.47        100.65         2.05 o
   0   1   3        971.32       1029.74        10.26 o
   1   1   3        169.11        145.43         3.14 o
   2   1   3         24.06         38.26         2.24 o
   3   1   3       2737.53       2691.96        24.82 o
   4   1   3        163.83        155.97         5.87 o
   5   1   3        237.12        255.86        10.60 o
   6   1   3         46.05         84.27         7.80 o
   7   1   3       1167.37       1121.68        25.16 o
   8   1   3        150.31        244.58        61.35 o
  -8   2   3         53.35         46.50        10.62 o
  -7   2   3        166.87        197.92        15.92 o
  -6   2   3        606.66        596.39        17.97 o
  -5   2   3        398.13        386.82         9.86 o
  -4   2   3         11.85         13.96         2.01 o
  -3   2   3        581.20        591.69         9.40 o
  -2   2   3       1219.99       1191.70        15.09 o
  -1   2   3        366.83        476.55        13.63 o
   0   2   3       2354.49       2383.48        42.91 o
   1   2   3         76.86         98.34         3.37 o
   2   2   3       3063.05       3026.68        28.55 o
   3   2   3          1.60         10.03         1.53 o
   4   2   3        336.07        308.47         5.77 o
   5   2   3        174.57        204.30         8.09 o
   6   2   3        916.47        931.41        21.17 o
   7   2   3        214.22        248.51        21.06 o
  -8   3   3         23.21         23.86        15.76 o
  -7   3   3          2.05         28.66         7.81 o
  -6   3   3         19.50         42.12         6.60 o
  -5   3   3         22.07         43.89         9.59 o
  -4   3   3        564.91        563.09         9.64 o
  -3   3   3        183.09        203.97         6.98 o
  -2   3   3       3402.47       3659.24        61.22 o
  -1   3   3        338.27        311.15         8.19 o
   0   3   3       1399.69       1466.82        29.34 o
   1   3   3         74.91         84.17         3.95 o
   2   3   3         93.27        105.39         5.09 o
   3   3   3          0.86        163.18        13.21 o
   4   3   3         16.07         15.06         2.53 o
   5   3   3          6.11         22.95         6.65 o
   6   3   3          0.72         35.48         5.73 o
   7   3   3        121.88        120.15        23.01 o
  -8   4   3          3.00         13.77         9.10 o
  -7   4   3         40.21         46.19         8.50 o
  -6   4   3        423.36        364.35        21.47 o
  -5   4   3        681.06        583.01        47.51 o
  -4   4   3        193.12        204.15        17.89 o
  -3   4   3         46.62         48.05         4.15 o
  -2   4   3        365.39        327.18        12.25 o
  -1   4   3       2001.95       2218.58        36.15 o
   0   4   3       1460.36       1618.54        33.73 o
   1   4   3       2604.15       2806.42        43.31 o
   2   4   3        669.78        659.92        16.18 o
   3   4   3        790.24        825.52        14.34 o
   4   4   3        329.34        334.55        14.84 o
   5   4   3         21.84         18.36        11.50 o
   6   4   3        263.56        252.55        19.96 o
   7   4   3         14.59         16.03         8.67 o
   8   4   3          1.39         17.28        10.65 o
  -7   5   3         42.73         83.32        17.04 o
  -6   5   3         62.47         82.40        12.48 o
  -5   5   3         37.49         66.42        12.57 o
  -4   5   3        353.66        319.20        16.31 o
  -3   5   3       1544.18       1526.71        36.45 o
  -2   5   3         30.06         28.63         5.32 o
  -1   5   3       2254.21       2327.37        39.02 o
   0   5   3         45.25         61.28         6.35 o
   1   5   3        841.97        886.25        18.24 o
   2   5   3        312.38        274.05        11.46 o
   3   5   3       1557.73       1549.20        36.08 o
   4   5   3        183.58        188.46        14.70 o
   5   5   3        536.87        537.16        22.38 o
   6   5   3          1.55         29.87         8.60 o
   7   5   3         64.38         91.18        21.73 o
  -7   6   3        148.52        194.23        43.03 o
  -6   6   3        240.37        236.08        29.18 o
  -5   6   3        156.75        174.23        15.66 o
  -4   6   3         31.99         54.12        15.98 o
  -3   6   3         53.80         91.09         9.62 o
  -2   6   3         84.55         92.27         9.28 o
  -1   6   3          0.84          9.23         4.45 o
   0   6   3         47.29         56.22         6.91 o
   1   6   3         27.46         46.35         5.23 o
   2   6   3         89.14         87.04         8.70 o
   3   6   3        514.30        560.25        20.45 o
   4   6   3         76.95         73.70         9.40 o
   5   6   3        100.17        100.89        12.28 o
   6   6   3         18.93         23.43        14.06 o
   7   6   3          0.00          0.00         9.80 o
  -6   7   3         94.20        100.86        14.75 o
  -5   7   3          5.32         11.47         7.46 o
  -4   7   3        127.13        135.89        15.76 o
  -3   7   3        278.86        265.20        15.55 o
  -2   7   3         59.52         60.41         8.37 o
  -1   7   3        384.80        361.31        12.75 o
   0   7   3         73.97         90.11         6.96 o
   1   7   3        602.62        549.05        15.54 o
   2   7   3        189.95        170.98        15.34 o
   3   7   3        224.27        236.05        13.93 o
   4   7   3         46.82         47.43         8.37 o
   5   7   3        152.11        143.58        23.43 o
   6   7   3         25.98         29.82        14.91 o
  -5   8   3        195.29        178.50        17.16 o
  -4   8   3         30.20         46.60         8.89 o
  -3   8   3        123.10        108.25        21.52 o
  -2   8   3         56.39         61.97         9.02 o
  -1   8   3         46.32         58.49         7.13 o
   0   8   3        166.75        179.76         9.97 o
   1   8   3         31.50         40.54         5.89 o
   2   8   3        261.81        255.37        15.20 o
   3   8   3         15.99         14.49        10.65 o
   4   8   3          0.81          5.11         9.80 o
   5   8   3         23.91         21.73        13.63 o
  -3   9   3         30.80         42.30        10.23 o
  -2   9   3         38.31         26.93         7.37 o
  -1   9   3         32.70         30.69         6.19 o
   0   9   3         66.71         77.75         7.87 o
   1   9   3          2.69          4.57         3.93 o
   2   9   3          8.87          0.43         7.67 o
   3   9   3          4.12          0.00         7.67 o
  -8   0   4        251.92        265.01        25.84 o
  -7   0   4        405.80        420.17        20.93 o
  -6   0   4       1891.11       1865.66        44.66 o
  -5   0   4        731.42        834.77        26.63 o
  -4   0   4       2507.94       2407.05        38.28 o
  -3   0   4        479.52        458.99        11.25 o
  -2   0   4      43390.38      41648.73       424.20 o
  -1   0   4      13663.19      12988.80       120.98 o
   0   0   4       1077.74        957.96         9.63 o
   1   0   4        220.87        213.93         3.72 o
   2   0   4        349.23        379.02         7.20 o
   3   0   4       2220.47       2191.50        36.22 o
   4   0   4       2178.16       2025.75        34.21 o
   5   0   4        727.47        663.30        21.82 o
   6   0   4         11.86         13.17        12.34 o
   7   0   4        171.10        202.19        24.65 o
  -8   1   4          1.38          0.00        11.50 o
  -7   1   4         28.94         32.24         8.61 o
  -6   1   4        399.05        400.98        13.12 o
  -5   1   4       1392.11       1473.23        21.88 o
  -4   1   4        649.07        541.24         9.36 o
  -3   1   4        244.83        253.28         5.15 o
  -2   1   4        557.82        543.95         7.43 o
  -1   1   4        261.62        271.68         3.96 o
   0   1   4       1208.54       1129.56         9.70 o
   1   1   4       1326.06       1266.08        13.97 o
   2   1   4        152.49        153.87         4.39 o
   3   1   4        604.12        601.71         8.31 o
   4   1   4          3.21         18.84         2.57 o
   5   1   4         79.44        106.10         6.70 o
   6   1   4        212.43        236.81        12.73 o
   7   1   4         29.36         53.39        11.27 o
   8   1   4          0.20          2.14        13.38 o
  -8   2   4          0.34          3.95         9.37 o
  -7   2   4          0.11          7.01         5.59 o
  -6   2   4        477.31        471.48        15.32 o
  -5   2   4         15.68         32.51         3.90 o
  -4   2   4        403.59        408.00         7.10 o
  -3   2   4       1623.30       1829.63        17.59 o
  -2   2   4        390.83        377.72         6.14 o
  -1   2   4        366.55        449.85        11.60 o
   0   2   4        813.96        858.21        17.58 o
   1   2   4       1009.82        965.66        16.04 o
   2   2   4        308.66        320.97         5.12 o
   3   2   4         37.33         30.61         2.55 o
   4   2   4          8.49          8.82         1.75 o
   5   2   4       1092.91        993.95        16.13 o
   6   2   4         40.72         79.40         8.07 o
   7   2   4         22.37         26.84        16.62 o
   8   2   4         47.82         41.75        17.89 o
  -8   3   4         41.31         38.37        11.60 o
  -7   3   4         54.52         66.97         8.86 o
  -6   3   4        290.65        309.75        11.00 o
  -5   3   4        668.78        641.43        17.77 o
  -4   3   4        381.79        391.03         8.36 o
  -3   3   4        100.17        130.27         7.70 o
  -2   3   4          4.23         14.53         2.65 o
  -1   3   4        514.96        575.48        12.29 o
   0   3   4        143.05        144.62        20.24 o
   1   3   4       2491.90       2397.51        36.22 o
   2   3   4        437.82        424.61        10.01 o
   3   3   4       1554.65       1554.98        18.63 o
   4   3   4         15.54         14.19         2.49 o
   5   3   4          0.03         20.94         4.14 o
   6   3   4        100.96        123.19         9.25 o
   7   3   4         51.33         73.97        13.56 o
   8   3   4         92.92         95.85        16.44 o
  -8   4   4         13.02         17.89        12.36 o
  -7   4   4         29.12         41.24        14.91 o
  -6   4   4          1.99         13.51         5.59 o
  -5   4   4        205.59        247.64        27.27 o
  -4   4   4        191.45        218.18        12.69 o
  -3   4   4        594.66        588.12        15.75 o
  -2   4   4        655.37        785.24        21.03 o
  -1   4   4        605.97        739.67        15.81 o
   0   4   4         14.96         27.07         4.06 o
   1   4   4          0.34         12.82         2.34 o
   2   4   4        248.08        279.28        11.90 o
   3   4   4          0.18          2.77         2.03 o
   4   4   4        127.27        146.11        23.65 o
   5   4   4        182.13        176.97        14.64 o
   6   4   4        746.74        694.47        31.73 o
   7   4   4         82.97         75.72        13.00 o
   8   4   4        156.16        161.55        29.40 o
  -7   5   4          2.96          5.73        14.06 o
  -6   5   4        157.71        170.39        16.74 o
  -5   5   4        208.31        225.01        43.24 o
  -4   5   4          1.73          1.01         4.71 o
  -3   5   4         29.30         33.08         5.94 o
  -2   5   4         23.01         28.37         5.21 o
  -1   5   4          0.70          5.78         2.74 o
   0   5   4        157.57        214.88        21.94 o
   1   5   4        779.45        828.71        17.24 o
   2   5   4        215.43        233.55        10.63 o
   3   5   4        799.80        767.97        34.08 o
   4   5   4          5.09         13.42         5.63 o
   5   5   4          0.02          6.91         7.88 o
   6   5   4        559.11        482.29        36.21 o
   7   5   4         86.96        138.04        25.99 o
  -7   6   4        103.58         98.84        22.15 o
  -6   6   4        188.30        160.46        21.94 o
  -5   6   4         14.84         15.59        10.44 o
  -4   6   4         71.20         79.35        10.12 o
  -3   6   4        216.04        229.70        15.22 o
  -2   6   4        181.29        173.49        18.53 o
  -1   6   4        151.66        190.02        10.20 o
   0   6   4       1479.60       1596.57        30.65 o
   1   6   4        103.57        122.52         7.69 o
   2   6   4        199.86        173.51        10.77 o
   3   6   4       1397.35       1350.86        34.17 o
   4   6   4         49.85         55.22         8.70 o
   5   6   4         27.12         26.30         7.88 o
   6   6   4        352.01        305.91        34.51 o
  -6   7   4         79.59         70.38        24.07 o
  -5   7   4        153.17        137.16        18.32 o
  -4   7   4        667.38        534.46        32.59 o
  -3   7   4         54.81         65.68        10.65 o
  -2   7   4        352.51        326.68        15.36 o
  -1   7   4        301.98        294.92        12.07 o
   0   7   4       1433.92       1403.90        25.34 o
   1   7   4        589.48        540.16        15.29 o
   2   7   4        133.82        120.19        10.71 o
   3   7   4          6.32         13.85         5.48 o
   4   7   4        336.47        322.95        31.95 o
   5   7   4          0.93          0.00         9.37 o
   6   7   4         73.91        108.22        23.01 o
  -5   8   4         44.63         43.68        10.01 o
  -4   8   4         15.31         27.75         7.88 o
  -3   8   4          5.80         13.63         8.52 o
  -2   8   4         10.71         14.50         5.73 o
  -1   8   4          2.73          1.72         3.74 o
   0   8   4        252.10        233.05        10.69 o
   1   8   4         91.12         72.35         9.06 o
   2   8   4         22.45         44.07        14.70 o
   3   8   4          0.57         25.14        11.08 o
   4   8   4         48.09         14.49        12.36 o
   5   8   4          1.96          1.28        11.08 o
  -3   9   4         18.91         31.32         8.58 o
  -2   9   4         36.37         48.03         8.95 o
  -1   9   4         64.13         64.90         7.92 o
   0   9   4        116.77        141.02        10.27 o
   1   9   4         41.10         65.76        11.04 o
   2   9   4         63.68         47.72        14.06 o
   3   9   4         39.31         49.00        14.91 o
  -8   1   5         75.03         84.18        19.44 o
  -7   1   5         46.66         45.13         7.48 o
  -6   1   5        583.84        589.12        16.49 o
  -5   1   5       4999.23       4922.62        54.46 o
  -4   1   5          7.31         20.50         2.61 o
  -3   1   5         28.91         26.34         2.36 o
  -2   1   5       3886.29       3818.63        35.78 o
  -1   1   5       4735.27       4337.30        37.09 o
   0   1   5       3148.52       3008.70        25.68 o
   1   1   5       4469.75       4099.60        41.76 o
   2   1   5        219.22        186.94         3.84 o
   3   1   5         12.71         21.21         2.83 o
   4   1   5       1130.30       1171.23        15.19 o
   5   1   5        184.28        201.67         9.11 o
   6   1   5        834.33        756.45        18.71 o
   7   1   5        133.24        133.64        13.55 o
   8   1   5        388.86        445.64        39.91 o
  -8   2   5         52.55         56.73        13.52 o
  -7   2   5         55.35         63.12        13.67 o
  -6   2   5        213.08        226.55         9.55 o
  -5   2   5         68.11         71.40         5.68 o
  -4   2   5        528.07        553.74         8.52 o
  -3   2   5        471.36        492.37         8.63 o
  -2   2   5       2994.73       2719.52        64.05 o
  -1   2   5       3844.12       3818.74        48.81 o
   0   2   5       4354.57       4650.26        80.11 o
   1   2   5       5712.71       5514.71        78.45 o
   2   2   5        243.93        277.82         4.80 o
   3   2   5       3122.03       3145.12        31.45 o
   4   2   5        271.95        268.01         5.85 o
   5   2   5         81.07         92.16         5.83 o
   6   2   5        412.19        436.93        16.49 o
   7   2   5        156.24        149.97        27.69 o
  -8   3   5         50.51         65.31        17.68 o
  -7   3   5         48.42         40.11         8.68 o
  -6   3   5         13.85         67.51         8.49 o
  -5   3   5        188.74        235.35        11.52 o
  -4   3   5          5.44         23.01         3.11 o
  -3   3   5        544.68        502.58        10.87 o
  -2   3   5          5.84         10.12         2.09 o
  -1   3   5        558.99        585.94        12.54 o
   0   3   5         32.47         32.03         3.69 o
   1   3   5         47.31         45.80         4.00 o
   2   3   5        153.88        155.19         4.71 o
   3   3   5        133.20        170.13         5.13 o
   4   3   5        224.67        230.71         6.48 o
   5   3   5       1152.69       1060.67        20.99 o
   6   3   5        301.05        321.25        18.69 o
   7   3   5        201.73        203.23        29.40 o
   8   3   5         23.21         11.08        14.06 o
  -8   4   5          6.21          8.95        15.34 o
  -7   4   5         94.85         72.45        12.64 o
  -6   4   5        132.54        111.91        13.38 o
  -5   4   5        872.08        858.27        36.43 o
  -4   4   5         36.26         55.98         7.82 o
  -3   4   5        944.28        962.46        21.89 o
  -2   4   5        167.79        177.07         8.98 o
  -1   4   5          3.26         17.47         4.69 o
   0   4   5       2590.34       2661.76        51.01 o
   1   4   5       2078.17       2156.89        36.90 o
   2   4   5         46.84         74.96         6.12 o
   3   4   5        502.02        503.71        13.11 o
   4   4   5         35.01         38.40         6.65 o
   5   4   5         99.47        106.94        11.42 o
   6   4   5        106.52        142.61        15.05 o
   7   4   5         62.45         97.14        20.02 o
  -7   5   5        228.92        239.00        37.07 o
  -6   5   5        101.49        119.96        14.55 o
  -5   5   5        317.71        338.95        21.16 o
  -4   5   5         53.66         67.57         9.51 o
  -3   5   5        580.63        551.26        18.99 o
  -2   5   5        395.72        389.72        14.59 o
  -1   5   5          1.74          1.32         2.44 o
   0   5   5       1596.96       1579.49        34.58 o
   1   5   5       1173.14       1168.79        21.98 o
   2   5   5        314.84        294.48        25.14 o
   3   5   5        147.01        167.10        10.00 o
   4   5   5        504.99        475.09        18.43 o
   5   5   5        231.16        209.11        31.10 o
   6   5   5        595.48        492.52        36.64 o
   7   5   5        645.23        630.13        46.01 o
  -7   6   5         45.04         45.99        11.87 o
  -6   6   5          0.32          9.76         7.95 o
  -5   6   5         58.27         58.23        10.12 o
  -4   6   5         48.90         51.19         8.60 o
  -3   6   5         39.92         40.43         7.04 o
  -2   6   5         18.68         18.69        15.34 o
  -1   6   5        241.45        243.60        10.17 o
   0   6   5        532.73        511.79        14.69 o
   1   6   5       1140.21       1102.58        22.41 o
   2   6   5         54.15         47.55         6.77 o
   3   6   5        414.54        411.10        16.14 o
   4   6   5         70.61         60.59         8.90 o
   5   6   5          0.22          1.70         9.80 o
   6   6   5         11.47         36.21        14.49 o
  -6   7   5         70.01         54.91        21.52 o
  -5   7   5        100.23        113.05        13.69 o
  -4   7   5          4.08         26.09         6.96 o
  -3   7   5         30.61         42.91         7.95 o
  -2   7   5        123.57        118.78        11.13 o
  -1   7   5          0.48         21.14         5.38 o
   0   7   5        357.98        362.51        11.24 o
   1   7   5         80.27        119.70         8.44 o
   2   7   5          5.70         10.10         4.64 o
   3   7   5         69.18         86.64         9.77 o
   4   7   5          3.15          0.00         9.80 o
   5   7   5        107.44         84.78        19.60 o
   6   7   5        139.03        116.31        23.43 o
  -5   8   5          0.47         18.32         8.13 o
  -4   8   5         29.11         40.74         9.37 o
  -3   8   5         77.14         70.28         9.89 o
  -2   8   5          2.95          5.33         4.79 o
  -1   8   5         98.87         92.75         8.50 o
   0   8   5         70.12         88.68         7.20 o
   1   8   5        108.26        120.42         9.10 o
   2   8   5        195.66        250.09        26.42 o
   3   8   5        165.03        184.06        23.86 o
   4   8   5         32.09         31.53        14.06 o
   5   8   5         48.60         56.67        17.47 o
  -3   9   5         35.08         48.68         9.10 o
  -2   9   5          0.04          0.00         5.09 o
  -1   9   5         24.29         22.13         5.61 o
   0   9   5         39.19         45.87         6.85 o
   1   9   5         47.05         33.82         9.46 o
   2   9   5         45.42         23.43        11.50 o
   3   9   5         59.91         44.74        14.91 o
  -8   0   6        129.42        124.73        18.92 o
  -7   0   6         39.74         30.84        10.62 o
  -6   0   6        823.18       1074.25        27.99 o
  -5   0   6       3256.29       3383.51        53.30 o
  -4   0   6      13317.89      13417.87       171.69 o
  -3   0   6        154.04        130.33        11.13 o
  -2   0   6      19361.48      19453.92       239.13 o
  -1   0   6       7561.82       6954.50        66.17 o
   0   0   6        478.99        495.59         7.01 o
   1   0   6      18531.11      16966.23       157.45 o
   2   0   6       5122.18       4653.16        50.41 o
   3   0   6       1017.33       1336.80        23.35 o
   4   0   6       1065.27       1087.81        37.88 o
   5   0   6         64.79         85.16        10.12 o
   6   0   6       2196.88       2210.70        85.42 o
   7   0   6        169.70        183.07        24.50 o
  -8   1   6         88.61         88.30        16.10 o
  -7   1   6         73.05         79.62         9.75 o
  -6   1   6        426.24        401.62        13.78 o
  -5   1   6         83.23        236.68         9.90 o
  -4   1   6         34.63         56.23         4.49 o
  -3   1   6        453.06        497.33         7.47 o
  -2   1   6        979.86        884.36         9.61 o
  -1   1   6       2387.49       2265.21        22.87 o
   0   1   6       1213.48       1187.15        12.55 o
   1   1   6        538.26        475.66         6.88 o
   2   1   6        173.39        164.29         3.72 o
   3   1   6       2294.30       2369.75        23.72 o
   4   1   6        767.31        853.37        14.31 o
   5   1   6         49.95         52.46         5.40 o
   6   1   6         95.99        107.34         8.95 o
   7   1   6         10.07          3.69        13.21 o
   8   1   6         23.78         28.43        27.91 o
  -8   2   6         67.72         87.74        38.56 o
  -7   2   6          3.73          0.00         5.84 o
  -6   2   6          7.87         27.44         4.44 o
  -5   2   6        212.68        221.97         8.30 o
  -4   2   6          1.43          7.51         1.87 o
  -3   2   6       3451.99       3663.91        31.98 o
  -2   2   6        782.07        825.75        10.38 o
  -1   2   6         12.77         11.44         1.90 o
   0   2   6       1148.27       1218.40        20.41 o
   1   2   6        115.19        154.35         4.19 o
   2   2   6        524.44        627.29         8.15 o
   3   2   6          1.22         18.74         2.09 o
   4   2   6          2.26         14.50         2.40 o
   5   2   6        135.21        139.29         7.88 o
   6   2   6        985.68        968.06        17.98 o
   7   2   6         63.20         35.36        17.47 o
  -8   3   6        174.01        169.02        17.50 o
  -7   3   6         31.81         37.14         8.27 o
  -6   3   6       1646.33       1532.99        31.03 o
  -5   3   6         91.02         93.26         7.54 o
  -4   3   6        131.43        140.19         6.80 o
  -3   3   6          5.48         32.11         4.80 o
  -2   3   6       1158.50       1088.38        20.13 o
  -1   3   6       1369.42       1300.87        22.62 o
   0   3   6       2355.69       2398.10        44.81 o
   1   3   6       1316.84       1385.91        22.85 o
   2   3   6        424.20        434.21         8.59 o
   3   3   6        434.95        445.93         7.80 o
   4   3   6        219.70        230.26         6.79 o
   5   3   6        393.78        358.17        12.14 o
   6   3   6        151.45        139.21        12.98 o
   7   3   6         39.75         51.76        12.20 o
   8   3   6          9.95          4.52        10.23 o
  -8   4   6         56.46         48.81        24.71 o
  -7   4   6        107.88         96.98        26.20 o
  -6   4   6          0.39          0.00         6.13 o
  -5   4   6          0.11         16.58         6.24 o
  -4   4   6        165.52        186.07        13.40 o
  -3   4   6        771.23        756.82        14.29 o
  -2   4   6         81.83         94.91         7.82 o
  -1   4   6       1077.33       1167.00        21.97 o
   0   4   6        786.20        866.45        49.42 o
   1   4   6        437.29        469.29        10.53 o
   2   4   6         37.59         46.71         4.76 o
   3   4   6        174.47        176.41         6.16 o
   4   4   6        248.54        264.90        14.11 o
   5   4   6        518.93        490.20        38.56 o
   6   4   6          0.08          6.39         7.53 o
   7   4   6        313.20        323.01        24.99 o
  -7   5   6          0.22          5.97         8.58 o
  -6   5   6        336.65        342.26        23.03 o
  -5   5   6          0.03          0.79         5.52 o
  -4   5   6        558.51        479.74        25.14 o
  -3   5   6          4.72         13.15         4.57 o
  -2   5   6        103.74         93.66         8.72 o
  -1   5   6         28.11         29.93         5.15 o
   0   5   6        412.37        456.66        14.62 o
   1   5   6        207.56        203.89         7.22 o
   2   5   6         77.46         81.46         7.16 o
   3   5   6         28.93         36.66        14.70 o
   4   5   6        580.61        570.47        20.37 o
   5   5   6        464.31        436.43        21.94 o
   6   5   6          2.64         44.31        15.34 o
   7   5   6         30.33         83.51        20.88 o
  -7   6   6        108.90        116.38        25.56 o
  -6   6   6        151.47        123.63        29.40 o
  -5   6   6        306.78        262.03        30.89 o
  -4   6   6         77.97         55.56         8.90 o
  -3   6   6        130.30        158.88        27.48 o
  -2   6   6         35.88         49.28         7.07 o
  -1   6   6         14.93         13.69         3.87 o
   0   6   6        921.52        964.64        21.65 o
   1   6   6       2189.16       2200.00        37.58 o
   2   6   6         17.99         18.25         4.96 o
   3   6   6          1.74         11.35         4.64 o
   4   6   6         11.56          6.39         9.80 o
   5   6   6          4.86          0.00         8.95 o
   6   6   6         13.88         12.78        13.21 o
  -6   7   6          3.30          5.15         7.76 o
  -5   7   6         66.72         67.32        11.04 o
  -4   7   6         73.04         68.58        17.04 o
  -3   7   6         73.80         72.20         9.70 o
  -2   7   6        516.77        445.75        18.07 o
  -1   7   6        427.69        407.95        13.91 o
   0   7   6         65.68         94.59         7.06 o
   1   7   6        191.00        185.40         9.96 o
   2   7   6         30.39         31.66         6.22 o
   3   7   6         52.86         55.81        13.63 o
   4   7   6         74.91         72.43        16.62 o
   5   7   6         29.46         33.23        14.06 o
   6   7   6          6.60          6.39        12.36 o
  -5   8   6         17.49         23.38         8.42 o
  -4   8   6         21.79         34.23         8.37 o
  -3   8   6          3.40         10.41         6.31 o
  -2   8   6          3.01          7.42         5.02 o
  -1   8   6         29.90         38.49         6.21 o
   0   8   6         10.74         16.42         4.08 o
   1   8   6         71.93        106.93        10.65 o
   2   8   6         11.97          9.80         8.95 o
   3   8   6        130.56        159.77        22.58 o
   4   8   6         15.99         39.20        13.63 o
  -3   9   6         68.00         82.97        11.45 o
  -2   9   6         24.27         30.07         7.64 o
  -1   9   6          0.21          0.23         3.82 o
   0   9   6         41.02         47.75         9.63 o
   1   9   6          0.02          9.69         7.27 o
   2   9   6          6.85          0.00         8.95 o
   3   9   6         32.73         33.23        12.78 o
  -8   1   7         49.92         46.46        12.80 o
  -7   1   7        225.75        225.11        19.69 o
  -6   1   7        611.95        573.07        13.21 o
  -5   1   7        159.78        215.96         8.23 o
  -4   1   7       2830.06       2921.42        28.38 o
  -3   1   7        335.94        320.05         5.89 o
  -2   1   7        654.62        753.86         8.66 o
  -1   1   7        501.36        504.58         7.08 o
   0   1   7       4388.11       4446.79        39.72 o
   1   1   7       1411.30       1503.37        16.46 o
   2   1   7        957.14        850.10         8.81 o
   3   1   7        129.87        128.05         4.23 o
   4   1   7        718.71        877.49        12.69 o
   5   1   7        834.74        796.02        15.87 o
   6   1   7         91.45         87.55         8.48 o
   7   1   7        351.38        383.41        34.77 o
   8   1   7          1.64          0.00        12.80 o
  -8   2   7        187.03        229.07        22.93 o
  -7   2   7          0.51          0.00         4.60 o
  -6   2   7        173.50        206.21         9.51 o
  -5   2   7        748.63        736.58        13.73 o
  -4   2   7        181.17        188.94         5.36 o
  -3   2   7       2231.39       2195.29        23.22 o
  -2   2   7          4.21         11.28         1.38 o
  -1   2   7       4506.50       4222.63        54.36 o
   0   2   7       1365.28       1316.40        21.68 o
   1   2   7       9506.22       9350.67        95.28 o
   2   2   7        423.72        467.97         6.86 o
   3   2   7         60.95         72.11         3.22 o
   4   2   7       3506.33       3470.09        32.11 o
   5   2   7       1056.61       1048.41        18.49 o
   6   2   7        660.47        647.84        17.39 o
   7   2   7         57.58         75.41        23.86 o
  -8   3   7         47.69         41.55         9.85 o
  -7   3   7          6.83          9.49         6.27 o
  -6   3   7        370.18        384.92        14.51 o
  -5   3   7          0.41          1.59         3.69 o
  -4   3   7        776.67        758.05        13.49 o
  -3   3   7        123.32        154.65         7.99 o
  -2   3   7        954.22        972.60        27.80 o
  -1   3   7        991.83       1079.07        19.67 o
   0   3   7         48.14         62.37         4.71 o
   1   3   7       1594.19       1616.72        26.26 o
   2   3   7        536.03        502.06         9.63 o
   3   3   7        437.99        435.55         7.42 o
   4   3   7        251.69        295.55         8.18 o
   5   3   7        179.77        183.44         9.74 o
   6   3   7         12.78         18.53         5.83 o
   7   3   7          5.44          7.58         9.16 o
   8   3   7         63.91         62.20        20.02 o
  -8   4   7        228.55        254.17        24.35 o
  -7   4   7        115.31        125.62        16.32 o
  -6   4   7        230.99        224.71        18.81 o
  -5   4   7        244.64        225.83        16.67 o
  -4   4   7         50.22         41.50        13.42 o
  -3   4   7        435.92        427.09        16.79 o
  -2   4   7        320.48        330.89         9.89 o
  -1   4   7       2730.68       2691.03        43.03 o
   0   4   7        204.35        239.12         9.11 o
   1   4   7        432.12        416.72         8.31 o
   2   4   7        290.28        283.70        12.84 o
   3   4   7         76.62        101.01         6.80 o
   4   4   7        459.28        459.35        17.50 o
   5   4   7        191.99        203.23        25.56 o
   6   4   7        205.40        181.89        17.70 o
   7   4   7         11.69          8.52        12.36 o
  -7   5   7         70.02        106.57        15.63 o
  -6   5   7         54.58         72.24        12.99 o
  -5   5   7         60.17         64.11         9.93 o
  -4   5   7        233.15        230.97        14.41 o
  -3   5   7        374.59        372.74        15.76 o
  -2   5   7        925.40        855.21        23.79 o
  -1   5   7        222.63        240.27         8.98 o
   0   5   7          2.43         11.69         3.10 o
   1   5   7       1152.53       1151.36        23.74 o
   2   5   7        753.48        754.02        20.23 o
   3   5   7          0.44          3.88         8.31 o
   4   5   7        568.04        564.24        48.14 o
   5   5   7          0.03         12.78        11.08 o
   6   5   7        126.81        115.46        23.43 o
  -7   6   7        160.26        173.47        19.52 o
  -6   6   7         30.03         34.22        10.09 o
  -5   6   7        376.70        329.33        19.43 o
  -4   6   7         82.93         77.56        11.29 o
  -3   6   7        320.38        306.30        14.89 o
  -2   6   7          8.98         13.83         4.91 o
  -1   6   7        469.57        486.77        14.81 o
   0   6   7         27.46         34.55         5.35 o
   1   6   7       1406.02       1383.69        26.09 o
   2   6   7         15.66         23.65         4.82 o
   3   6   7        222.10        196.07        11.61 o
   4   6   7         32.44         55.39        14.91 o
   5   6   7          9.09          0.00         8.52 o
   6   6   7        161.80        129.52        24.29 o
  -6   7   7          1.30         10.77         8.42 o
  -5   7   7         79.92         71.47        11.60 o
  -4   7   7        175.40        173.69        36.00 o
  -3   7   7        150.67        149.08        13.25 o
  -2   7   7         35.92         40.29         7.23 o
  -1   7   7         67.79         59.46         6.97 o
   0   7   7         20.62         46.48         5.20 o
   1   7   7        205.78        241.00        17.21 o
   2   7   7         13.15         11.50         8.95 o
   3   7   7          1.14          0.00         8.10 o
   4   7   7         12.11         22.58        12.78 o
   5   7   7          3.28          9.37        11.08 o
  -5   8   7         58.80         61.90        11.93 o
  -4   8   7          0.09          4.66         6.17 o
  -3   8   7          6.78          8.93         6.31 o
  -2   8   7         89.45         85.51        10.36 o
  -1   8   7        196.17        213.92        12.81 o
   0   8   7        392.28        393.82        12.45 o
   1   8   7          0.68         16.19         9.80 o
   2   8   7          0.17          0.00         7.67 o
   3   8   7          0.44          5.11        10.23 o
   4   8   7         90.19        125.26        22.15 o
  -3   9   7          8.59         15.08         6.96 o
  -2   9   7          0.56          4.56         5.82 o
  -1   9   7         40.60         42.50         8.85 o
   0   9   7         46.81         51.98        10.23 o
   1   9   7         97.30         94.95        13.04 o
   2   9   7          1.98          0.00         7.24 o
   3   9   7          4.48          0.00         9.80 o
  -8   0   8         12.52         89.47        20.88 o
  -7   0   8         41.04         56.67        15.34 o
  -6   0   8       4292.95       3865.88        62.90 o
  -5   0   8        378.39        367.85        19.43 o
  -4   0   8       7367.33       7399.73        99.28 o
  -3   0   8       8537.89       8632.45       111.70 o
  -2   0   8       1884.74       1816.95        31.55 o
  -1   0   8       1972.08       1686.34        19.66 o
   0   0   8       8372.39       7935.03        87.90 o
   1   0   8        372.60        344.10         5.72 o
   2   0   8       1106.65       1155.40        19.12 o
   3   0   8       8469.53       8400.12       131.10 o
   4   0   8        705.50        743.46        17.84 o
   5   0   8       1028.12        929.17        22.96 o
   6   0   8       2145.38       2114.80        49.81 o
   7   0   8         27.15          0.00        17.89 o
  -8   1   8         25.48         44.31        11.75 o
  -7   1   8        365.33        372.19        19.57 o
  -6   1   8          1.48         34.39         4.38 o
  -5   1   8         58.88         69.55         5.56 o
  -4   1   8          5.49         24.96         3.73 o
  -3   1   8        287.88        296.73         6.10 o
  -2   1   8        807.47        789.29         9.53 o
  -1   1   8        172.11        168.88         3.24 o
   0   1   8          9.15          7.68         1.08 o
   1   1   8       1839.67       1796.83        19.42 o
   2   1   8        247.15        252.12         4.59 o
   3   1   8         99.77        110.89         4.07 o
   4   1   8       1320.05       1369.34        17.07 o
   5   1   8          0.04          6.19         3.60 o
   6   1   8        320.14        373.07        14.05 o
   7   1   8         34.78         22.11        13.47 o
   8   1   8         42.41         36.21        26.84 o
  -8   2   8         47.32         66.24        13.55 o
  -7   2   8         49.45         43.32        11.32 o
  -6   2   8        268.27        283.07        10.66 o
  -5   2   8        225.87        275.60         9.64 o
  -4   2   8         81.01         63.12         3.49 o
  -3   2   8        651.71        645.22         9.56 o
  -2   2   8        430.46        395.61         6.32 o
  -1   2   8         16.19         22.78         1.90 o
   0   2   8          4.72         19.12         1.87 o
   1   2   8        845.65        880.67        11.79 o
   2   2   8       3339.53       3354.37        34.63 o
   3   2   8       1429.60       1517.31        16.51 o
   4   2   8        203.39        201.36         6.10 o
   5   2   8         14.51         36.69         4.92 o
   6   2   8        785.53        744.61        30.90 o
   7   2   8         18.04         14.91        14.06 o
   8   2   8          1.90          0.00        17.04 o
  -8   3   8          1.07          0.00         7.08 o
  -7   3   8         91.79         98.86        17.58 o
  -6   3   8         30.04         44.79         5.14 o
  -5   3   8        290.46        328.55        10.16 o
  -4   3   8        407.54        432.24         9.80 o
  -3   3   8        227.50        232.43         8.58 o
  -2   3   8       1262.59       1220.44        20.31 o
  -1   3   8         23.12         42.97         3.06 o
   0   3   8        150.11        191.94         5.23 o
   1   3   8       1751.64       1743.82        36.44 o
   2   3   8        161.19        156.89         6.34 o
   3   3   8         12.36         11.24         1.97 o
   4   3   8        592.20        628.07        12.02 o
   5   3   8        180.56        172.08         9.54 o
   6   3   8        944.94        821.89        24.01 o
   7   3   8         14.29          1.28         9.34 o
   8   3   8         96.65        118.87        26.42 o
  -8   4   8         38.85         82.68        15.50 o
  -7   4   8         10.75         27.71         9.89 o
  -6   4   8        127.19        114.61        13.59 o
  -5   4   8        140.38        164.27        22.58 o
  -4   4   8         27.97         31.43         9.59 o
  -3   4   8        773.10        782.68        17.53 o
  -2   4   8        145.49        150.63         7.28 o
  -1   4   8         66.96         85.51         5.94 o
   0   4   8        558.33        555.40        15.03 o
   1   4   8        259.59        239.25         7.12 o
   2   4   8         57.53         70.20         6.80 o
   3   4   8        128.67        121.96         7.52 o
   4   4   8        240.87        269.62        14.00 o
   5   4   8        313.19        305.65        13.94 o
   6   4   8        201.32        171.76        16.78 o
   7   4   8          7.52         20.88        16.19 o
  -7   5   8         54.15         49.54        12.48 o
  -6   5   8         33.48         38.31        13.21 o
  -5   5   8        137.74        147.79        36.21 o
  -4   5   8        485.31        444.54        18.56 o
  -3   5   8         50.56         57.94         7.64 o
  -2   5   8        375.72        349.97        14.01 o
  -1   5   8        508.69        556.10        18.80 o
   0   5   8          8.89         11.55         3.20 o
   1   5   8        685.61        671.84        14.32 o
   2   5   8        454.55        462.77        14.74 o
   3   5   8         62.85         70.99         7.72 o
   4   5   8       1247.77       1173.03        32.34 o
   5   5   8         21.84         31.95        12.78 o
   6   5   8        121.47        133.78        24.71 o
   7   5   8         39.13         36.21        18.75 o
  -7   6   8         77.11         79.45        27.48 o
  -6   6   8         78.00         88.73        14.06 o
  -5   6   8         95.00        112.13        23.86 o
  -4   6   8        354.76        318.49        17.38 o
  -3   6   8        483.41        463.35        18.61 o
  -2   6   8       1467.15       1382.69        34.64 o
  -1   6   8        514.69        541.29        15.27 o
   0   6   8         93.11        121.74         8.43 o
   1   6   8       1628.15       1567.21        28.38 o
   2   6   8        516.81        499.79        16.71 o
   3   6   8         66.75         57.09        13.21 o
   4   6   8         86.82        118.44        19.60 o
   5   6   8        249.66        218.99        28.97 o
  -6   7   8        261.27        237.35        39.20 o
  -5   7   8         44.51         53.20        10.31 o
  -4   7   8          0.03          8.29         6.17 o
  -3   7   8        755.74        667.14        23.94 o
  -2   7   8        144.75        161.62        27.05 o
  -1   7   8        148.76        113.07         8.73 o
   0   7   8        332.09        287.37         9.83 o
   1   7   8         15.41         22.27         4.29 o
   2   7   8         10.46         36.64        11.50 o
   3   7   8         84.89         92.88        17.47 o
   4   7   8         64.15         64.33        16.62 o
   5   7   8        298.94        270.54        31.53 o
  -5   8   8          5.09         22.97         8.58 o
  -4   8   8          0.13          0.00         5.57 o
  -3   8   8        108.24         90.24        11.13 o
  -2   8   8          4.06          8.31         5.42 o
  -1   8   8         20.76         10.10         4.90 o
   0   8   8         75.60        100.67        12.34 o
   1   8   8         87.80        106.09        17.47 o
   2   8   8         23.13         12.78        10.23 o
   3   8   8          0.05          7.24        10.23 o
   4   8   8         18.88         15.76        12.36 o
  -3   9   8         99.78         84.85        11.53 o
  -2   9   8          0.21          0.00         5.40 o
  -1   9   8         21.79         13.54         7.16 o
   0   9   8        113.53        133.58        14.89 o
   1   9   8         64.64         58.09        11.34 o
   2   9   8         22.73         16.19        11.93 o
   3   9   8         14.74         11.08        11.08 o
  -8   1   9        442.31        481.72        26.68 o
  -7   1   9          1.59         19.56         7.45 o
  -6   1   9        784.94        773.99        16.42 o
  -5   1   9        249.65        258.17         8.77 o
  -4   1   9         38.80         45.90         3.50 o
  -3   1   9       2299.87       2362.83        22.78 o
  -2   1   9       2144.22       2159.89        21.33 o
  -1   1   9        380.50        306.95         4.39 o
   0   1   9       1701.41       1589.64        15.88 o
   1   1   9       1055.62       1196.57        14.03 o
   2   1   9        324.89        334.97         5.84 o
   3   1   9         76.17         81.75         3.51 o
   4   1   9       1844.03       1790.56        20.40 o
   5   1   9         66.56         59.73         5.90 o
   6   1   9       1031.11        960.53        22.54 o
   7   1   9        157.46        138.52        18.62 o
   8   1   9         10.97          0.00        17.35 o
  -8   2   9         48.61         47.79        12.34 o
  -7   2   9         54.57         51.38        13.00 o
  -6   2   9          0.05         11.60         3.91 o
  -5   2   9        888.35        855.06        14.23 o
  -4   2   9        168.04        177.62         5.20 o
  -3   2   9       1867.16       1722.60        18.33 o
  -2   2   9         28.01         47.55         2.34 o
  -1   2   9        240.48        247.44         4.08 o
   0   2   9        236.41        283.19         4.67 o
   1   2   9         48.56         51.44         3.54 o
   2   2   9       3676.03       3849.08        39.37 o
   3   2   9       1622.74       1630.14        17.61 o
   4   2   9         74.84         91.62         4.94 o
   5   2   9         56.24         58.10         5.71 o
   6   2   9         20.19         31.56         6.12 o
   7   2   9        281.09        290.57        35.15 o
  -8   3   9          0.19          7.40         7.65 o
  -7   3   9          7.72         12.77         9.24 o
  -6   3   9         57.74         75.93         8.83 o
  -5   3   9        351.10        293.96        25.51 o
  -4   3   9         69.55         94.88         5.48 o
  -3   3   9        157.88        205.34         8.38 o
  -2   3   9        517.76        487.78        11.23 o
  -1   3   9        530.85        481.71         8.99 o
   0   3   9         55.71         86.82         5.80 o
   1   3   9        842.64        968.26        17.83 o
   2   3   9        167.62        192.11         6.92 o
   3   3   9         79.32         97.40         4.45 o
   4   3   9       1345.92       1416.45        20.35 o
   5   3   9         63.68         75.42         8.12 o
   6   3   9         45.81         45.55         7.85 o
   7   3   9          1.37          9.74         9.18 o
   8   3   9          0.00          0.00        14.06 o
  -8   4   9         29.86         54.83        13.38 o
  -7   4   9        233.82        186.07        19.35 o
  -6   4   9         10.61          0.00         6.35 o
  -5   4   9         78.93         73.14        10.49 o
  -4   4   9        302.77        286.03        14.19 o
  -3   4   9       2586.71       2477.94        54.60 o
  -2   4   9         55.18         75.44         5.40 o
  -1   4   9        584.47        550.15        13.32 o
   0   4   9        146.74        127.97         6.97 o
   1   4   9          0.40          0.64         2.71 o
   2   4   9        411.39        403.90         9.22 o
   3   4   9        820.69        757.31        17.46 o
   4   4   9        662.01        667.42        21.80 o
   5   4   9         19.03         28.56         8.42 o
   6   4   9         31.60         34.80        14.49 o
   7   4   9         39.38         25.99        14.06 o
  -7   5   9          8.46         14.98        17.04 o
  -6   5   9        195.15        198.15        18.07 o
  -5   5   9          5.87         10.96         6.22 o
  -4   5   9          0.01          7.37         5.75 o
  -3   5   9          3.16          9.35         4.66 o
  -2   5   9        240.94        211.92        10.99 o
  -1   5   9        169.03        166.93         8.31 o
   0   5   9       1051.83       1019.39        20.98 o
   1   5   9         18.51         36.82         5.67 o
   2   5   9         50.00         45.41         7.88 o
   3   5   9        190.92        207.58        11.34 o
   4   5   9        336.60        384.73        27.69 o
   5   5   9        802.12        782.24        43.03 o
   6   5   9          9.20          3.41        11.50 o
  -6   6   9          6.40         24.27         8.85 o
  -5   6   9        232.78        164.97        15.53 o
  -4   6   9          6.13          2.62         5.27 o
  -3   6   9        114.49        127.59        11.90 o
  -2   6   9         33.11         29.12         6.00 o
  -1   6   9        189.23        194.01         9.92 o
   0   6   9         60.69         55.06         6.14 o
   1   6   9         31.89         39.84         4.24 o
   2   6   9          2.01          3.83         6.39 o
   3   6   9        140.71        174.68        21.73 o
   4   6   9         76.56         56.24        14.91 o
   5   6   9         36.19         46.44        15.76 o
   6   6   9         15.84         37.92        16.19 o
  -6   7   9         66.73         74.39        21.94 o
  -5   7   9         29.18         46.37         9.93 o
  -4   7   9          2.36         14.11         6.61 o
  -3   7   9         82.64        110.05        11.44 o
  -2   7   9        274.33        265.38        14.12 o
  -1   7   9          0.71          0.00         3.59 o
   0   7   9          1.09          3.45         2.96 o
   1   7   9         58.69         66.89        14.06 o
   2   7   9         12.32         14.49         9.37 o
   3   7   9         74.74         67.74        15.34 o
   4   7   9         42.44         28.12        13.63 o
   5   7   9         12.23         21.73        14.49 o
  -5   8   9        319.07        277.57        20.78 o
  -4   8   9          7.40         10.72         7.16 o
  -3   8   9        192.66        170.48        14.59 o
  -2   8   9        300.51        282.97        16.28 o
  -1   8   9        135.25        126.14        10.03 o
   0   8   9         23.91         25.36         7.37 o
   1   8   9        821.11        895.61        42.82 o
   2   8   9        231.70        265.01        27.69 o
   3   8   9         83.72         86.92        17.47 o
   4   8   9        185.55        140.60        23.43 o
  -3   9   9          1.77         20.02         7.53 o
  -2   9   9          5.35          4.69         8.95 o
  -1   9   9          1.18          3.01         6.35 o
   0   9   9         51.25         75.03        11.46 o
   1   9   9         14.83         22.13         8.49 o
   2   9   9          2.85         11.08        11.08 o
  -8   0  10        143.87         87.77        21.73 o
  -7   0  10        928.61        929.12        37.33 o
  -6   0  10       3248.00       3115.98        60.53 o
  -5   0  10       2335.14       2204.80        38.85 o
  -4   0  10          7.10          7.57         3.18 o
  -3   0  10        673.82        706.50        19.62 o
  -2   0  10       1309.60       1237.91        20.11 o
  -1   0  10      15185.17      14551.84       205.58 o
   0   0  10        356.51        326.50         6.62 o
   1   0  10       5381.74       5092.03        65.36 o
   2   0  10       4307.82       4415.93        59.27 o
   3   0  10       1246.25       1289.11        23.41 o
   4   0  10       1025.47       1046.13        22.40 o
   5   0  10         99.49        105.24         9.58 o
   6   0  10        458.79        467.57        23.47 o
   7   0  10        231.91        210.07        32.38 o
   8   0  10         29.45         40.90        26.42 o
  -8   1  10         52.93         78.37        12.27 o
  -7   1  10         56.04         56.17         8.07 o
  -6   1  10         28.90         43.95         5.32 o
  -5   1  10         63.85         64.84         4.78 o
  -4   1  10        633.62        586.75        10.36 o
  -3   1  10        516.17        510.13         7.80 o
  -2   1  10        751.79        710.70         9.10 o
  -1   1  10         23.18         32.15         1.81 o
   0   1  10        521.00        517.46         7.55 o
   1   1  10       3966.07       3837.85        36.00 o
   2   1  10       2249.60       2301.33        23.90 o
   3   1  10          8.52         25.23         2.17 o
   4   1  10          0.91          9.27         2.80 o
   5   1  10        151.27        164.28         8.85 o
   6   1  10         54.48         65.38         8.20 o
   7   1  10        254.60        273.00        28.19 o
   8   1  10         33.19         19.17        26.84 o
  -8   2  10         69.54         61.47        13.28 o
  -7   2  10        195.84        185.69        15.32 o
  -6   2  10        160.60        131.66         8.18 o
  -5   2  10          0.47         17.15         3.36 o
  -4   2  10        120.23        107.33         6.89 o
  -3   2  10          6.71          9.48         1.79 o
  -2   2  10         84.70         97.42         3.65 o
  -1   2  10         80.27         80.79         3.56 o
   0   2  10        758.56        817.38         9.82 o
   1   2  10        561.36        567.11         9.14 o
   2   2  10        175.11        202.92         4.55 o
   3   2  10        281.70        318.31         9.14 o
   4   2  10        286.64        322.25         9.06 o
   5   2  10         17.14         16.05         4.18 o
   6   2  10         63.40         46.41         8.68 o
   7   2  10        218.23        161.61        32.38 o
  -8   3  10        122.03        126.68        34.78 o
  -7   3  10          3.49          1.42         5.99 o
  -6   3  10          1.87          1.89         3.68 o
  -5   3  10         98.43         89.05         6.26 o
  -4   3  10        409.71        394.57        10.04 o
  -3   3  10        248.02        219.61         8.21 o
  -2   3  10       1093.45       1024.46        19.13 o
  -1   3  10        379.49        386.33         7.18 o
   0   3  10         72.74         80.52         4.32 o
   1   3  10        232.28        207.71        12.30 o
   2   3  10         35.04         33.41         2.81 o
   3   3  10        336.47        308.34         7.26 o
   4   3  10       1286.08       1247.22        23.80 o
   5   3  10         23.87         35.19         6.56 o
   6   3  10        493.99        419.58        19.91 o
   7   3  10        106.38         90.64        15.28 o
  -8   4  10          0.01          2.63         9.62 o
  -7   4  10          8.02         14.43        15.76 o
  -6   4  10         65.55         66.45        11.45 o
  -5   4  10         45.45         44.45         8.73 o
  -4   4  10        107.26        113.70        10.92 o
  -3   4  10        256.04        281.49        12.86 o
  -2   4  10        209.28        219.72         7.66 o
  -1   4  10         17.75         17.11         2.67 o
   0   4  10        712.74        704.67        21.28 o
   1   4  10        988.48        938.79        24.05 o
   2   4  10        660.26        653.63        14.93 o
   3   4  10         32.75         36.03        12.36 o
   4   4  10        121.49        155.12        11.65 o
   5   4  10          6.67          2.04         6.61 o
   6   4  10          0.25         13.43         8.28 o
   7   4  10         11.15          0.00        11.93 o
  -7   5  10         31.62         28.96        10.49 o
  -6   5  10          3.07         14.79         7.78 o
  -5   5  10         29.27         39.33        22.37 o
  -4   5  10         70.21         74.76         9.46 o
  -3   5  10        275.47        295.82        26.20 o
  -2   5  10        246.31        247.60        11.90 o
  -1   5  10        441.01        426.80        12.40 o
   0   5  10         50.04         78.27        10.72 o
   1   5  10         34.21         19.17         7.24 o
   2   5  10        343.97        333.60        22.58 o
   3   5  10       1175.71       1125.21        47.29 o
   4   5  10         74.22         70.73        15.34 o
   5   5  10        215.04        252.22        29.40 o
  -6   6  10        102.94        114.76        14.84 o
  -5   6  10        376.85        343.36        20.16 o
  -4   6  10        148.33        164.25        14.12 o
  -3   6  10        172.25        187.36        26.63 o
  -2   6  10        135.30        140.26        11.60 o
  -1   6  10       1043.22       1025.20        29.15 o
   0   6  10         29.29         35.75         5.26 o
   1   6  10        449.42        438.67        21.30 o
   2   6  10        179.34        193.85        20.88 o
   3   6  10        165.02        164.46        20.88 o
   4   6  10        177.23        176.39        24.29 o
   5   6  10        120.43        124.41        21.73 o
   6   6  10        204.45        241.15        32.38 o
  -6   7  10          6.91         14.81         8.85 o
  -5   7  10          1.75         13.70         7.04 o
  -4   7  10        819.45        779.22        27.51 o
  -3   7  10         86.82         65.76         9.32 o
  -2   7  10          4.04         13.55         5.40 o
  -1   7  10        216.12        218.04        16.59 o
   0   7  10        333.25        341.93        12.90 o
   1   7  10         80.43         95.01        15.76 o
   2   7  10       1206.10       1167.81        49.85 o
   3   7  10        176.38        157.21        22.15 o
   4   7  10         96.24         93.73        19.17 o
   5   7  10          2.70          0.00        10.23 o
  -4   8  10          1.98          3.93         7.46 o
  -3   8  10          6.19          7.46         6.33 o
  -2   8  10         14.76         20.99         6.55 o
  -1   8  10         44.43         35.23         8.37 o
   0   8  10          3.15          0.00         5.63 o
   1   8  10        109.57        101.80        12.98 o
   2   8  10        100.32        100.55        18.75 o
   3   8  10         57.81         51.55        15.76 o
   4   8  10          0.05         10.65        11.50 o
  -3   9  10          2.77          6.39        10.65 o
  -2   9  10         17.45         24.71        11.93 o
  -1   9  10         40.02         28.07         9.80 o
   0   9  10        156.05        162.55        16.12 o
   1   9  10         29.58         35.60         9.62 o
   2   9  10        205.47        257.76        29.40 o
  -8   1  11        268.25        223.57        25.58 o
  -7   1  11        394.46        417.23        18.40 o
  -6   1  11        141.30        147.06         7.79 o
  -5   1  11        414.87        402.67         9.67 o
  -4   1  11          7.70         15.32         2.52 o
  -3   1  11        219.45        217.62         5.51 o
  -2   1  11          0.06          5.55         1.32 o
  -1   1  11       1945.64       1788.40        17.32 o
   0   1  11       3004.51       2883.95        25.82 o
   1   1  11        314.55        252.77         4.71 o
   2   1  11        713.87        843.95        11.23 o
   3   1  11         66.61         71.89         3.36 o
   4   1  11         21.87         21.71         3.44 o
   5   1  11          3.90          3.02         3.73 o
   6   1  11         35.02         42.06         8.69 o
   7   1  11        455.52        478.59        32.16 o
   8   1  11        194.11        240.29        42.18 o
  -8   2  11         86.05         95.22        13.61 o
  -7   2  11        368.78        391.31        21.83 o
  -6   2  11        230.97        245.39        11.85 o
  -5   2  11        320.61        293.98         8.87 o
  -4   2  11          9.37          7.91         2.96 o
  -3   2  11         35.14         28.62         2.49 o
  -2   2  11       1462.39       1398.70        16.85 o
  -1   2  11       1636.11       1627.93        15.20 o
   0   2  11       6175.08       6511.06        58.89 o
   1   2  11          5.60          5.64         1.36 o
   2   2  11       1063.62       1111.95        12.57 o
   3   2  11        664.39        709.34         9.88 o
   4   2  11        312.06        329.25         9.53 o
   5   2  11         84.97        103.64         7.30 o
   6   2  11         38.93         55.01        11.10 o
   7   2  11         57.37         61.41        12.70 o
  -8   3  11         20.53         22.19        11.27 o
  -7   3  11         60.16         47.09        11.34 o
  -6   3  11         44.58         50.90         6.01 o
  -5   3  11        130.78        125.78         6.77 o
  -4   3  11        292.74        308.28         8.64 o
  -3   3  11        111.26        107.88         5.48 o
  -2   3  11         11.09         10.43         2.30 o
  -1   3  11        975.70        995.67        13.75 o
   0   3  11        253.23        243.75         6.84 o
   1   3  11         41.71         61.18         7.17 o
   2   3  11         56.61         57.47         3.62 o
   3   3  11         94.52        114.74         5.42 o
   4   3  11         75.35         86.57         6.36 o
   5   3  11         63.77         61.41         9.49 o
   6   3  11         91.62         96.15        18.24 o
   7   3  11         50.59         59.07        13.21 o
  -7   4  11          0.73          5.03         8.42 o
  -6   4  11         47.85         40.26         9.93 o
  -5   4  11        202.26        204.38        27.48 o
  -4   4  11         34.10         42.56         7.47 o
  -3   4  11        450.90        439.33        16.37 o
  -2   4  11        435.88        402.58        10.67 o
  -1   4  11        136.79        134.81         4.85 o
   0   4  11        682.62        740.15        19.40 o
   1   4  11          1.83         13.36         5.11 o
   2   4  11        275.73        292.84        13.04 o
   3   4  11          0.07          8.52         7.24 o
   4   4  11        303.09        283.75        26.42 o
   5   4  11          3.68         10.50         7.07 o
   6   4  11        451.57        427.91        25.27 o
   7   4  11          0.46          0.00         7.82 o
  -7   5  11         28.27         28.02        11.15 o
  -6   5  11          4.55          2.59         7.07 o
  -5   5  11        648.61        582.34        24.01 o
  -4   5  11        406.73        365.82        23.86 o
  -3   5  11        370.57        376.58        15.96 o
  -2   5  11         28.09         29.88        11.50 o
  -1   5  11        369.63        342.83        11.01 o
   0   5  11        189.05        198.45         8.23 o
   1   5  11        611.21        591.79        28.55 o
   2   5  11       1740.41       1822.66        62.20 o
   3   5  11       1775.39       1751.94        63.48 o
   4   5  11        349.41        344.68        31.53 o
   5   5  11        479.03        412.42        31.53 o
   6   5  11         90.71         95.44        20.45 o
  -6   6  11          0.36          3.00         7.82 o
  -5   6  11        219.68        212.51        17.83 o
  -4   6  11        190.98        220.71        26.63 o
  -3   6  11        145.34        164.17        13.25 o
  -2   6  11         20.23         21.60         7.03 o
  -1   6  11       1478.78       1469.71        29.33 o
   0   6  11        188.44        185.94         9.14 o
   1   6  11         60.91         97.14        14.91 o
   2   6  11          8.43         17.47         8.95 o
   3   6  11        154.69        191.30        23.43 o
   4   6  11        650.68        549.61        35.36 o
   5   6  11         54.93         34.08        14.49 o
   6   6  11         71.93         81.38        21.30 o
  -6   7  11          0.24          7.26         8.85 o
  -5   7  11        250.21        241.82        52.19 o
  -4   7  11         99.49        135.79        15.12 o
  -3   7  11          4.10          6.18         7.46 o
  -2   7  11        213.69        188.72        14.01 o
  -1   7  11         57.86         67.74        11.85 o
   0   7  11         52.30         54.43         9.40 o
   1   7  11         53.88         64.76        14.06 o
   2   7  11        155.16        184.91        22.58 o
   3   7  11        261.67        253.93        28.12 o
   4   7  11          4.31         25.56        14.91 o
   5   7  11          0.17         19.17        11.93 o
  -4   8  11          4.70          5.70         6.61 o
  -3   8  11          2.45         10.81         6.13 o
  -2   8  11        187.25        207.06        23.86 o
  -1   8  11         25.18         18.48         7.16 o
   0   8  11         13.60          9.40         6.61 o
   1   8  11        364.50        419.72        27.48 o
   2   8  11         10.20         14.91        10.65 o
   3   8  11        114.31        107.37        20.45 o
   4   8  11          8.05         14.06        13.21 o
  -2   9  11         28.12         36.64        13.21 o
  -1   9  11         34.39         31.91         8.90 o
   0   9  11         11.04         17.93         8.09 o
   1   9  11          9.24         11.27        16.83 o
   2   9  11          2.73         21.73        11.93 o
  -8   0  12       1502.26       1254.73        63.06 o
  -7   0  12        194.56        174.02        16.66 o
  -6   0  12        330.65        543.47        24.35 o
  -5   0  12        401.96        418.16        19.68 o
  -4   0  12        209.09        238.41        10.42 o
  -3   0  12       3513.48       3805.33        53.81 o
  -2   0  12        341.82        332.43         9.44 o
  -1   0  12       3582.60       3408.62        52.00 o
   0   0  12       1497.09       1353.02        26.64 o
   1   0  12         92.21         81.87         4.10 o
   2   0  12       1834.87       1729.21        26.97 o
   3   0  12         73.64         56.80         9.39 o
   4   0  12        667.31        617.01        16.63 o
   5   0  12          7.50          2.85         5.27 o
   6   0  12         81.01         56.32        11.54 o
   7   0  12        219.43        165.24        25.86 o
  -8   1  12         82.07        111.37        14.03 o
  -7   1  12         39.96         45.68         7.48 o
  -6   1  12         94.03        105.58         8.25 o
  -5   1  12        175.53        187.99         7.82 o
  -4   1  12        161.55        160.04         6.32 o
  -3   1  12         65.50         86.15         4.04 o
  -2   1  12        658.31        600.38         7.92 o
  -1   1  12       2987.84       2819.92        25.86 o
   0   1  12       3978.09       3905.62        34.25 o
   1   1  12         14.94         11.40         1.63 o
   2   1  12       1078.68       1137.74        14.04 o
   3   1  12        548.97        531.03         8.60 o
   4   1  12        314.87        323.00         8.77 o
   5   1  12        403.11        385.89        12.12 o
   6   1  12         67.53         77.56        10.38 o
   7   1  12         52.38         56.68        13.14 o
  -8   2  12          8.67         23.36        10.97 o
  -7   2  12          0.18          7.43         5.71 o
  -6   2  12         17.69         21.09         4.54 o
  -5   2  12         39.63         40.88         4.28 o
  -4   2  12        319.06        333.76         7.61 o
  -3   2  12         10.99          9.96         1.93 o
  -2   2  12         32.50         45.57         2.63 o
  -1   2  12       2477.16       2511.71        23.31 o
   0   2  12        844.50        917.70         9.76 o
   1   2  12          0.25          5.97         1.37 o
   2   2  12        161.59        163.39         4.15 o
   3   2  12        353.99        392.30         7.29 o
   4   2  12         79.54         84.08         5.68 o
   5   2  12        237.27        257.70        13.28 o
   6   2  12        271.52        256.45        21.00 o
   7   2  12        102.63         94.97        17.16 o
  -8   3  12        209.45        246.47        24.05 o
  -7   3  12         39.43         23.41         9.58 o
  -6   3  12        498.66        456.75        14.05 o
  -5   3  12        211.87        197.54         8.85 o
  -4   3  12        134.79        144.67         6.34 o
  -3   3  12         16.43         23.95         3.55 o
  -2   3  12        532.21        498.02        10.45 o
  -1   3  12        975.07        874.97        12.67 o
   0   3  12       2823.67       2839.02        39.39 o
   1   3  12        992.10       1005.59        19.38 o
   2   3  12        119.52        119.49         4.47 o
   3   3  12          3.40         15.08         2.75 o
   4   3  12        305.58        330.63        13.34 o
   5   3  12        239.62        242.84        16.79 o
   6   3  12        316.73        344.13        27.09 o
   7   3  12        397.38        386.86        29.66 o
  -7   4  12          3.40          0.00         7.83 o
  -6   4  12        141.92        138.63        23.01 o
  -5   4  12         42.50         34.10         8.37 o
  -4   4  12         29.79         20.17         6.04 o
  -3   4  12        557.21        508.68        18.75 o
  -2   4  12         42.99         42.04         3.91 o
  -1   4  12         18.96         20.66         2.37 o
   0   4  12         57.83         80.71         5.13 o
   1   4  12          1.18          8.58         2.56 o
   2   4  12       1012.56        988.50        30.04 o
   3   4  12        352.86        388.14        24.71 o
   4   4  12          7.41         18.32        10.23 o
   5   4  12        226.49        210.44        17.53 o
   6   4  12        224.89        223.42        20.49 o
   7   4  12         17.29         22.15        13.63 o
  -7   5  12         34.65         28.93        10.99 o
  -6   5  12         10.39          0.00         6.91 o
  -5   5  12         12.90         23.60        10.01 o
  -4   5  12         24.10         33.24        15.76 o
  -3   5  12        137.16        149.85        11.74 o
  -2   5  12        289.66        299.59        13.21 o
  -1   5  12         19.45         25.95         4.17 o
   0   5  12       1511.50       1524.82        28.11 o
   1   5  12        287.59        302.50        20.45 o
   2   5  12       1251.82       1201.05        46.87 o
   3   5  12        129.83        125.69        18.32 o
   4   5  12         91.80         66.04        14.91 o
   5   5  12         17.24         23.01        12.78 o
   6   5  12         25.92          8.95        12.78 o
  -6   6  12          0.00          2.77         8.31 o
  -5   6  12         67.60         88.52        12.20 o
  -4   6  12        501.78        486.52        20.92 o
  -3   6  12        936.52        908.96        27.87 o
  -2   6  12         62.98         66.52        10.86 o
  -1   6  12        807.09        795.76        19.33 o
   0   6  12         80.98         77.90         6.45 o
   1   6  12         41.21         43.03        11.50 o
   2   6  12        100.51         95.44        15.34 o
   3   6  12        364.45        370.24        27.27 o
   4   6  12         47.69         44.74        14.06 o
   5   6  12         48.45         46.44        16.62 o
  -5   7  12        136.02        101.91        13.71 o
  -4   7  12         27.60         44.03         9.16 o
  -3   7  12        186.05        176.99        15.55 o
  -2   7  12          1.16          0.00         4.30 o
  -1   7  12        204.74        219.64        16.37 o
   0   7  12          7.95          5.94         5.57 o
   1   7  12         66.26        107.79        17.89 o
   2   7  12        425.32        443.52        30.25 o
   3   7  12        217.56        213.45        25.99 o
   4   7  12         28.40          5.11        11.08 o
   5   7  12         64.01         58.80        17.47 o
  -4   8  12         24.90         29.37         8.60 o
  -3   8  12          2.24         10.47         6.75 o
  -2   8  12         12.43         29.82        11.50 o
  -1   8  12          0.08          0.00         7.03 o
   0   8  12         73.24         83.30        11.87 o
   1   8  12         32.21         24.73        13.63 o
   2   8  12          3.62         12.36        11.50 o
   3   8  12        107.32        134.63        22.58 o
   4   8  12         44.68         60.50        19.17 o
  -2   9  12         29.53         36.64        13.63 o
  -1   9  12        174.52        184.33        19.39 o
   0   9  12         43.77         27.93         8.80 o
   1   9  12          3.99          7.01         7.76 o
   2   9  12        346.53        335.73        34.08 o
  -8   1  13        450.49        522.65        33.73 o
  -7   1  13        364.13        347.82        21.66 o
  -6   1  13          1.00          1.50         3.89 o
  -5   1  13          0.00          1.68         2.61 o
  -4   1  13         14.88         15.50         2.71 o
  -3   1  13        482.76        440.98         8.55 o
  -2   1  13       3217.06       3146.12        28.21 o
  -1   1  13        459.47        405.02         6.06 o
   0   1  13       2274.74       2264.84        21.21 o
   1   1  13        577.99        593.86         9.84 o
   2   1  13        469.91        458.76         7.81 o
   3   1  13        400.76        341.79         7.40 o
   4   1  13       1924.70       1890.93        24.04 o
   5   1  13        105.90         99.88         6.75 o
   6   1  13        964.84        904.64        26.12 o
   7   1  13         86.78        109.34        18.54 o
  -8   2  13          6.86         23.26         9.30 o
  -7   2  13         99.43        144.81        22.48 o
  -6   2  13          2.94          0.43         3.23 o
  -5   2  13         48.20         44.30         5.37 o
  -4   2  13         31.44         37.20         3.54 o
  -3   2  13        408.31        432.41         8.34 o
  -2   2  13        139.61        132.61         4.60 o
  -1   2  13        253.23        230.67         4.35 o
   0   2  13        872.89        874.46        10.56 o
   1   2  13       5235.93       5275.55        52.42 o
   2   2  13        165.78        141.56         4.20 o
   3   2  13        212.80        199.35         5.60 o
   4   2  13        492.69        479.34        12.10 o
   5   2  13        438.89        477.94        15.35 o
   6   2  13        123.64        137.34        15.29 o
   7   2  13        116.34        162.69        21.78 o
  -8   3  13         84.77         82.21        15.03 o
  -7   3  13         65.47         60.33        12.50 o
  -6   3  13          0.46         18.12         6.15 o
  -5   3  13         71.97         66.15         5.49 o
  -4   3  13          0.58          0.00         2.03 o
  -3   3  13          5.42         10.11         2.35 o
  -2   3  13         47.72         47.35         4.04 o
  -1   3  13       1019.89       1043.20        15.64 o
   0   3  13        732.84        769.36        14.22 o
   1   3  13        130.82        145.93         4.72 o
   2   3  13        490.72        504.78         8.97 o
   3   3  13         16.56         20.56         5.03 o
   4   3  13         22.48         41.62         6.27 o
   5   3  13          0.00          0.00         5.06 o
   6   3  13        104.68        129.75        18.22 o
  -7   4  13         41.71         46.70        12.13 o
  -6   4  13         16.70         15.01         8.52 o
  -5   4  13        598.57        556.02        22.97 o
  -4   4  13         11.90         15.47         5.70 o
  -3   4  13          0.77          1.64         3.76 o
  -2   4  13        999.14        886.17        17.81 o
  -1   4  13        115.89        116.19         5.01 o
   0   4  13         39.67         30.71         4.93 o
   1   4  13       1046.17       1011.54        26.13 o
   2   4  13        550.85        508.36        18.07 o
   3   4  13        217.13        218.57        21.30 o
   4   4  13         43.22         36.21        12.78 o
   5   4  13         20.57         25.67         7.10 o
   6   4  13          0.35          1.49         7.83 o
   7   4  13        153.89        114.61        22.58 o
  -7   5  13         77.53         87.47        23.86 o
  -6   5  13         44.96         36.10         9.89 o
  -5   5  13         87.05         92.67        12.13 o
  -4   5  13        176.66        208.50        27.05 o
  -3   5  13        349.44        302.29        14.46 o
  -2   5  13       1763.97       1632.01        44.10 o
  -1   5  13          0.62          6.26         2.88 o
   0   5  13        162.44        216.12        13.10 o
   1   5  13        417.67        413.70        24.29 o
   2   5  13        273.43        271.82        20.88 o
   3   5  13        914.12        830.81        40.05 o
   4   5  13        122.74        146.99        21.30 o
   5   5  13         83.81         66.46        17.04 o
  -6   6  13        130.59        120.97        17.26 o
  -5   6  13         98.29         94.82        24.92 o
  -4   6  13         18.74         35.01        12.36 o
  -3   6  13        901.01        825.27        26.36 o
  -2   6  13        175.33        194.94        17.04 o
  -1   6  13          0.06          1.33         5.54 o
   0   6  13         28.14         36.91         7.46 o
   1   6  13         99.17        121.85        17.04 o
   2   6  13         97.59         90.75        15.76 o
   3   6  13        289.35        259.89        26.84 o
   4   6  13          0.59         16.62        11.93 o
   5   6  13         22.20         18.75        13.21 o
   6   6  13        307.94        262.88        34.08 o
  -5   7  13         13.61         46.58         9.94 o
  -4   7  13        293.10        268.71        19.27 o
  -3   7  13        109.90         97.17        12.78 o
  -2   7  13        133.81        168.51        13.20 o
  -1   7  13         38.11         42.70         8.55 o
   0   7  13          0.97          4.06         5.40 o
   1   7  13         27.84         23.09        10.23 o
   2   7  13          0.77          8.52         9.37 o
   3   7  13         13.63         13.63        10.65 o
   4   7  13        183.01        135.91        23.43 o
  -4   8  13        179.64        135.88        14.45 o
  -3   8  13          9.37         15.34        10.65 o
  -2   8  13         11.23          7.67         9.37 o
  -1   8  13        295.41        329.33        25.78 o
   0   8  13        168.85        196.50        17.05 o
   1   8  13          0.04          3.89         7.04 o
   2   8  13         27.88         40.05        14.06 o
   3   8  13        339.31        337.86        33.66 o
  -2   9  13          1.13          0.00         8.95 o
  -1   9  13         13.25         13.21         7.57 o
   0   9  13          0.18          1.31         7.21 o
   1   9  13         83.15         93.11        15.55 o
  -8   0  14       1751.18       1440.06        68.59 o
  -7   0  14       1197.90       1349.74        46.70 o
  -6   0  14        169.94        160.44        14.39 o
  -5   0  14         26.94         22.29         5.27 o
  -4   0  14        722.53        695.66        16.79 o
  -3   0  14        529.52        490.69        13.83 o
  -2   0  14       9609.79       9455.50       138.14 o
  -1   0  14        194.52        280.40         8.09 o
   0   0  14       3026.41       3101.51        98.63 o
   1   0  14        484.61        562.56        11.05 o
   2   0  14         97.75         80.20         5.16 o
   3   0  14       1129.32       1097.40        21.37 o
   4   0  14       2809.10       2823.09        46.05 o
   5   0  14        550.66        583.04        18.85 o
   6   0  14        477.93        456.28        26.95 o
   7   0  14        304.25        291.35        33.17 o
  -8   1  14         25.49         60.60        14.84 o
  -7   1  14         15.23         40.18        10.27 o
  -6   1  14          2.40          0.00         3.43 o
  -5   1  14        187.35        195.70         8.15 o
  -4   1  14          0.42          0.89         2.22 o
  -3   1  14        502.24        491.34         9.19 o
  -2   1  14        250.25        321.57         6.19 o
  -1   1  14       1491.42       1481.80        15.38 o
   0   1  14        261.51        283.03         4.87 o
   1   1  14        204.67        202.38         4.54 o
   2   1  14          1.35          1.12         1.52 o
   3   1  14         73.56         81.37         4.03 o
   4   1  14          1.36         20.43         4.43 o
   5   1  14        317.94        319.57        11.97 o
   6   1  14         78.65         96.23        11.29 o
   7   1  14         17.80          0.00        12.62 o
  -8   2  14         63.72         56.21        11.07 o
  -7   2  14         70.20         81.60        11.05 o
  -6   2  14          0.02          0.00         4.26 o
  -5   2  14          0.97          2.84         2.91 o
  -4   2  14         18.68         20.97         3.16 o
  -3   2  14         72.55         81.32         5.03 o
  -2   2  14        420.69        427.55         7.99 o
  -1   2  14         38.09         59.47         2.81 o
   0   2  14       1965.98       1967.09        20.35 o
   1   2  14        136.48        152.43         4.35 o
   2   2  14        296.00        288.77         7.52 o
   3   2  14         85.36         77.92         4.27 o
   4   2  14        643.40        685.68        13.68 o
   5   2  14        168.80        177.74        10.81 o
   6   2  14          9.19          0.00         8.27 o
   7   2  14         20.77         31.11        11.35 o
  -8   3  14        368.04        361.60        60.29 o
  -7   3  14         48.36         53.37        16.40 o
  -6   3  14         39.11         19.72         5.05 o
  -5   3  14        203.69        215.02        10.09 o
  -4   3  14          5.37          6.84         2.57 o
  -3   3  14       1611.08       1575.86        17.43 o
  -2   3  14       1136.69       1102.26        17.87 o
  -1   3  14        140.59        169.71         5.35 o
   0   3  14       1703.99       1719.38        21.46 o
   1   3  14          6.79          5.52         1.81 o
   2   3  14        906.67        852.18        12.71 o
   3   3  14        417.08        383.03        10.13 o
   4   3  14        197.46        206.46        12.17 o
   5   3  14         17.23         19.10         7.75 o
   6   3  14        154.56        141.40        32.59 o
   7   3  14         49.18         53.26        20.88 o
  -7   4  14         17.51          6.17         8.88 o
  -6   4  14          1.09          0.00         7.24 o
  -5   4  14        372.45        361.61        18.78 o
  -4   4  14        101.86         98.84        10.73 o
  -3   4  14        217.58        222.09        24.50 o
  -2   4  14         55.53         52.57         7.24 o
  -1   4  14        134.09        139.49         5.48 o
   0   4  14        367.88        344.07         9.26 o
   1   4  14          0.97          4.26         4.26 o
   2   4  14         48.43         70.73        12.36 o
   3   4  14          5.73          7.24         7.67 o
   4   4  14         37.45         48.11         7.60 o
   5   4  14         45.43         78.04        12.20 o
   6   4  14         81.32         75.33        15.76 o
   7   4  14         36.68         41.75        17.04 o
  -7   5  14         28.04         22.89        10.23 o
  -6   5  14          8.89          5.64         7.04 o
  -5   5  14         36.58         62.81        10.43 o
  -4   5  14          0.26         14.17         5.70 o
  -3   5  14        525.63        501.34        18.98 o
  -2   5  14        482.38        447.08        25.78 o
  -1   5  14        226.07        243.80         9.74 o
   0   5  14        203.76        214.46        14.91 o
   1   5  14        488.34        512.54        27.27 o
   2   5  14        344.99        318.26        23.01 o
   3   5  14        191.43        195.98        22.58 o
   4   5  14         65.82         54.96        14.91 o
   5   5  14        138.01        143.58        23.86 o
   6   5  14        249.73        244.98        33.23 o
  -6   6  14         59.30         87.43        15.55 o
  -5   6  14        447.45        405.19        20.90 o
  -4   6  14        240.53        245.77        17.47 o
  -3   6  14        475.26        475.20        19.43 o
  -2   6  14        830.43        781.61        24.01 o
  -1   6  14        112.13         99.69         7.82 o
   0   6  14         14.54         18.41         6.47 o
   1   6  14         20.88         46.44        11.93 o
   2   6  14         26.73         22.15        11.08 o
   3   6  14        219.92        252.22        27.27 o
   4   6  14        563.91        518.93        35.79 o
   5   6  14         23.58         14.49        12.78 o
  -5   7  14        267.01        273.44        24.07 o
  -4   7  14        147.65        145.23        14.45 o
  -3   7  14          0.06          9.91         5.51 o
  -2   7  14         87.70         95.86        16.19 o
  -1   7  14         74.05         68.44        10.01 o
   0   7  14        358.27        366.49        20.45 o
   1   7  14        786.92        801.53        29.28 o
   2   7  14         16.01         26.42        11.50 o
   3   7  14         40.22         66.89        16.62 o
   4   7  14          5.14          3.83        11.93 o
   5   7  14          5.83         30.68        15.34 o
  -4   8  14          0.12          3.41         9.80 o
  -3   8  14         31.10         18.32        11.08 o
  -2   8  14          7.10          1.70         8.10 o
  -1   8  14         25.39         29.74         8.44 o
   0   8  14          0.20          1.45         8.95 o
   1   8  14        156.31        191.77        17.96 o
   2   8  14         79.41        114.18        20.88 o
   3   8  14         13.80         18.32        13.63 o
  -1   9  14          4.77          0.00         6.22 o
   0   9  14         15.09         39.41         9.82 o
   1   9  14         38.39         26.09        11.93 o
  -8   1  15        152.42        123.00        14.94 o
  -7   1  15        580.25        608.50        21.74 o
  -6   1  15         72.78         67.94         7.78 o
  -5   1  15          0.14          0.00         2.66 o
  -4   1  15          2.91          1.62         2.28 o
  -3   1  15          2.84          5.85         2.09 o
  -2   1  15       2062.80       2102.98        23.71 o
  -1   1  15          2.28          8.86         1.68 o
   0   1  15       1520.41       1767.24        18.54 o
   1   1  15        616.07        549.96         8.15 o
   2   1  15        336.11        360.80         7.03 o
   3   1  15        102.15        116.15         5.33 o
   4   1  15         42.27         42.42         4.44 o
   5   1  15       1157.84       1145.52        21.46 o
   6   1  15         25.57          8.37         8.06 o
   7   1  15          5.12          0.00         8.24 o
  -8   2  15        190.38        207.83        22.67 o
  -7   2  15         37.35         38.05        24.07 o
  -6   2  15         18.35         14.69         5.56 o
  -5   2  15         49.05         47.92         4.79 o
  -4   2  15        138.68        141.21         6.49 o
  -3   2  15        618.76        568.58        10.09 o
  -2   2  15       3372.05       3318.86        35.22 o
  -1   2  15        876.82        821.97        10.48 o
   0   2  15       1481.37       1433.00        15.94 o
   1   2  15        288.00        304.37         5.94 o
   2   2  15       1212.30       1182.69        14.02 o
   3   2  15        636.59        629.25        12.02 o
   4   2  15       1017.57       1038.24        19.94 o
   5   2  15         39.40         52.96         8.26 o
   6   2  15        169.14        180.18        18.17 o
   7   2  15         74.85         45.78        12.70 o
  -8   3  15         25.27         18.23        10.92 o
  -7   3  15         53.77         57.48        18.32 o
  -6   3  15         13.50         22.54         7.14 o
  -5   3  15        116.12        115.08         7.57 o
  -4   3  15        180.75        177.82         6.82 o
  -3   3  15       1055.07       1038.48        11.63 o
  -2   3  15        130.71        151.20         5.39 o
  -1   3  15         69.75         82.11         4.71 o
   0   3  15         20.07         29.78         2.42 o
   1   3  15        104.18        111.35         4.76 o
   2   3  15          1.71          6.72         2.16 o
   3   3  15         54.87         90.94         7.96 o
   4   3  15         84.41         80.31         8.39 o
   5   3  15         14.95         10.00         6.03 o
   6   3  15         32.76         43.24        13.56 o
   7   3  15         13.47         28.12        18.32 o
  -7   4  15        192.35        202.43        20.48 o
  -6   4  15          0.18          7.03         7.23 o
  -5   4  15         72.47         84.10        13.63 o
  -4   4  15        278.59        285.54        21.09 o
  -3   4  15         64.35         60.01         7.82 o
  -2   4  15       1801.04       1711.01        38.37 o
  -1   4  15         82.42         74.40         6.58 o
   0   4  15        490.29        480.20        14.06 o
   1   4  15         39.13         60.81         7.64 o
   2   4  15        366.75        326.78        20.88 o
   3   4  15        377.53        364.28        25.14 o
   4   4  15        887.80        832.71        24.00 o
   5   4  15         26.26         22.79         9.64 o
   6   4  15          8.62         14.94        15.12 o
   7   4  15         29.79          2.13        13.21 o
  -7   5  15          4.19          2.67         8.85 o
  -6   5  15         32.69         19.00         9.16 o
  -5   5  15        439.96        405.46        20.62 o
  -4   5  15        854.43        827.23        45.59 o
  -3   5  15         52.93         55.44         8.28 o
  -2   5  15        180.38        192.92        12.56 o
  -1   5  15        129.98        136.29         8.12 o
   0   5  15       1068.40       1055.93        32.38 o
   1   5  15       1200.63       1195.51        46.01 o
   2   5  15         10.97         18.75         8.95 o
   3   5  15        178.58        130.80        18.75 o
   4   5  15         42.91         46.44        14.91 o
   6   5  15        126.86        101.40        23.01 o
  -6   6  15          1.70         23.13         9.63 o
  -5   6  15        306.17        276.06        27.05 o
  -4   6  15         16.27         23.42         7.21 o
  -3   6  15         11.55         17.72         5.94 o
  -2   6  15        535.96        495.25        28.55 o
  -1   6  15         12.24          7.74         5.51 o
   0   6  15        141.53        166.81        13.85 o
   1   6  15        101.00        105.55        12.01 o
   2   6  15         62.65         46.01        12.36 o
   3   6  15         43.76         72.00        15.76 o
   4   6  15          0.05          9.37        11.08 o
   5   6  15          3.63         14.91        13.21 o
  -5   7  15         52.55         61.61        10.99 o
  -4   7  15          4.61         13.29        15.55 o
  -3   7  15          0.05         10.23         8.95 o
  -2   7  15         28.04         28.12        11.08 o
  -1   7  15         63.55         71.35        11.72 o
   0   7  15         48.11         56.31         9.32 o
   1   7  15         70.63         70.47        11.83 o
   2   7  15        118.33        113.76        19.60 o
   3   7  15         40.08         25.99        12.78 o
   4   7  15         42.99         15.34        12.36 o
  -4   8  15         90.43        121.00        20.45 o
  -3   8  15        288.00        322.10        31.10 o
  -2   8  15         29.01         25.56        11.93 o
  -1   8  15        133.50        132.58        14.25 o
   0   8  15         28.04         45.13         9.76 o
   1   8  15         83.60         66.43        11.95 o
   2   8  15        263.77        301.65        31.53 o
   3   8  15        304.44        334.88        37.07 o
  -1   9  15          9.16         14.39        10.86 o
   0   9  15         35.20         34.96        14.49 o
  -8   0  16         19.09         38.48        12.79 o
  -7   0  16        151.76        173.99        16.75 o
  -6   0  16        321.06        364.73        20.88 o
  -5   0  16       1048.83       1050.10        23.85 o
  -4   0  16        190.73        179.76        11.65 o
  -3   0  16         56.12         53.25         5.77 o
  -2   0  16        396.45        399.68        11.44 o
  -1   0  16       3156.59       3280.90        51.56 o
   0   0  16        485.39        596.14        13.08 o
   1   0  16        240.32        223.89         6.07 o
   2   0  16       1748.82       1765.30        29.15 o
   3   0  16        737.52        709.76        16.66 o
   4   0  16         40.84         36.92         6.20 o
   5   0  16        123.38        103.83        13.03 o
   6   0  16         60.22         57.68        13.00 o
   7   0  16         93.86        101.40        34.51 o
  -8   1  16          5.44         27.75         9.96 o
  -7   1  16        254.30        255.20        23.49 o
  -6   1  16          0.31          1.54         4.22 o
  -5   1  16         78.00         72.69         5.62 o
  -4   1  16        179.88        173.50         7.16 o
  -3   1  16        720.82        705.86        11.73 o
  -2   1  16       1197.39       1175.41        18.13 o
  -1   1  16         16.63         22.04         2.12 o
   0   1  16        914.57        979.62        11.80 o
   1   1  16        489.72        501.20         7.86 o
   2   1  16        265.31        236.47         5.87 o
   3   1  16        594.22        583.07        11.83 o
   4   1  16        399.39        441.82        10.50 o
   5   1  16        246.38        253.16        13.06 o
   6   1  16        280.97        301.71        21.74 o
   7   1  16          4.32          0.00         9.24 o
  -8   2  16         21.49         20.28        11.34 o
  -7   2  16          3.39         12.46        11.29 o
  -6   2  16          4.54          7.09         4.99 o
  -5   2  16          6.07         14.56         3.55 o
  -4   2  16        522.70        522.41        10.78 o
  -3   2  16        406.31        399.51         7.66 o
  -2   2  16       1243.22       1281.53        17.73 o
  -1   2  16        542.35        608.82        11.18 o
   0   2  16        480.77        503.60         7.07 o
   1   2  16        328.80        373.81         6.85 o
   2   2  16        586.56        575.01         8.84 o
   3   2  16        634.88        597.28        13.64 o
   4   2  16         88.02        100.08         6.67 o
   5   2  16        556.55        521.98        19.72 o
   6   2  16          2.95          0.00        12.97 o
   7   2  16         79.63         60.86        16.32 o
  -7   3  16        509.85        495.72        28.32 o
  -6   3  16          4.49          1.31         4.14 o
  -5   3  16        413.02        390.45        12.30 o
  -4   3  16        127.89        134.47         6.90 o
  -3   3  16         65.32         66.35         3.18 o
  -2   3  16        777.98        737.18        10.05 o
  -1   3  16        507.63        459.81         8.30 o
   0   3  16        276.29        242.85         5.56 o
   1   3  16        138.38        132.75         7.37 o
   2   3  16          2.39          0.29         2.25 o
   3   3  16         35.56         53.78         9.38 o
   4   3  16        788.45        732.73        24.25 o
   5   3  16        369.21        370.62        18.46 o
   6   3  16         32.43         28.57        12.99 o
   7   3  16          1.52          8.52        16.62 o
  -7   4  16         20.16         22.42        10.44 o
  -6   4  16         78.81         73.97        12.04 o
  -5   4  16         20.60         13.31         7.06 o
  -4   4  16        840.90        768.13        25.56 o
  -3   4  16         58.98         46.25         7.04 o
  -2   4  16        249.16        241.25        11.53 o
  -1   4  16         18.83         18.70        11.08 o
   0   4  16        852.76        805.51        23.48 o
   1   4  16       1279.57       1339.51        47.29 o
   2   4  16          4.76          3.83         6.39 o
   3   4  16          2.17          7.24         8.52 o
   4   4  16         23.51         21.95         6.76 o
   5   4  16        120.74        103.69        14.50 o
   6   4  16         47.15         90.20        28.97 o
  -7   5  16         60.91         55.51        13.63 o
  -6   5  16         12.97         10.79         8.12 o
  -5   5  16         28.90         29.38         8.37 o
  -4   5  16         28.43         49.23        15.76 o
  -3   5  16         37.55         49.43         7.98 o
  -2   5  16        880.51        846.31        24.18 o
  -1   5  16        740.01        691.78        16.92 o
   0   5  16         26.18         30.04         6.63 o
   1   5  16        124.03        133.35        17.04 o
   2   5  16          8.72          0.00         6.82 o
   3   5  16        104.90        106.94        17.04 o
   4   5  16        188.43        193.85        25.14 o
   5   5  16        122.70        124.41        22.58 o
  -6   6  16        135.49        133.03        16.06 o
  -5   6  16        271.30        286.67        31.95 o
  -4   6  16        415.24        370.52        19.39 o
  -3   6  16         25.22         32.30         7.34 o
  -2   6  16          0.10          7.24         7.67 o
  -1   6  16          0.52          6.60         5.12 o
   0   6  16        173.56        182.80        14.91 o
   1   6  16        855.67        822.47        28.54 o
   2   6  16        383.49        380.04        26.84 o
   3   6  16        131.06        117.59        20.88 o
   4   6  16          5.77          5.11        10.65 o
   5   6  16         38.33         31.95        16.62 o
  -5   7  16         14.49         11.76         8.25 o
  -4   7  16        134.99        157.64        21.30 o
  -3   7  16          6.10          0.00         7.67 o
  -2   7  16         47.93         60.07        14.06 o
  -1   7  16         62.23         68.31        10.09 o
   0   7  16         46.60         32.00         7.98 o
   1   7  16         17.77         29.67         9.37 o
   2   7  16        193.69        174.68        23.43 o
   3   7  16          2.36         14.91        10.23 o
   4   7  16         86.29        112.90        21.73 o
  -3   8  16         54.36         52.83        15.76 o
  -2   8  16          4.68          9.80        10.23 o
  -1   8  16         26.58         22.89        13.21 o
   0   8  16          0.07          0.95         6.65 o
   1   8  16          9.65         38.96        10.65 o
   2   8  16        112.27        126.54        22.58 o
   3   8  16         59.68         50.27        17.89 o
  -8   1  17        100.32        140.85        15.94 o
  -7   1  17          5.71         35.32         9.37 o
  -6   1  17        347.13        326.70        14.00 o
  -5   1  17        618.52        644.03        13.61 o
  -4   1  17        628.70        637.08        12.22 o
  -3   1  17        103.83        147.82         6.14 o
  -2   1  17       1345.76       1295.22        17.86 o
  -1   1  17         41.68         36.42         2.60 o
   0   1  17         43.54         51.89         2.78 o
   1   1  17          9.14          3.38         1.54 o
   2   1  17        204.66        215.71         7.39 o
   3   1  17       2418.40       2365.62        29.82 o
   4   1  17        849.10        866.74        16.80 o
   5   1  17        147.07        165.14        12.46 o
   6   1  17        549.73        582.00        26.46 o
   7   1  17          5.30          0.00        10.15 o
  -8   2  17          8.73         17.64        10.31 o
  -7   2  17        213.44        254.24        21.68 o
  -6   2  17         90.38        113.59        10.85 o
  -5   2  17        880.17        879.78        16.18 o
  -4   2  17        269.99        262.98         8.24 o
  -3   2  17        162.77        156.38         6.05 o
  -2   2  17       3229.34       3176.26        32.33 o
  -1   2  17        518.74        527.50         7.92 o
   0   2  17       1547.77       1515.57        16.15 o
   1   2  17        209.12        193.62         5.20 o
   2   2  17        182.59        220.18         5.74 o
   3   2  17        500.06        494.28        11.03 o
   4   2  17         65.35         76.04         6.33 o
   5   2  17         78.90         96.78        13.16 o
   6   2  17        133.45        162.59        20.15 o
   7   2  17         40.49         48.43        12.98 o
  -7   3  17          3.63          2.95         8.07 o
  -6   3  17         24.97         26.84         5.84 o
  -5   3  17         10.13         13.11         4.16 o
  -4   3  17          2.64          2.82         2.93 o
  -3   3  17        165.89        174.24         5.48 o
  -2   3  17       1165.62       1157.19        23.63 o
  -1   3  17         10.17         10.42         2.27 o
   0   3  17         56.00         54.04         3.32 o
   1   3  17        662.64        621.51        11.65 o
   2   3  17         18.46         25.22         3.59 o
   3   3  17         72.01         61.81         7.31 o
   4   3  17        551.94        500.14        17.26 o
   5   3  17         70.63         62.96        15.44 o
   6   3  17         18.93         22.89        12.34 o
   7   3  17         12.41         22.15        18.75 o
  -7   4  17        411.59        495.24        30.87 o
  -6   4  17         79.86         74.64        12.50 o
  -5   4  17        101.94         85.04        11.74 o
  -4   4  17         61.74         74.54         9.63 o
  -3   4  17         22.27         11.85         5.09 o
  -2   4  17        751.64        714.07        31.10 o
  -1   4  17        122.99        122.25        10.06 o
   0   4  17         10.67         14.45         4.79 o
   1   4  17          7.25         21.73         8.10 o
   2   4  17        343.14        334.88        21.73 o
   3   4  17          5.73          0.80         6.04 o
   4   4  17        109.88        100.65        10.47 o
   5   4  17        232.10        225.81        28.12 o
   6   4  17         38.39         49.85        17.47 o
  -6   5  17          3.93          5.25         7.57 o
  -5   5  17         53.27         88.89        12.25 o
  -4   5  17         27.62         31.17         7.53 o
  -3   5  17        408.92        387.32        16.86 o
  -2   5  17        100.00        111.53        11.93 o
  -1   5  17        246.96        252.50        15.98 o
   0   5  17        269.45        262.36        15.36 o
   1   5  17       1782.42       1692.10        42.73 o
   2   5  17          0.43          0.00         7.24 o
   3   5  17         11.90         18.32        10.65 o
   4   5  17         55.17         49.85        14.49 o
   5   5  17         15.30         28.97        14.06 o
  -6   6  17          8.75          9.30         8.72 o
  -5   6  17        149.27        141.22        14.89 o
  -4   6  17          9.53          8.53         6.61 o
  -3   6  17        185.30        202.89        15.33 o
  -2   6  17         65.41         61.35        13.21 o
  -1   6  17          5.78         16.73         6.13 o
   0   6  17         31.84         18.52         6.73 o
   1   6  17         36.12         31.79         9.59 o
   2   6  17          2.66         14.91        10.65 o
   3   6  17          8.77          0.00         8.52 o
  -5   7  17          0.08          0.43        11.08 o
  -4   7  17          9.84          5.96         9.80 o
  -3   7  17         20.63         25.56        11.93 o
  -2   7  17          0.07          0.00         7.67 o
  -1   7  17         17.52          5.25         8.31 o
   0   7  17         23.90         19.87         7.68 o
   1   7  17          5.06         10.07         7.46 o
   2   7  17         27.61         30.25        13.63 o
   3   7  17        143.09        144.01        22.58 o
   4   7  17         83.00         76.69        19.60 o
  -3   8  17         66.25         74.56        18.32 o
  -2   8  17         48.00         43.03        13.63 o
  -1   8  17         22.24         26.66         8.25 o
   0   8  17        102.09        131.60        25.35 o
   1   8  17        514.39        608.68        27.69 o
   2   8  17         38.78         41.63        11.90 o
  -8   0  18        110.01        124.85        19.17 o
  -7   0  18        203.14        255.56        23.41 o
  -6   0  18        231.25        310.89        19.63 o
  -5   0  18        288.19        267.01        20.85 o
  -4   0  18       2959.65       2939.85        53.09 o
  -3   0  18        172.32        203.91        13.60 o
  -2   0  18        974.42        982.11        20.86 o
  -1   0  18       2526.43       2464.99        40.88 o
   0   0  18        555.90        537.75        12.83 o
   1   0  18        365.05        331.62         7.53 o
   2   0  18        978.97        907.81        17.78 o
   3   0  18        476.53        538.98        14.87 o
   4   0  18       2894.67       2939.05        57.66 o
   5   0  18        914.54        842.50        34.10 o
   6   0  18        242.75        226.21        20.58 o
   7   0  18        316.37        354.52        92.45 o
  -8   1  18          0.02          5.89         7.05 o
  -7   1  18          1.66         11.78         7.51 o
  -6   1  18          6.62         20.56         7.13 o
  -5   1  18        192.38        203.55         8.89 o
  -4   1  18        306.12        321.03         8.91 o
  -3   1  18        100.04        111.75         6.65 o
  -2   1  18        517.06        589.16        10.53 o
  -1   1  18       1100.93       1045.83        13.69 o
   0   1  18         43.56         31.53         2.59 o
   1   1  18        493.51        452.80         7.22 o
   2   1  18         90.11        116.76         5.58 o
   3   1  18        622.89        620.61        12.72 o
   4   1  18        692.01        717.15        18.40 o
   5   1  18         59.81         86.56         8.70 o
   6   1  18         49.27         42.99        10.75 o
   7   1  18        120.30        121.69        17.01 o
  -8   2  18         58.03         50.16        12.89 o
  -7   2  18         21.95         38.11        11.27 o
  -6   2  18          8.98          9.86         5.81 o
  -5   2  18        630.24        585.45        14.00 o
  -4   2  18        839.39        857.70        14.79 o
  -3   2  18         25.28         27.19         3.11 o
  -2   2  18        394.44        370.18         7.74 o
  -1   2  18        192.96        187.09         4.80 o
   0   2  18         73.41         86.07         3.54 o
   1   2  18        306.97        328.62         7.01 o
   2   2  18         50.90         56.63         4.24 o
   3   2  18        650.50        612.16        14.52 o
   4   2  18        414.83        413.86        12.18 o
   5   2  18         57.27         47.83         8.98 o
   6   2  18        145.37        143.70        17.57 o
   7   2  18          6.28          0.00        11.87 o
  -7   3  18         12.76         16.77         9.76 o
  -6   3  18         37.98         49.20         7.17 o
  -5   3  18        251.39        247.19        10.80 o
  -4   3  18        426.35        423.40        14.42 o
  -3   3  18          0.64         16.16         2.47 o
  -2   3  18         82.18         72.51         3.90 o
  -1   3  18        369.01        342.36         7.46 o
   0   3  18         55.61         54.85         3.48 o
   1   3  18        338.97        344.85         8.55 o
   2   3  18        523.58        503.64        14.22 o
   3   3  18        383.14        374.11        14.22 o
   4   3  18         17.34         20.59         6.14 o
   5   3  18        321.61        360.03        28.60 o
   6   3  18        150.94        140.79        31.53 o
  -7   4  18         82.49         93.29        14.61 o
  -6   4  18          3.14          5.12         7.82 o
  -5   4  18          1.58          0.00         5.70 o
  -4   4  18       1197.32       1105.58        71.36 o
  -3   4  18         77.68         80.02        13.42 o
  -2   4  18        654.69        621.24        19.47 o
  -1   4  18        320.29        338.77        14.29 o
   0   4  18          7.57         14.58         4.96 o
   1   4  18          0.96          0.00         4.60 o
   2   4  18        171.00        202.80        20.02 o
   3   4  18        108.43         99.96        12.57 o
   4   4  18        118.20        141.48        12.54 o
   5   4  18         37.52         19.27         8.50 o
   6   4  18         55.70         47.72        17.89 o
  -6   5  18          0.10          4.24         7.68 o
  -5   5  18         26.36         13.86         7.51 o
  -4   5  18        222.11        231.63        19.17 o
  -3   5  18         13.39         31.74         6.91 o
  -2   5  18        495.14        482.29        26.84 o
  -1   5  18        607.64        555.20        20.32 o
   0   5  18         14.36         20.67        12.14 o
   1   5  18        179.91        226.38        16.50 o
   2   5  18         22.28         18.32         9.37 o
   3   5  18          2.29         11.08        10.23 o
   4   5  18          0.11          7.67        11.50 o
   5   5  18          8.83         15.34        12.36 o
  -6   6  18         31.89         51.55        11.75 o
  -5   6  18        276.38        241.38        49.21 o
  -4   6  18          9.31         14.99        10.86 o
  -3   6  18          3.03          1.28         8.10 o
  -2   6  18        308.30        318.69        23.43 o
  -1   6  18         47.94         50.98         8.79 o
   0   6  18          6.95          8.79         5.70 o
   1   6  18          5.39          6.25         6.61 o
   2   6  18         44.75         75.84        15.76 o
   3   6  18          6.79          5.11        11.08 o
   4   6  18        245.02        203.65        26.42 o
   5   6  18          6.10         16.62        13.63 o
  -5   7  18          0.19          0.00        10.65 o
  -4   7  18         12.56          8.95        10.65 o
  -3   7  18         47.92         53.26        14.49 o
  -2   7  18          0.68         11.93         9.80 o
  -1   7  18        433.43        440.99        33.23 o
   0   7  18        195.12        201.93        16.92 o
   1   7  18         77.66        103.03        13.34 o
   2   7  18          4.53         13.21        11.08 o
   3   7  18          0.63          0.00        11.50 o
  -3   8  18         14.84         15.34        11.50 o
  -2   8  18        176.86        179.79        24.29 o
  -1   8  18         27.69         44.31         9.63 o
   0   8  18        124.35        148.40        15.46 o
   1   8  18         13.34         30.75        10.53 o
   2   8  18          5.78          9.72         9.21 o
  -8   1  19          1.82          0.00        18.75 o
  -7   1  19        438.69        445.96        24.92 o
  -6   1  19        131.33        148.42        12.20 o
  -5   1  19        537.50        500.49        13.32 o
  -4   1  19        400.73        450.25        11.03 o
  -3   1  19        966.38        922.17        15.26 o
  -2   1  19         95.07         70.58         4.29 o
  -1   1  19        752.46        727.45        11.56 o
   0   1  19          3.40          3.89         1.77 o
   1   1  19        780.75        785.98        10.44 o
   2   1  19         18.65         30.31         3.59 o
   3   1  19       1266.06       1253.97        19.56 o
   4   1  19       1160.89       1173.72        20.59 o
   5   1  19        312.37        298.43        14.51 o
   6   1  19         33.95         21.97         7.43 o
   7   1  19          5.08          0.00        10.68 o
  -7   2  19         49.95         34.90        10.73 o
  -6   2  19          9.94          0.00         5.83 o
  -5   2  19         56.17         64.03         5.88 o
  -4   2  19       1776.99       1700.51        23.46 o
  -3   2  19         62.94         77.20         4.94 o
  -2   2  19        986.50        959.91        14.75 o
  -1   2  19        114.14        128.95         4.64 o
   0   2  19        287.89        298.31         5.71 o
   1   2  19        612.82        567.66         9.28 o
   2   2  19         66.74         71.39         5.83 o
   3   2  19        205.39        237.06         8.97 o
   4   2  19        404.48        393.20        12.19 o
   5   2  19         14.86          4.60         8.42 o
   6   2  19         90.45         89.22        25.87 o
   7   2  19        214.87        257.63        24.30 o
  -7   3  19          3.71          9.34        10.01 o
  -6   3  19        106.75        106.36         8.77 o
  -5   3  19        447.15        397.58        12.83 o
  -4   3  19         23.58         31.58         4.52 o
  -3   3  19       1114.71       1020.26        14.63 o
  -2   3  19         48.78         51.85         3.58 o
  -1   3  19         38.58         40.48         4.07 o
   0   3  19        167.63        166.81         6.26 o
   1   3  19         79.66         77.66         5.11 o
   2   3  19         73.40         90.04         7.77 o
   3   3  19         57.42         51.56         6.97 o
   4   3  19         15.78         29.61         8.75 o
   5   3  19          5.95          0.00        10.54 o
   6   3  19         34.54         57.10        16.06 o
  -7   4  19          2.28          6.82         9.34 o
  -6   4  19         47.04         53.17        17.26 o
  -5   4  19          0.09          0.00        10.44 o
  -4   4  19        917.27        910.05        44.74 o
  -3   4  19         55.61         56.88         8.73 o
  -2   4  19         57.61         52.45         7.16 o
  -1   4  19        593.18        600.74        28.97 o
   0   4  19        131.33        175.30        12.86 o
   1   4  19         16.46         12.26         5.75 o
   2   4  19         28.29         43.46        11.08 o
   3   4  19        153.53        185.64        12.77 o
   4   4  19         13.36         27.76         9.63 o
   5   4  19         19.35         31.11        11.53 o
   6   4  19         30.12         49.85        18.75 o
  -6   5  19        171.06        177.21        18.07 o
  -5   5  19          2.28          0.00         6.47 o
  -4   5  19          0.35         13.28         6.13 o
  -3   5  19        380.62        370.01        16.84 o
  -2   5  19       1076.63       1108.59        44.31 o
  -1   5  19       2310.45       2132.17        48.78 o
   0   5  19         12.27         19.44        11.72 o
   1   5  19          0.61          2.49         5.70 o
   2   5  19          0.00          0.00         8.10 o
   3   5  19        120.42         88.62        17.47 o
   4   5  19        586.60        498.06        36.21 o
   5   5  19        180.37        168.72        25.56 o
  -5   6  19         17.81         16.31         7.82 o
  -4   6  19         26.25         36.64        11.93 o
  -3   6  19         46.26         62.63        14.49 o
  -2   6  19         70.35         64.33        14.06 o
  -1   6  19         43.98         36.39         7.76 o
   0   6  19          5.22          4.89         8.95 o
   1   6  19        121.45        109.35        13.42 o
   2   6  19         52.67         52.40        14.91 o
   3   6  19        103.91        115.89        20.88 o
  -4   7  19         22.09          5.54        10.23 o
  -3   7  19         13.55         14.91        10.65 o
  -2   7  19        155.93        184.48        23.01 o
  -1   7  19        209.00        194.47        16.50 o
   0   7  19         33.48         45.16         9.94 o
   1   7  19         38.99         44.08         9.72 o
   2   7  19         23.40         26.06        10.19 o
  -3   8  19          9.32          4.69        10.65 o
  -2   8  19         96.10        113.76        20.45 o
  -1   8  19         27.63         35.79        13.21 o
   0   8  19         80.74         83.47        12.94 o
   1   8  19        379.02        417.68        25.28 o
   2   8  19         61.22         90.49        18.11 o
  -7   0  20        340.25        334.32        30.70 o
  -6   0  20         40.51         43.46        14.06 o
  -5   0  20        174.90        178.71        12.79 o
  -4   0  20        490.01        493.69        16.51 o
  -3   0  20         48.01         75.97         8.20 o
  -2   0  20        116.51        108.74         7.33 o
  -1   0  20        260.91        256.44        11.36 o
   0   0  20         78.12         74.41         4.81 o
   1   0  20        473.84        471.36         9.56 o
   2   0  20       1277.71       1283.95        23.21 o
   3   0  20         55.70         55.10         6.37 o
   4   0  20        393.64        386.92        20.34 o
   5   0  20        484.53        499.11        25.53 o
   6   0  20         52.22         35.77        12.46 o
   7   0  20         22.56         31.52        15.06 o
  -7   1  20         34.67         47.45        11.90 o
  -6   1  20          0.15          4.87         5.45 o
  -5   1  20        171.81        202.37         9.11 o
  -4   1  20        483.39        484.85        13.24 o
  -3   1  20        241.45        232.10         7.53 o
  -2   1  20          0.03          1.93         1.99 o
  -1   1  20          4.30          8.27         2.07 o
   0   1  20         88.05         74.70         4.34 o
   1   1  20        646.30        615.33         9.75 o
   2   1  20        454.33        452.16        11.66 o
   3   1  20          0.25          7.84         3.54 o
   4   1  20         90.84        106.84         8.50 o
   5   1  20        166.90        163.95        11.47 o
   6   1  20         17.09          7.84         7.19 o
   7   1  20          7.75          0.00        20.87 o
  -7   2  20          3.38         11.49         9.79 o
  -6   2  20         45.96         24.26        12.18 o
  -5   2  20         30.04         40.52         5.06 o
  -4   2  20       1204.23       1113.72        18.39 o
  -3   2  20         82.00         87.59         5.31 o
  -2   2  20         53.19         48.50         3.45 o
  -1   2  20          5.95          5.33         1.95 o
   0   2  20         10.94         19.80         2.42 o
   1   2  20          0.02          0.00         2.15 o
   2   2  20        269.57        283.76         8.08 o
   3   2  20        109.75        112.66         6.78 o
   4   2  20        301.48        284.44        14.75 o
   5   2  20         85.06         76.30        12.84 o
   6   2  20         14.18          0.00         9.80 o
  -7   3  20        205.67        186.12        20.18 o
  -6   3  20          0.20          0.00         6.61 o
  -5   3  20         21.74         27.01         5.11 o
  -4   3  20        214.07        224.68         9.47 o
  -3   3  20        601.91        525.18        14.22 o
  -2   3  20       1211.45       1191.02        18.30 o
  -1   3  20        487.71        457.59        10.69 o
   0   3  20         57.61         60.83         4.84 o
   1   3  20        117.96        134.58         7.40 o
   2   3  20          2.26         11.44         4.59 o
   3   3  20       1108.58       1117.60        33.76 o
   4   3  20       1144.86       1054.05        31.70 o
   5   3  20        589.84        579.01        32.68 o
   6   3  20          4.73          0.00        16.83 o
  -7   4  20          1.34          9.16         9.58 o
  -6   4  20         11.65         12.50        17.47 o
  -5   4  20        228.28        229.28        18.05 o
  -4   4  20          7.81         18.99         9.16 o
  -3   4  20        162.10        175.93        13.38 o
  -2   4  20          3.29          3.83         7.67 o
  -1   4  20         28.35         28.12         8.52 o
   0   4  20        379.41        350.54        15.63 o
   1   4  20         21.50         53.81        11.29 o
   2   4  20          5.48         23.67         7.64 o
   3   4  20          3.94         11.72         6.60 o
   4   4  20         49.28         51.37        12.20 o
   5   4  20        359.80        393.83        27.56 o
   6   4  20         17.70         13.21        14.91 o
  -6   5  20         14.91         33.23        10.24 o
  -5   5  20         43.51         40.53        11.72 o
  -4   5  20        547.51        563.38        45.16 o
  -3   5  20        616.86        555.57        30.25 o
  -2   5  20        393.68        370.24        24.29 o
  -1   5  20        143.96        178.94        20.45 o
   0   5  20        220.34        185.31        14.45 o
   1   5  20         67.82         45.60         8.37 o
   2   5  20          2.08          2.13         8.52 o
   3   5  20         89.54         77.12        17.47 o
   5   5  20          1.57         30.25        15.76 o
  -5   6  20         11.98         29.40        12.78 o
  -4   6  20          6.11         17.89        11.08 o
  -3   6  20         69.06         80.10        16.19 o
  -2   6  20          0.19          3.41         8.10 o
  -1   6  20        570.01        604.39        26.20 o
   0   6  20        424.36        463.24        20.99 o
   1   6  20         61.98         68.16        10.36 o
   2   6  20          6.81          0.85         9.37 o
  -4   7  20         13.98         15.76        11.50 o
  -3   7  20        231.50        236.46        26.42 o
  -2   7  20          9.78          0.85         9.37 o
  -1   7  20         34.58         43.03        14.06 o
   0   7  20          4.05          8.91         6.61 o
   1   7  20         33.36         42.05        13.85 o
   2   7  20        413.70        459.71        34.94 o
  -2   8  20        114.60         89.90        18.75 o
  -1   8  20         59.23         95.44        19.17 o
   0   8  20         15.15          5.32         9.16 o
   1   8  20        109.37        121.05        15.80 o
  -7   1  21         18.73         23.68         9.40 o
  -6   1  21        899.45        890.46        22.80 o
  -5   1  21        234.69        225.77        13.52 o
  -4   1  21        234.49        229.14        15.22 o
  -3   1  21        782.71        773.03        13.99 o
  -2   1  21        567.64        534.72        10.43 o
  -1   1  21         39.46         45.58         3.43 o
   0   1  21        176.54        193.08         6.62 o
   1   1  21        151.50        125.96         5.07 o
   2   1  21        114.69        117.49         6.06 o
   3   1  21        747.05        726.67        14.43 o
   4   1  21          4.46          2.15         4.64 o
   5   1  21          3.52          6.93         5.70 o
   6   1  21         36.25         23.36         8.02 o
  -7   2  21        136.74        152.44        17.53 o
  -6   2  21        271.76        249.40        17.51 o
  -5   2  21          0.59          0.05         4.06 o
  -4   2  21        174.13        204.28         8.47 o
  -3   2  21        606.92        579.80        15.15 o
  -2   2  21        182.44        171.59         6.05 o
  -1   2  21       1151.86       1128.13        16.92 o
   0   2  21        127.68        132.20         5.48 o
   1   2  21        208.69        180.18         6.74 o
   2   2  21         13.35         12.68         3.34 o
   3   2  21         72.43         77.85         5.93 o
   4   2  21        845.32        822.93        23.27 o
   5   2  21        424.61        464.44        25.06 o
   6   2  21         12.06          0.00        10.55 o
  -7   3  21        144.60        166.16        18.81 o
  -6   3  21          0.93          6.86         5.12 o
  -5   3  21        168.04        176.07        10.08 o
  -4   3  21         70.79         94.84         8.92 o
  -3   3  21        202.81        199.99         7.36 o
  -2   3  21         86.81         86.06         5.00 o
  -1   3  21          0.00          4.73         3.35 o
   0   3  21          0.70          9.78         3.48 o
   1   3  21        124.12        137.95         7.64 o
   2   3  21         13.36         27.65         5.89 o
   3   3  21        810.19        802.88        21.29 o
   4   3  21         54.95         53.20        10.78 o
   5   3  21          0.97          0.00        12.13 o
   6   3  21         65.11         54.96        23.01 o
  -6   4  21          6.46          8.92         8.25 o
  -5   4  21          1.13          0.00         6.24 o
  -4   4  21        104.92        129.72        12.94 o
  -3   4  21        208.42        179.55        13.40 o
  -2   4  21         93.48         92.03        14.49 o
  -1   4  21        449.55        420.94        23.86 o
   0   4  21          0.04          0.21         4.22 o
   1   4  21         64.44         40.41         7.51 o
   2   4  21        147.14        145.90        13.70 o
   3   4  21         41.95         31.34         8.07 o
   4   4  21        388.10        402.12        62.84 o
   5   4  21        245.82        233.79        22.10 o
  -6   5  21         25.04         23.20         9.49 o
  -5   5  21        112.36        102.13        16.83 o
  -4   5  21        604.36        567.93        32.81 o
  -3   5  21        422.59        417.11        26.84 o
  -2   5  21          1.63          8.95         7.67 o
  -1   5  21        360.50        352.77        23.86 o
   0   5  21          0.95          2.49         5.63 o
   1   5  21        139.23        161.49        14.12 o
   2   5  21        752.52        718.75        38.34 o
   3   5  21          0.22          4.69         9.37 o
   5   5  21         52.71         77.54        19.60 o
  -5   6  21          5.82          2.98        10.23 o
  -4   6  21         19.98         21.73        11.08 o
  -3   6  21          0.00         16.19         9.80 o
  -2   6  21        212.65        226.66        24.71 o
  -1   6  21          6.25          2.98         8.95 o
   0   6  21         40.60         55.46         9.79 o
   1   6  21         10.90          9.12         7.46 o
   2   6  21         98.05         96.62        13.16 o
   3   6  21         87.11         83.08        18.32 o
   4   6  21          2.40         11.93        12.78 o
  -4   7  21         47.71         46.87        15.34 o
  -3   7  21          5.08          7.24        10.23 o
  -2   7  21        207.78        215.16        25.56 o
  -1   7  21          2.40          6.39         9.80 o
   0   7  21         32.41         52.33        10.49 o
   1   7  21        272.59        275.52        24.71 o
   2   7  21        208.20        206.20        19.52 o
   3   7  21         21.51         34.51        16.19 o
  -2   8  21         25.59         28.12        14.06 o
  -1   8  21        337.72        369.39        34.94 o
   0   8  21        106.23        116.83        14.95 o
   1   8  21          0.17          0.00         7.34 o
  -7   0  22        142.60        135.91        24.29 o
  -6   0  22        284.68        278.57        30.04 o
  -5   0  22        112.72        145.12        11.93 o
  -4   0  22        177.85        204.74        12.65 o
  -3   0  22        445.89        427.60        14.32 o
  -2   0  22       3420.14       3317.66        55.48 o
  -1   0  22          6.52          3.93         3.09 o
   0   0  22         96.26        110.33         7.19 o
   1   0  22       2422.62       2420.34        40.87 o
   2   0  22          0.34          0.00         2.64 o
   3   0  22       1506.14       1508.84        38.22 o
   4   0  22        645.77        643.13        31.08 o
   5   0  22         86.37         68.75        12.62 o
   6   0  22          0.88          0.00        11.75 o
  -7   1  22        214.91        213.93        17.79 o
  -6   1  22        195.27        228.25        31.71 o
  -5   1  22         45.86         35.12         5.70 o
  -4   1  22        155.66        151.86         7.72 o
  -3   1  22         63.58         70.71         5.05 o
  -2   1  22        150.44        158.03         7.53 o
  -1   1  22        751.69        703.38        11.12 o
   0   1  22         95.47         97.68         5.27 o
   1   1  22        346.99        375.23         7.74 o
   2   1  22       1626.81       1593.73        22.01 o
   3   1  22         62.42         72.16         7.35 o
   4   1  22         38.57         43.49         6.66 o
   5   1  22         29.28         25.23         6.77 o
   6   1  22         11.69          0.26         6.99 o
  -7   2  22        218.67        245.56        37.49 o
  -6   2  22          0.31          5.25         7.68 o
  -5   2  22         46.01         53.63         5.83 o
  -4   2  22          0.29          4.75         4.72 o
  -3   2  22         49.53         46.24         4.30 o
  -2   2  22       1040.87        983.60        14.43 o
  -1   2  22        619.13        657.55        12.19 o
   0   2  22         31.76         39.57         4.47 o
   1   2  22       1758.19       1662.85        21.60 o
   2   2  22         55.57         74.41         5.38 o
   3   2  22         61.42         61.88         5.57 o
   4   2  22        396.06        384.89        17.48 o
   5   2  22         13.70         16.50         7.79 o
   6   2  22         26.18          6.22        10.65 o
  -7   3  22        336.62        372.04        59.86 o
  -6   3  22         93.11         93.03        13.69 o
  -5   3  22        150.43        164.37         9.81 o
  -4   3  22         94.16         87.89         9.10 o
  -3   3  22         70.27         71.09         5.12 o
  -2   3  22          7.19          5.31         3.21 o
  -1   3  22        559.32        544.06        12.16 o
   0   3  22        149.62        163.63         8.11 o
   1   3  22        662.54        607.02        14.17 o
   2   3  22          0.05          0.00         4.43 o
   3   3  22        411.04        420.98        16.92 o
   4   3  22        122.20        114.84        18.38 o
   5   3  22        323.25        334.93        29.66 o
   6   3  22        114.98        109.48        22.79 o
  -6   4  22         49.15         65.02        16.40 o
  -5   4  22          0.11          0.00        11.29 o
  -4   4  22        807.11        780.96        26.96 o
  -3   4  22         18.37         15.76         8.52 o
  -2   4  22         37.33         42.61        10.23 o
  -1   4  22        462.82        423.50        24.71 o
   0   4  22          0.28          1.50         4.66 o
   1   4  22         22.68         22.89         6.55 o
   2   4  22        455.24        499.92        37.71 o
   3   4  22         82.86        116.58        15.36 o
   4   4  22         70.97         40.66        13.25 o
   5   4  22         10.17          3.13        11.53 o
  -6   5  22         75.95         67.29        12.91 o
  -5   5  22          0.05         12.78         7.83 o
  -4   5  22          7.23         31.10        11.08 o
  -3   5  22        136.88        133.78        18.75 o
  -2   5  22          0.07          0.00         7.67 o
  -1   5  22        129.56        129.95        17.47 o
   0   5  22         17.44         23.49         9.80 o
   1   5  22          1.79          6.10         5.82 o
   2   5  22         60.28         69.45        14.49 o
  -5   6  22          5.25          0.00         9.37 o
  -4   6  22        112.58        147.41        21.73 o
  -3   6  22         11.06          8.52         9.37 o
  -2   6  22        202.12        176.39        22.15 o
  -1   6  22         71.43        100.97        17.04 o
   0   6  22          1.49         12.20         7.37 o
   1   6  22         10.55          8.50         7.38 o
   2   6  22        628.10        601.66        29.82 o
  -3   7  22          1.50          2.56         9.80 o
  -2   7  22         42.75         88.62        18.75 o
  -1   7  22         10.30         29.82        12.78 o
   0   7  22        100.37        118.16        21.94 o
   1   7  22        131.04        105.55        16.62 o
   2   7  22         16.32         23.17        25.99 o
   3   7  22         27.02         25.56        14.91 o
  -7   1  23         35.16         42.82        12.20 o
  -6   1  23         42.71         52.64        15.98 o
  -5   1  23         30.74         32.62         9.29 o
  -4   1  23          2.10          7.81         3.35 o
  -3   1  23        130.13        129.54         7.21 o
  -2   1  23        521.03        495.04        10.45 o
  -1   1  23       2075.60       2004.89        23.88 o
   0   1  23        306.83        315.88         8.30 o
   1   1  23       1766.91       1803.59        21.35 o
   2   1  23       2147.99       2100.66        25.17 o
   3   1  23        385.18        360.33        10.84 o
   4   1  23        281.32        288.21        17.56 o
   5   1  23        265.32        278.32        16.48 o
   6   1  23         40.27         35.91         9.10 o
  -7   2  23          6.73          8.04        11.29 o
  -6   2  23        462.62        431.23        23.33 o
  -5   2  23        219.32        220.89        12.37 o
  -4   2  23        185.12        189.79        13.18 o
  -3   2  23        154.70        163.12         8.11 o
  -2   2  23         46.70         49.50         3.89 o
  -1   2  23        912.45        901.76        15.04 o
   0   2  23        460.00        468.07        10.40 o
   1   2  23         82.08         89.84         4.77 o
   2   2  23        537.55        562.66        12.41 o
   3   2  23         63.34         87.09         7.68 o
   4   2  23         15.13         34.24         7.79 o
   5   2  23        267.12        281.93        20.66 o
   6   2  23         73.77         73.80        15.98 o
  -7   3  23          3.25         11.72         9.94 o
  -6   3  23         27.87         31.83         7.03 o
  -5   3  23        174.80        184.32        10.42 o
  -4   3  23          5.30          2.55         3.75 o
  -3   3  23          8.60          9.12         3.17 o
  -2   3  23          0.06          4.50         3.17 o
  -1   3  23         14.56         15.60         3.73 o
   0   3  23        236.11        233.60         8.04 o
   1   3  23        106.81        106.67         7.30 o
   2   3  23        139.31        132.93         9.72 o
   3   3  23        404.05        437.45        21.34 o
   4   3  23         18.82          7.12        12.48 o
   5   3  23         30.88         34.67        15.25 o
  -6   4  23        422.06        489.73        25.76 o
  -5   4  23          0.27          5.72         7.07 o
  -4   4  23          0.15         10.27         6.43 o
  -3   4  23         37.16         52.83        12.78 o
  -2   4  23        259.27        236.03        22.15 o
  -1   4  23        197.31        169.57        18.75 o
   0   4  23        208.70        224.64        14.89 o
   1   4  23        148.01        146.78        10.91 o
   2   4  23          1.05          0.00         5.27 o
   3   4  23         40.81         17.55         8.26 o
   4   4  23        178.68        196.11        20.92 o
   5   4  23          8.92         11.10        11.74 o
  -5   5  23        301.17        282.05        29.82 o
  -4   5  23        147.32        138.89        19.60 o
  -3   5  23        499.65        492.94        30.25 o
  -2   5  23          0.59          0.00         6.39 o
  -1   5  23         11.07         28.97        10.65 o
   0   5  23          5.57          3.49         7.67 o
   1   5  23        416.93        375.14        30.04 o
   2   5  23          4.02          2.93         7.04 o
  -5   6  23         77.05         83.93        18.75 o
  -4   6  23         23.89         14.49        10.65 o
  -3   6  23         25.15         16.62        10.23 o
  -2   6  23         58.69         83.08        16.62 o
  -1   6  23          2.55         11.93         8.52 o
   0   6  23         69.55         64.47        10.69 o
   1   6  23          1.20          0.00         6.18 o
   2   6  23        173.45        201.82        19.42 o
   3   6  23        104.99        138.47        23.43 o
  -3   7  23          0.64          2.98        10.23 o
  -2   7  23         20.49         42.18        13.63 o
  -1   7  23        173.31        176.81        23.43 o
   0   7  23          6.70         12.36        19.17 o
   1   7  23         59.13         64.07        13.63 o
   2   7  23          0.02          0.00        10.23 o
  -7   0  24          4.96          4.26        13.21 o
  -6   0  24         71.17         81.38        17.89 o
  -5   0  24         16.58          8.95         8.52 o
  -4   0  24        245.99        242.57        14.35 o
  -3   0  24        362.05        382.55        20.10 o
  -2   0  24          4.09         11.51         4.13 o
  -1   0  24       1641.88       1618.38        30.99 o
   0   0  24        413.39        430.76        11.33 o
   1   0  24       2253.70       2272.23        35.89 o
   2   0  24       2982.55       2829.62        54.18 o
   3   0  24        212.17        177.33        14.33 o
   4   0  24         11.41          8.31        10.39 o
   5   0  24        380.85        441.66        27.18 o
   6   0  24         93.35         69.02        23.60 o
  -7   1  24         16.89          9.63        16.62 o
  -6   1  24        216.75        181.13        18.01 o
  -5   1  24          4.43          3.36         4.86 o
  -4   1  24         35.81         49.82         5.32 o
  -3   1  24         15.62         16.01         3.46 o
  -2   1  24         68.15         66.96         4.87 o
  -1   1  24        289.13        330.44         9.80 o
   0   1  24       1282.03       1212.44        18.60 o
   1   1  24          5.56         26.42         3.10 o
   2   1  24         46.65         66.54         4.57 o
   3   1  24          4.28          1.98         4.31 o
   4   1  24         58.68         65.88         7.81 o
   5   1  24        117.41        113.11        10.62 o
   6   1  24         37.02         32.54         9.97 o
  -7   2  24         16.68          9.59         9.64 o
  -6   2  24         82.29         84.41        13.08 o
  -5   2  24         63.53         59.42         6.64 o
  -4   2  24          0.34         10.59         3.95 o
  -3   2  24          1.54          6.13         2.91 o
  -2   2  24         15.12         13.32         2.81 o
  -1   2  24        783.91        772.75        17.12 o
   0   2  24         49.79         49.79         4.47 o
   1   2  24         54.87         74.42         4.58 o
   2   2  24       1913.68       1813.24        23.12 o
   3   2  24         81.81         71.03         8.83 o
   4   2  24        352.69        377.96        17.93 o
   5   2  24        127.96        120.32        12.99 o
   6   2  24        106.69         73.89        15.44 o
  -6   3  24        110.83        118.24        16.83 o
  -5   3  24          0.50          1.28         4.18 o
  -4   3  24        260.80        250.19         9.38 o
  -3   3  24         62.24         58.02         5.13 o
  -2   3  24        670.25        644.95        14.92 o
  -1   3  24        564.14        550.66        12.80 o
   0   3  24         91.07        112.32        10.86 o
   1   3  24        136.65        154.93        14.94 o
   2   3  24        752.27        744.30        21.77 o
   3   3  24        184.11        191.08        14.37 o
   4   3  24        283.80        268.43        25.82 o
   5   3  24          5.57          0.00        13.86 o
  -6   4  24        215.94        205.60        33.87 o
  -5   4  24        139.87        112.92        14.12 o
  -4   4  24         70.31         66.89        14.91 o
  -3   4  24        226.77        171.27        20.02 o
  -2   4  24          2.81          2.13         6.39 o
  -1   4  24        357.01        371.09        23.86 o
   0   4  24         85.65        107.45         8.98 o
   1   4  24        130.25        143.09         9.65 o
   2   4  24        424.82        385.18        22.38 o
   3   4  24         59.19         51.21        14.24 o
   4   4  24        355.51        376.21        27.41 o
   5   4  24        158.07        163.33        19.86 o
  -5   5  24        197.83        183.63        25.14 o
  -4   5  24         13.83         33.23        12.36 o
  -3   5  24         55.11         64.33        13.63 o
  -2   5  24          0.99          0.00         7.67 o
  -1   5  24          3.97          8.52         8.10 o
   0   5  24         46.40         45.92         8.67 o
   1   5  24          6.07          8.19         6.91 o
   2   5  24         26.35         43.74         9.89 o
  -4   6  24          2.36          3.83         9.37 o
  -3   6  24        379.23        360.87        27.69 o
  -2   6  24         21.24         31.10        12.78 o
  -1   6  24        419.11        427.76        29.40 o
   0   6  24         28.97         27.88        12.57 o
   1   6  24         10.46         10.17        13.42 o
   2   6  24          0.02          0.00         7.06 o
  -3   7  24          4.92          2.56        10.23 o
  -2   7  24         15.63         17.89        11.93 o
  -1   7  24         89.41         72.86        16.19 o
   0   7  24         57.41         64.04        11.57 o
   1   7  24         18.28         26.87         9.89 o
   2   7  24         27.32         17.47        12.78 o
  -7   1  25          9.62          6.92         9.80 o
  -6   1  25          0.64          5.64         7.64 o
  -5   1  25          0.18          0.00         4.94 o
  -4   1  25          0.85          0.95         3.23 o
  -3   1  25        343.00        308.25         9.88 o
  -2   1  25         92.40         99.14         5.65 o
  -1   1  25        856.41        852.86        13.32 o
   0   1  25        152.37        173.94         7.10 o
   1   1  25        324.94        317.06         8.53 o
   2   1  25         23.31         26.72         3.55 o
   3   1  25        143.48        151.00         9.56 o
   4   1  25         15.34          2.80         5.41 o
   5   1  25          3.60          0.72         6.30 o
   6   1  25        166.66        185.53        17.12 o
  -6   2  25          7.47          0.00         7.51 o
  -5   2  25         35.22         26.28         5.67 o
  -4   2  25         56.17         64.47         7.13 o
  -3   2  25        378.76        389.10        12.54 o
  -2   2  25        219.29        225.88         8.11 o
  -1   2  25        144.26        178.20        10.97 o
   0   2  25        524.43        505.20        11.32 o
   1   2  25          2.81          6.68         2.81 o
   2   2  25        266.28        263.46         8.86 o
   3   2  25        502.04        529.12        18.33 o
   4   2  25        221.49        268.32        16.52 o
   5   2  25        156.05        163.20        14.67 o
  -6   3  25          7.90         15.23         7.56 o
  -5   3  25          8.85         14.12         4.84 o
  -4   3  25          4.43          8.52         3.75 o
  -3   3  25         29.20         35.34         6.03 o
  -2   3  25         86.12         92.63         6.73 o
  -1   3  25          9.56         16.75         3.91 o
   0   3  25        116.55        127.82         8.92 o
   1   3  25        131.62        123.06         7.29 o
   2   3  25         56.02         45.69         5.54 o
   3   3  25        244.84        232.80        21.89 o
   4   3  25        384.11        373.85        29.92 o
   5   3  25        244.01        225.71        25.89 o
  -6   4  25         15.51         19.34         9.89 o
  -5   4  25        224.92        224.96        27.69 o
  -4   4  25         13.49         18.32         9.80 o
  -3   4  25        232.20        221.12        23.43 o
  -2   4  25        209.64        187.46        21.30 o
  -1   4  25        289.27        255.21        23.86 o
   0   4  25         18.56         16.80         5.70 o
   1   4  25        162.33        173.06        12.18 o
   2   4  25        230.59        243.42        13.50 o
   3   4  25          3.29          0.00        10.49 o
   4   4  25        145.16        142.22        19.47 o
   5   4  25        108.25         88.22        30.68 o
  -5   5  25        460.68        443.95        33.66 o
  -4   5  25          2.36          0.00         8.10 o
  -3   5  25        231.94        203.65        23.86 o
  -2   5  25          5.58          8.52         8.95 o
  -1   5  25          1.25         11.93         8.95 o
   0   5  25        693.18        739.48        50.91 o
   1   5  25         28.16         13.26         7.21 o
   2   5  25          2.92          6.84         6.85 o
  -4   6  25          2.34          0.85        10.65 o
  -3   6  25          1.59          2.98         9.37 o
  -2   6  25         57.50         57.52        14.91 o
  -1   6  25         94.69        106.09        18.75 o
   0   6  25          0.28          0.21         6.33 o
   1   6  25         12.10          6.13         7.82 o
   2   6  25         25.27         21.73        13.21 o
  -2   7  25          3.31          8.95        10.65 o
  -1   7  25         94.52         94.58        18.32 o
   0   7  25        228.08        220.11        19.13 o
   1   7  25         20.65         11.65        10.01 o
  -6   0  26          7.15         14.91        12.78 o
  -5   0  26        300.28        316.56        29.82 o
  -4   0  26         12.21          9.09         5.33 o
  -3   0  26        185.25        207.23        14.52 o
  -2   0  26        975.30        900.18        32.92 o
  -1   0  26        267.60        284.45        11.47 o
   0   0  26        576.53        618.29        14.59 o
   1   0  26        137.32        150.68        11.45 o
   2   0  26        735.31        771.66        23.69 o
   3   0  26          0.50          3.60         6.38 o
   4   0  26        234.06        241.04        18.96 o
   5   0  26          3.19          0.00         9.25 o
  -6   1  26          5.53          4.04         7.95 o
  -5   1  26         91.74         73.54         9.98 o
  -4   1  26         33.72         40.38         6.89 o
  -3   1  26        371.71        358.59        10.95 o
  -2   1  26        269.91        268.77         8.37 o
  -1   1  26        100.81        130.63         6.55 o
   0   1  26        540.21        526.82        11.58 o
   1   1  26          2.22          8.48         3.06 o
   2   1  26          0.01         12.30         4.26 o
   3   1  26         80.11         86.31         7.78 o
   4   1  26         41.59         47.47         7.45 o
   5   1  26         14.56         18.41         7.48 o
  -6   2  26         20.38         22.74        10.09 o
  -5   2  26         24.07         30.64         6.21 o
  -4   2  26         26.77         23.17         4.97 o
  -3   2  26        417.15        443.78        11.08 o
  -2   2  26        637.31        585.60        14.83 o
  -1   2  26        149.35        124.82         6.51 o
   0   2  26        425.03        381.94        10.10 o
   1   2  26         27.43         29.36         3.58 o
   2   2  26        220.33        240.29        10.86 o
   3   2  26         12.38         15.44         6.17 o
   4   2  26        100.14         77.78        10.37 o
   5   2  26          5.64          0.00         7.39 o
  -6   3  26        109.65        114.69        21.41 o
  -5   3  26         50.00         41.35         6.23 o
  -4   3  26          1.58          2.67         3.67 o
  -3   3  26         39.31         40.96         5.16 o
  -2   3  26        131.44        142.03         8.44 o
  -1   3  26        688.88        657.19        16.01 o
   0   3  26        357.40        333.85        11.75 o
   1   3  26        239.24        225.50         9.85 o
   2   3  26        338.25        339.23        15.31 o
   3   3  26        299.71        309.87        46.01 o
   4   3  26        184.49        182.96        22.89 o
   5   3  26        263.72        250.06        27.47 o
  -5   4  26        143.54        158.07        23.86 o
  -4   4  26         52.60         51.98        14.06 o
  -3   4  26          1.61         22.58         9.80 o
  -2   4  26        139.07        128.67        17.89 o
  -1   4  26        103.93         87.60        10.67 o
   0   4  26         10.53          7.86         5.27 o
   1   4  26        125.28        121.29         9.63 o
   2   4  26         10.17          0.00         6.47 o
   3   4  26         54.43         31.54        13.69 o
   4   4  26         56.03         42.68        35.36 o
  -5   5  26        186.39        201.52        27.27 o
  -4   5  26         30.19         30.68        12.78 o
  -3   5  26         20.80         42.61        14.06 o
  -2   5  26          0.64          1.70         7.67 o
  -1   5  26         42.76         39.20        12.36 o
   0   5  26          5.14         10.65         6.93 o
   1   5  26          5.83          8.44         7.07 o
   2   5  26        171.50        149.12        23.86 o
  -3   6  26         43.32         62.20        16.19 o
  -2   6  26          0.08          5.11         9.80 o
  -1   6  26          8.15         14.91        10.65 o
   0   6  26        318.54        282.95        19.82 o
   1   6  26        331.52        247.11        29.82 o
   2   6  26         22.18         21.73        12.36 o
  -1   7  26         34.98         66.89        16.19 o
   0   7  26          0.78          4.78         8.28 o
  -6   1  27         58.80         70.55        11.09 o
  -5   1  27        110.95        142.85        11.68 o
  -4   1  27        525.05        539.37        17.47 o
  -3   1  27        185.08        210.03         9.02 o
  -2   1  27        694.71        647.49        13.02 o
  -1   1  27        189.97        169.45         7.57 o
   0   1  27       1448.08       1412.26        19.97 o
   1   1  27          2.26          1.89         2.92 o
   2   1  27        741.20        794.14        17.35 o
   3   1  27        104.50        118.34         9.06 o
   4   1  27        349.10        358.75        20.67 o
   5   1  27          0.02          0.00         6.46 o
  -6   2  27        123.80        158.51        17.62 o
  -5   2  27         67.07         77.31         8.13 o
  -4   2  27          0.42          3.63         4.24 o
  -3   2  27        232.44        227.20        11.19 o
  -2   2  27        156.23        151.97         7.37 o
  -1   2  27        131.90        135.11         6.95 o
   0   2  27         11.16         16.14         3.72 o
   1   2  27        545.92        576.42        11.99 o
   2   2  27         38.15         30.54         5.72 o
   3   2  27          9.53          5.95         6.14 o
   4   2  27          0.04          0.00         6.89 o
   5   2  27         27.74         21.91        10.46 o
  -6   3  27          0.14          9.51         8.67 o
  -5   3  27         13.86          9.44         5.53 o
  -4   3  27          4.93          7.20         4.20 o
  -3   3  27         26.97         25.29         4.86 o
  -2   3  27         71.22         68.91         6.40 o
  -1   3  27        517.34        492.40        13.93 o
   0   3  27        161.52        132.34         8.82 o
   1   3  27          0.00          8.04         7.56 o
   2   3  27          0.00          7.06         6.55 o
   3   3  27          9.70          0.00        11.45 o
   4   3  27         38.50         23.53        15.59 o
  -5   4  27          1.94          9.37        11.50 o
  -4   4  27         12.45         17.04        11.08 o
  -3   4  27          2.40         17.47         9.80 o
  -2   4  27         14.68         12.36         8.95 o
  -1   4  27        296.02        274.74        17.92 o
   0   4  27          5.65          3.01         7.06 o
   1   4  27        204.83        204.41        18.88 o
   2   4  27          0.03          0.00         8.12 o
   3   4  27         18.87          0.00        11.83 o
   4   4  27         42.25         10.27        13.25 o
  -4   5  27         68.15         57.94        15.76 o
  -3   5  27         18.97         34.08        11.93 o
  -2   5  27        219.94        205.78        24.71 o
  -1   5  27         23.16         12.36         9.80 o
   0   5  27          0.03          0.00         5.72 o
   1   5  27         79.38         68.58        11.29 o
   2   5  27        153.54        157.21        21.30 o
   3   5  27          0.03          0.00        11.08 o
  -3   6  27         82.42        110.35        20.02 o
  -2   6  27         47.54         76.26        17.04 o
  -1   6  27         23.09         16.62        10.65 o
   0   6  27         16.24         19.98        12.36 o
   1   6  27         42.03         54.11        15.34 o
   2   6  27         74.19        100.97        20.88 o
  -6   0  28         65.50         74.99        18.75 o
  -5   0  28         32.63         29.40        12.78 o
  -4   0  28        290.36        343.88        16.06 o
  -3   0  28        171.56        176.58        11.97 o
  -2   0  28         13.05         19.51         5.27 o
  -1   0  28       1327.12       1309.22        31.02 o
   0   0  28        113.92        142.63        14.34 o
   1   0  28        629.62        576.97        19.75 o
   2   0  28        168.19        173.59        13.68 o
   3   0  28        252.38        283.49        18.79 o
   4   0  28          0.23          0.00         7.69 o
   5   0  28          0.08          0.00         8.77 o
  -6   1  28         40.90         38.89        18.53 o
  -5   1  28        216.79        217.29        14.42 o
  -4   1  28        126.88        128.04         7.94 o
  -3   1  28        206.42        237.96         9.70 o
  -2   1  28        411.63        391.49        11.39 o
  -1   1  28          4.85         14.08         3.45 o
   0   1  28          0.06         31.38         3.66 o
   1   1  28         36.43         34.02         4.75 o
   2   1  28         55.03         81.73         7.72 o
   3   1  28        100.73        108.48         8.82 o
   4   1  28          5.00         13.40         6.26 o
   5   1  28          2.05          0.00        10.54 o
  -6   2  28         17.93         13.69         9.20 o
  -5   2  28          0.79         12.58         5.31 o
  -4   2  28        115.98        116.42        10.27 o
  -3   2  28        373.85        365.69        10.58 o
  -2   2  28         13.52         13.34         3.55 o
  -1   2  28        114.97        101.74         6.53 o
   0   2  28         76.69         80.92         6.03 o
   1   2  28          5.28         11.82         4.23 o
   2   2  28          4.47         13.50         5.70 o
   3   2  28         83.40         91.00        13.71 o
   4   2  28         81.14         81.04        11.00 o
  -5   3  28        228.61        232.97        11.87 o
  -4   3  28        153.84        158.42         9.60 o
  -3   3  28        120.17        116.73         8.09 o
  -2   3  28        291.62        283.40        11.12 o
  -1   3  28          3.19          8.89         4.34 o
   0   3  28        685.81        690.21        17.60 o
   1   3  28        556.84        513.86        14.14 o
   2   3  28        628.22        587.88        38.58 o
   3   3  28          2.33          0.00        11.44 o
   4   3  28        110.80        102.97        20.60 o
  -5   4  28          0.00          0.00        11.08 o
  -4   4  28          2.52          0.85         8.95 o
  -3   4  28          3.21          2.13         8.10 o
  -2   4  28        285.13        291.85        26.42 o
  -1   4  28         19.80         25.38         8.39 o
   0   4  28          3.06          5.57         6.25 o
   1   4  28          0.31          0.00         8.98 o
   2   4  28         12.39         19.47         8.28 o
   3   4  28        140.57        136.28        20.66 o
   4   4  28          9.83          0.00        12.31 o
  -4   5  28         71.49         66.89        17.04 o
  -3   5  28         32.47         50.27        14.49 o
  -2   5  28        106.42        135.91        20.45 o
  -1   5  28         44.48         31.10        11.50 o
   0   5  28          2.32          2.98         8.95 o
   1   5  28          1.33          0.00         9.80 o
  -2   6  28         90.17         90.32        18.32 o
  -1   6  28        144.41        144.01        23.43 o
   0   6  28         17.52         24.71        12.36 o
   1   6  28          2.10         12.78        10.65 o
  -6   1  29        300.76        277.62        35.36 o
  -5   1  29        136.74        142.28        13.25 o
  -4   1  29         65.63         62.04         9.53 o
  -3   1  29        739.86        748.40        19.53 o
  -2   1  29         93.60        119.93         8.26 o
  -1   1  29          0.54          0.80         3.36 o
   0   1  29        328.07        339.88        10.84 o
   1   1  29          7.54          8.22         4.04 o
   2   1  29         17.40         20.21         5.16 o
   3   1  29        293.53        277.81        13.42 o
   4   1  29          0.48          0.00         5.66 o
  -5   2  29        364.85        361.93        18.05 o
  -4   2  29         54.61         60.99         8.38 o
  -3   2  29         59.94         65.51         6.24 o
  -2   2  29         21.69         19.40         4.05 o
  -1   2  29        639.92        655.60        15.47 o
   0   2  29        617.30        605.09        14.96 o
   1   2  29        192.79        176.42         9.84 o
   2   2  29        626.44        654.27        21.89 o
   3   2  29         15.38          3.46         9.10 o
   4   2  29         28.36         21.17         8.63 o
  -5   3  29          1.94          7.86         5.03 o
  -4   3  29         24.11         34.94         5.48 o
  -3   3  29          7.47          6.60         5.60 o
  -2   3  29         61.68         48.18         5.89 o
  -1   3  29        138.31        140.26         9.31 o
   0   3  29         24.99         31.07         6.40 o
   1   3  29          6.20          2.45         4.16 o
   2   3  29        130.73        130.94        13.06 o
   3   3  29         59.06         82.67        17.62 o
   4   3  29         40.42         38.22        17.62 o
  -4   4  29        153.97        190.02        25.56 o
  -3   4  29          1.08          0.00         8.10 o
  -2   4  29         37.93         40.48        11.93 o
  -1   4  29        235.12        193.19        15.93 o
   0   4  29        175.85        196.73        13.62 o
   1   4  29          1.91          0.00         6.60 o
   2   4  29        540.39        545.00        22.48 o
   3   4  29         75.47         94.98        27.48 o
  -3   5  29          1.99         11.08        11.08 o
  -2   5  29         87.79         76.69        16.19 o
  -1   5  29        323.45        296.53        28.97 o
   0   5  29         77.63         73.28        16.62 o
   1   5  29         19.10          9.80        11.50 o
  -2   6  29          0.05         15.34        11.08 o
  -1   6  29        233.20        267.99        30.68 o
  -5   0  30        208.10        244.13        28.55 o
  -4   0  30        290.85        288.92        16.53 o
  -3   0  30         64.37         91.37         9.38 o
  -2   0  30        172.66        175.07        18.96 o
  -1   0  30         54.21         58.75         7.54 o
   0   0  30         90.34         96.70        10.24 o
   1   0  30        427.07        468.52        18.51 o
   2   0  30        335.62        337.35        19.52 o
   3   0  30         53.78         51.67        10.22 o
   4   0  30         75.16         70.74        16.47 o
  -5   1  30         57.08         64.95        11.57 o
  -4   1  30        333.44        342.18        19.73 o
  -3   1  30          3.95         28.08         5.04 o
  -2   1  30        141.72        143.72         8.99 o
  -1   1  30         63.27         61.26         5.54 o
   0   1  30         50.69         52.98         5.40 o
   1   1  30         83.76         72.65         6.64 o
   2   1  30         83.23         86.42         7.66 o
   3   1  30          5.99         15.34         5.93 o
   4   1  30         82.96         98.09        10.07 o
  -5   2  30        428.69        428.34        23.65 o
  -4   2  30         58.66         67.18         7.95 o
  -3   2  30        149.81        146.47        10.41 o
  -2   2  30        298.95        237.67        13.29 o
  -1   2  30        150.15        157.52         8.98 o
   0   2  30          5.25          9.53         4.66 o
   1   2  30         71.66         74.98         8.60 o
   2   2  30        371.81        372.58        16.54 o
   3   2  30          1.04          5.24         6.79 o
   4   2  30          8.38         16.62         8.66 o
  -5   3  30         21.45         24.38         5.97 o
  -4   3  30        168.12        208.36        11.19 o
  -3   3  30        205.16        238.38        13.04 o
  -2   3  30        125.18        136.11        16.11 o
  -1   3  30        687.80        662.73        17.39 o
   0   3  30         79.25         80.45         9.82 o
   1   3  30         53.11         46.01         9.01 o
   2   3  30        197.36        205.09        25.35 o
   3   3  30        228.42        262.22        25.90 o
  -4   4  30         12.68         11.93        11.50 o
  -3   4  30         24.70         28.12        12.36 o
  -2   4  30          6.34          9.75         6.65 o
  -1   4  30        341.07        374.64        36.21 o
   0   4  30         92.68        105.59        14.91 o
   1   4  30        307.32        348.01        33.66 o
   2   4  30          3.19          0.00        16.40 o
   3   4  30         21.96         34.21        15.21 o
  -3   5  30         27.82         28.12        13.21 o
  -2   5  30        220.48        185.33        24.29 o
  -1   5  30         28.58         13.63        10.65 o
   0   5  30         26.23         34.94        12.78 o
   1   5  30          0.17          6.82        11.93 o
  -5   1  31        443.33        407.37        33.66 o
  -4   1  31        635.92        686.65        32.12 o
  -3   1  31         20.11         20.68         4.88 o
  -2   1  31         87.33         73.70         5.94 o
  -1   1  31         16.70          6.37         4.10 o
   0   1  31          1.56          4.24         3.74 o
   1   1  31         81.62         86.96         7.22 o
   2   1  31        420.86        412.35        14.44 o
   3   1  31        116.05        126.24        10.02 o
   4   1  31          3.94         10.08         7.09 o
  -5   2  31          1.11         12.76         9.02 o
  -4   2  31          2.10         11.46         5.72 o
  -3   2  31          4.80          9.23         4.42 o
  -2   2  31        171.64        180.26         9.72 o
  -1   2  31        133.79        140.73         8.68 o
   0   2  31        278.05        313.57        12.01 o
   1   2  31         19.21         20.31         6.50 o
   2   2  31          0.09          4.79         6.04 o
   3   2  31        155.45        168.96        14.04 o
  -4   3  31        129.96        153.67        10.09 o
  -3   3  31         38.91         43.76         6.48 o
  -2   3  31        102.40        101.16        11.87 o
  -1   3  31          3.13          5.87         8.36 o
   0   3  31         58.99         55.28         7.01 o
   1   3  31         48.75         56.83        15.20 o
   2   3  31         22.70         17.80        12.57 o
   3   3  31         49.93         46.81        16.26 o
  -4   4  31         53.30         29.40        13.63 o
  -3   4  31        367.04        347.23        33.23 o
  -2   4  31         56.48         55.67        10.12 o
  -1   4  31          0.65          0.00         7.25 o
   0   4  31        160.51        147.16        12.90 o
   1   4  31          3.82          0.00        10.06 o
   2   4  31         59.91         49.73        14.86 o
  -2   5  31         17.00         11.93        11.50 o
  -1   5  31          2.61          0.00        10.23 o
   0   5  31         16.18         37.49        12.78 o
  -5   0  32          0.45          0.00        13.42 o
  -4   0  32        684.93        749.90        35.15 o
  -3   0  32        939.76        930.02        35.79 o
  -2   0  32         61.70         55.00         9.72 o
  -1   0  32         22.63         34.38         6.82 o
   0   0  32         39.81         50.97         8.15 o
   1   0  32          9.57         16.44         7.79 o
   2   0  32        244.32        239.02        17.64 o
   3   0  32          0.05          8.36         7.75 o
  -5   1  32         86.78         76.69        18.75 o
  -4   1  32        113.26        120.97        11.72 o
  -3   1  32         24.99         30.40         5.46 o
  -2   1  32         21.70         18.72         4.70 o
  -1   1  32          7.44         17.77         4.75 o
   0   1  32          1.87          3.45         3.87 o
   1   1  32         46.09         43.97         5.94 o
   2   1  32         83.44        102.82         8.66 o
   3   1  32          4.60          9.82         5.96 o
  -4   2  32        483.00        533.08        16.86 o
  -3   2  32        121.27        121.81         8.65 o
  -2   2  32         39.02         49.63         6.33 o
  -1   2  32          6.75         11.89         4.50 o
   0   2  32          1.38          4.53         5.27 o
   1   2  32         37.07         36.59         8.42 o
   2   2  32        208.92        210.43        14.23 o
   3   2  32         97.10         81.07        10.86 o
  -4   3  32        318.63        320.47        13.54 o
  -3   3  32          0.37          9.08         5.02 o
  -2   3  32         81.95         92.99         8.12 o
  -1   3  32        121.93        132.25         9.79 o
   0   3  32        165.92        180.12        11.29 o
   1   3  32         29.94         23.76        14.94 o
   2   3  32        326.21        312.86        26.65 o
  -3   4  32         35.93         44.04         9.93 o
  -2   4  32          5.35          6.39         7.72 o
  -1   4  32        228.29        207.66        17.27 o
   0   4  32          9.65         20.87         8.84 o
   1   4  32          9.45          9.35        11.74 o
   2   4  32         75.17         61.82        16.32 o
  -1   5  32         18.88         20.02        12.78 o
   0   5  32         55.09         67.74        16.19 o
  -4   1  33        160.35        178.35        12.61 o
  -3   1  33        270.82        275.26        14.10 o
  -2   1  33         17.83         14.64         4.95 o
  -1   1  33          1.76          5.35         4.32 o
   0   1  33          0.22          3.71         3.93 o
   1   1  33        129.97        149.56         9.36 o
   2   1  33         39.83         48.79         7.23 o
   3   1  33         69.52         94.71         9.47 o
  -4   2  33        226.41        245.25        12.77 o
  -3   2  33        158.68        146.33         9.48 o
  -2   2  33          8.23         16.21         5.00 o
  -1   2  33         26.84         26.85         6.24 o
   0   2  33        103.07         96.51         9.32 o
   1   2  33         28.17         35.68         7.83 o
   2   2  33         90.45         89.53        10.43 o
  -3   3  33          5.90         11.61         7.69 o
  -2   3  33         17.39         17.51         7.07 o
  -1   3  33         49.94         53.91         7.38 o
   0   3  33         28.26         26.71        10.67 o
   1   3  33         21.06         19.63         9.95 o
   2   3  33         18.88          9.03        12.86 o
  -2   4  33          0.91          6.01         7.67 o
  -1   4  33          1.13          0.00         9.16 o
   0   4  33        259.92        286.79        22.29 o
   1   4  33        201.39        243.33        27.91 o
  -4   0  34          0.58          5.42         8.18 o
  -3   0  34         10.94          7.28         7.78 o
  -2   0  34        213.28        227.33        15.09 o
  -1   0  34          0.15          4.01         5.72 o
   0   0  34        221.00        229.46        18.72 o
   1   0  34        213.75        224.45        17.19 o
   2   0  34         28.47         21.60        10.78 o
  -4   1  34          8.07          6.80         6.53 o
  -3   1  34         70.90         84.07        14.33 o
  -2   1  34          0.32          1.10         4.44 o
  -1   1  34         76.93         74.04         8.45 o
   0   1  34         18.19         21.86         5.18 o
   1   1  34         59.68         74.40         7.35 o
   2   1  34         64.76         86.24         9.78 o
  -3   2  34         21.09         17.83         5.25 o
  -2   2  34          0.17          4.11         5.32 o
  -1   2  34          0.37          8.94         5.69 o
   0   2  34        189.90        188.44        16.73 o
   1   2  34          2.19          4.18         6.28 o
   2   2  34         37.53         53.04         9.37 o
  -3   3  34        479.98        482.83        16.11 o
  -2   3  34         32.88         36.92         7.57 o
  -1   3  34          0.29          0.00         5.86 o
   0   3  34          9.49         13.00         7.62 o
   1   3  34        620.57        734.13        25.32 o
  -1   4  34         81.46        109.92        41.75 o
  -3   1  35         29.76         27.79         6.55 o
  -2   1  35          0.48          6.89         4.78 o
  -1   1  35        119.59        121.40        10.80 o
   0   1  35        299.71        301.31        12.79 o
   1   1  35        181.51        197.50        11.24 o
   2   1  35         25.98         34.38         6.75 o
  -3   2  35        200.22        179.53        12.12 o
  -2   2  35         89.28         88.18         9.07 o
  -1   2  35         31.64         50.65         7.84 o
   0   2  35          5.06          6.21         6.05 o
   1   2  35          2.76          4.34         6.59 o
  -2   3  35         47.03         64.08         9.08 o
  -1   3  35         82.45         83.37        10.71 o
   0   3  35          3.08          9.59        11.15 o
  -3   0  36         29.24         23.01        15.34 o
  -2   0  36         72.51         86.08        10.18 o
  -1   0  36         75.97         83.46        11.26 o
   0   0  36         16.84         27.67         7.61 o
   1   0  36         70.52         67.65        10.90 o
  -2   1  36          8.22          8.39         4.95 o
  -1   1  36          7.83          9.66         5.75 o
   0   1  36         79.02         91.43         7.77 o
   1   1  36         60.66         67.95         7.53 o
  -2   2  36         37.54         29.81         6.94 o
  -1   2  36         11.60         11.87         6.26 o
   0   2  36         28.06         24.34         8.44 o
  -1   1  37          0.01          4.74         4.55 o
                                                
